# Supplementary material for: Crystal structure of (6-bromo-2-oxo-2H-chromen-4-yl)methyl morpholine-4-carbodi­thio­ate
Source: Acta Crystallogr E Crystallogr Commun. 2015 Jun 13;71(Pt 7):o489–90. doi: 10.1107/S2056989015011007 (PMC4518962; doi:10.1107/S2056989015011007)
Supplement: Supplementary file 1 [file e-71-0o489-sup1.cif]

##############################################################################
#                                                                            #
# This CIF contains the data in a paper accepted for publication in          #
# Acta Crystallographica Section E. It conforms to the requirements of       #
# Notes for Authors for Acta Crystallographica Section E, and has been       #
# peer reviewed under the auspices of the IUCr Commission on Journals.       #
#                                                                            #
# Full details of the Crystallographic Information File format               #
# are given in the paper "The Crystallographic Information File (CIF):       #
# a New Standard Archive File for Crystallography" by S. R. Hall, F. H.      #
# Allen and I. D. Brown [Acta Cryst. (1991), A47, 655-685].                  #
#                                                                            #
# The current version of the core CIF dictionary is obtainable from          #
# ftp://ftp.iucr.org/pub/cif_core.dic.                                       #
#                                                                            #
# Software is freely available for graphical display of the structure(s)     #
# in this CIF. For information consult the CIF software page                 #
# http://www.iucr.org/resources/cif/software.                                #
#                                                                            #
# This file may be used for bona fide research purposes within the           #
# scientific community so long as proper attribution is given to the journal # 
# article from which it was obtained.                                        #
#                                                                            #
##############################################################################
data_I
_audit_creation_method     'SHELXL-2014/7'
_database_code_depnum_ccdc_archive     'CCDC 1405247'
_chemical_name_systematic
;
(6-Bromo-2-oxo-2<i>H</i>-chromen-4-yl)methyl morpholine-4-carbodithioate
;
_chemical_name_common     ?
_chemical_formula_moiety     'C15 H14 Br N O3 S2'
_chemical_formula_sum     'C15 H14 Br N O3 S2'
_chemical_formula_iupac     'C15 H14 Br N O3 S2'
_chemical_formula_weight     400.30
_chemical_melting_point     435
_shelx_space_group_comment
;
The symmetry employed for this shelxl refinement is uniquely defined
by the following loop, which should always be used as a source of
symmetry information in preference to the above space-group names.
They are only intended as comments.
;
_space_group_crystal_system     triclinic
_space_group_name_H-M_alt     'P -1'
_space_group_name_Hall     '-P 1'
loop_
    _space_group_symop_operation_xyz
    'x, y, z'
    '-x, -y, -z'
_cell_length_a     7.0500(3)
_cell_length_b     7.6049(3)
_cell_length_c     15.1376(7)
_cell_angle_alpha     78.782(2)
_cell_angle_beta     88.549(2)
_cell_angle_gamma     78.515(2)
_cell_volume     780.07(6)
_cell_formula_units_Z     2
_cell_measurement_reflns_used     3224
_cell_measurement_theta_min     2.744
_cell_measurement_theta_max     26.499
_cell_measurement_temperature     296(2)
_exptl_crystal_description     Plate
_exptl_crystal_colour     colourless
_exptl_crystal_size_max     0.24
_exptl_crystal_size_mid     0.20
_exptl_crystal_size_min     0.12
_exptl_crystal_density_diffrn     1.704
_exptl_crystal_F_000     404
_exptl_absorpt_coefficient_mu     2.913
_exptl_absorpt_correction_type     psi-scan
_exptl_absorpt_process_details
;
(SADABS; Sheldrick, 2007)
;
_exptl_absorpt_correction_T_min     0.7700
_exptl_absorpt_correction_T_max     1.0000
_diffrn_ambient_temperature     296(2)
_diffrn_radiation_type     MoK\a
_diffrn_radiation_wavelength     0.71073
_diffrn_radiation_source     'fine-focus sealed tube'
_diffrn_radiation_monochromator     graphite
_diffrn_measurement_device_type     'Bruker SMART CCD area-detector'
_diffrn_measurement_method     '\w and \f scans'
_diffrn_detector_area_resol_mean     ?
_diffrn_reflns_number     13789
_diffrn_reflns_av_R_equivalents     0.0267
_diffrn_reflns_theta_min     2.744
_diffrn_reflns_theta_max     26.499
_diffrn_reflns_theta_full     25.242
_diffrn_measured_fraction_theta_max     0.995
_diffrn_measured_fraction_theta_full     0.995
_diffrn_reflns_limit_h_min     -8
_diffrn_reflns_limit_h_max     8
_diffrn_reflns_limit_k_min     -9
_diffrn_reflns_limit_k_max     9
_diffrn_reflns_limit_l_min     -18
_diffrn_reflns_limit_l_max     18
_reflns_number_total     3224
_reflns_number_gt     2806
_reflns_threshold_expression     I>2\s(I)
_refine_ls_structure_factor_coef     Fsqd
_refine_ls_matrix_type     full
_refine_ls_R_factor_all     0.0318
_refine_ls_R_factor_gt     0.0256
_refine_ls_wR_factor_gt     0.0624
_refine_ls_wR_factor_ref     0.0652
_refine_ls_goodness_of_fit_ref     1.031
_refine_ls_restrained_S_all     1.031
_refine_ls_number_reflns     3224
_refine_ls_number_parameters     199
_refine_ls_number_restraints     0
_refine_ls_hydrogen_treatment     constr
_refine_ls_weighting_scheme     calc
_refine_ls_weighting_details
              'w=1/[\s^2^(Fo^2^)+(0.0328P)^2^+0.2957P] where P=(Fo^2^+2Fc^2^)/3'
_atom_sites_solution_hydrogens     geom
_atom_sites_solution_primary     direct
_atom_sites_solution_secondary     difmap
_refine_ls_shift/su_max     0.001
_refine_ls_shift/su_mean     0.000
_refine_diff_density_max     0.259
_refine_diff_density_min     -0.428
_refine_ls_extinction_method     none
_refine_ls_extinction_coef     .
loop_
    _atom_type_symbol
    _atom_type_description
    _atom_type_scat_dispersion_real
    _atom_type_scat_dispersion_imag
    _atom_type_scat_source
    'C' 'C' 0.0033 0.0016
                         'International Tables Vol C Tables 4.2.6.8 and 6.1.1.4'
    'H' 'H' 0.0000 0.0000
                         'International Tables Vol C Tables 4.2.6.8 and 6.1.1.4'
    'N' 'N' 0.0061 0.0033
                         'International Tables Vol C Tables 4.2.6.8 and 6.1.1.4'
    'O' 'O' 0.0106 0.0060
                         'International Tables Vol C Tables 4.2.6.8 and 6.1.1.4'
    'S' 'S' 0.1246 0.1234
                         'International Tables Vol C Tables 4.2.6.8 and 6.1.1.4'
    'Br' 'Br' -0.2901 2.4595
                         'International Tables Vol C Tables 4.2.6.8 and 6.1.1.4'
_computing_data_collection
;
SMART (Bruker, 2001)
;
_computing_cell_refinement
;
SAINT (Bruker, 2001)
;
_computing_data_reduction
;
SAINT (Bruker, 2001)
;
_computing_structure_solution
;
SHELXS97 (Sheldrick, 2008)
;
_computing_structure_refinement
;
SHELXL2014 (Sheldrick, 2015)
;
_computing_molecular_graphics
;
ORTEP-3 for Windows (Farrugia, 2012)
;
_computing_publication_material
;
SHELXL2014 (Sheldrick, 2015)
;
loop_
    _atom_site_type_symbol
    _atom_site_label
    _atom_site_fract_x
    _atom_site_fract_y
    _atom_site_fract_z
    _atom_site_U_iso_or_equiv
    _atom_site_adp_type
    _atom_site_calc_flag
    _atom_site_occupancy
    _atom_site_disorder_assembly
    _atom_site_disorder_group
    Br Br1 0.19477(3) 0.33461(3) 0.89681(2) 0.05002(9) Uani d 1 . .
    S S2 0.70559(7) 0.58659(7) 0.62666(3) 0.03418(12) Uani d 1 . .
    S S3 1.06683(7) 0.72703(8) 0.56091(3) 0.03905(13) Uani d 1 . .
    O O6 0.5420(2) 0.9077(2) 0.29823(10) 0.0520(4) Uani d 1 . .
    O O4 0.6263(2) 0.94245(19) 0.89038(9) 0.0404(3) Uani d 1 . .
    O O5 0.8534(3) 1.0955(2) 0.84135(14) 0.0650(5) Uani d 1 . .
    N N7 0.7479(2) 0.7625(2) 0.46382(10) 0.0303(3) Uani d 1 . .
    C C8 0.3315(3) 0.5266(3) 0.89259(13) 0.0373(4) Uani d 1 . .
    C C9 0.4939(3) 0.5289(3) 0.84039(12) 0.0337(4) Uani d 1 . .
    H H9 0.5346 0.4379 0.8070 0.040 Uiso calc 1 . .
    C C10 0.5976(3) 0.6687(2) 0.83777(11) 0.0299(4) Uani d 1 . .
    C C11 0.5313(3) 0.8021(3) 0.88881(12) 0.0345(4) Uani d 1 . .
    C C12 0.3686(3) 0.7987(3) 0.94128(14) 0.0441(5) Uani d 1 . .
    H H12 0.3272 0.8889 0.9750 0.053 Uiso calc 1 . .
    C C13 0.2683(3) 0.6601(3) 0.94310(14) 0.0450(5) Uani d 1 . .
    H H13 0.1585 0.6561 0.9782 0.054 Uiso calc 1 . .
    C C14 0.7717(3) 0.6820(2) 0.78610(11) 0.0302(4) Uani d 1 . .
    C C15 0.8595(3) 0.8222(3) 0.78884(14) 0.0381(4) Uani d 1 . .
    H H15 0.9729 0.8289 0.7567 0.046 Uiso calc 1 . .
    C C16 0.7858(3) 0.9630(3) 0.83943(15) 0.0428(5) Uani d 1 . .
    C C17 0.8495(3) 0.5444(3) 0.72867(12) 0.0328(4) Uani d 1 . .
    H H17A 0.8481 0.4223 0.7622 0.039 Uiso calc 1 . .
    H H17B 0.9826 0.5515 0.7133 0.039 Uiso calc 1 . .
    C C18 0.8436(2) 0.7021(2) 0.54254(12) 0.0275(4) Uani d 1 . .
    C C19 0.5618(3) 0.7172(3) 0.44561(14) 0.0392(5) Uani d 1 . .
    H H19A 0.4913 0.6973 0.5014 0.047 Uiso calc 1 . .
    H H19B 0.5848 0.6047 0.4223 0.047 Uiso calc 1 . .
    C C20 0.4422(3) 0.8674(3) 0.37879(14) 0.0418(5) Uani d 1 . .
    H H20A 0.3232 0.8309 0.3659 0.050 Uiso calc 1 . .
    H H20B 0.4081 0.9764 0.4047 0.050 Uiso calc 1 . .
    C C21 0.7118(3) 0.9691(4) 0.31608(16) 0.0503(6) Uani d 1 . .
    H H21A 0.6753 1.0799 0.3403 0.060 Uiso calc 1 . .
    H H21B 0.7785 0.9988 0.2600 0.060 Uiso calc 1 . .
    C C22 0.8474(3) 0.8295(3) 0.38134(13) 0.0381(4) Uani d 1 . .
    H H22A 0.9027 0.7273 0.3530 0.046 Uiso calc 1 . .
    H H22B 0.9525 0.8835 0.3969 0.046 Uiso calc 1 . .
loop_
    _atom_site_aniso_label
    _atom_site_aniso_U_11
    _atom_site_aniso_U_22
    _atom_site_aniso_U_33
    _atom_site_aniso_U_12
    _atom_site_aniso_U_13
    _atom_site_aniso_U_23
    Br1 0.04201(14) 0.05131(15) 0.05488(15) -0.01752(10) -0.00222(10)
                                                                     0.00309(10)
    S2 0.0345(2) 0.0421(3) 0.0294(2) -0.0157(2) 0.00236(18) -0.00731(19)
    S3 0.0262(2) 0.0502(3) 0.0414(3) -0.0118(2) -0.00145(19) -0.0059(2)
    O6 0.0422(8) 0.0743(11) 0.0365(8) -0.0190(8) -0.0082(6) 0.0050(7)
    O4 0.0543(9) 0.0348(7) 0.0348(7) -0.0096(6) -0.0005(6) -0.0120(6)
    O5 0.0792(13) 0.0475(10) 0.0813(13) -0.0312(9) 0.0080(10) -0.0262(9)
    N7 0.0259(7) 0.0327(8) 0.0322(8) -0.0083(6) 0.0005(6) -0.0036(6)
    C8 0.0350(10) 0.0413(11) 0.0321(10) -0.0085(9) -0.0031(8) 0.0025(8)
    C9 0.0386(10) 0.0339(10) 0.0278(9) -0.0064(8) -0.0018(8) -0.0047(7)
    C10 0.0356(9) 0.0293(9) 0.0225(8) -0.0036(7) -0.0026(7) -0.0022(7)
    C11 0.0438(11) 0.0321(10) 0.0260(9) -0.0038(8) -0.0029(8) -0.0052(7)
    C12 0.0507(12) 0.0463(12) 0.0335(10) -0.0010(10) 0.0067(9) -0.0133(9)
    C13 0.0392(11) 0.0562(14) 0.0358(11) -0.0049(10) 0.0067(9) -0.0052(10)
    C14 0.0330(9) 0.0296(9) 0.0256(8) -0.0035(7) -0.0032(7) -0.0018(7)
    C15 0.0382(10) 0.0375(11) 0.0395(10) -0.0099(8) 0.0014(8) -0.0073(8)
    C16 0.0522(13) 0.0352(11) 0.0422(11) -0.0112(9) -0.0040(10) -0.0072(9)
    C17 0.0335(10) 0.0327(10) 0.0304(9) -0.0033(8) 0.0009(7) -0.0054(8)
    C18 0.0269(9) 0.0238(8) 0.0325(9) -0.0037(7) 0.0026(7) -0.0089(7)
    C19 0.0309(10) 0.0447(12) 0.0419(11) -0.0153(9) -0.0047(8) 0.0005(9)
    C20 0.0305(10) 0.0471(12) 0.0449(11) -0.0067(9) -0.0030(8) -0.0022(9)
    C21 0.0423(12) 0.0611(15) 0.0435(12) -0.0203(11) -0.0036(9) 0.0103(11)
    C22 0.0293(9) 0.0480(12) 0.0356(10) -0.0085(9) 0.0050(8) -0.0044(9)
_geom_special_details
;
All e.s.d.'s (except the e.s.d. in the dihedral angle between two l.s. planes)
are estimated using the full covariance matrix. The cell e.s.d.'s are taken
into account individually in the estimation of e.s.d.'s in distances, angles
and torsion angles; correlations between e.s.d.'s in cell parameters are only
used when they are defined by crystal symmetry. An approximate (isotropic)
treatment of cell e.s.d.'s is used for estimating e.s.d.'s involving l.s.
planes.
;
loop_
    _geom_bond_atom_site_label_1
    _geom_bond_atom_site_label_2
    _geom_bond_site_symmetry_2
    _geom_bond_distance
    _geom_bond_publ_flag
    Br1 C8 . 1.894(2) ?
    S2 C18 . 1.7839(18) ?
    S2 C17 . 1.8095(19) ?
    S3 C18 . 1.6585(18) ?
    O6 C20 . 1.405(3) ?
    O6 C21 . 1.418(3) ?
    O4 C16 . 1.365(3) ?
    O4 C11 . 1.373(2) ?
    O5 C16 . 1.202(3) ?
    N7 C18 . 1.338(2) ?
    N7 C19 . 1.466(2) ?
    N7 C22 . 1.470(2) ?
    C8 C9 . 1.376(3) ?
    C8 C13 . 1.385(3) ?
    C9 C10 . 1.400(3) ?
    C9 H9 . 0.9300 ?
    C10 C11 . 1.394(3) ?
    C10 C14 . 1.448(3) ?
    C11 C12 . 1.380(3) ?
    C12 C13 . 1.377(3) ?
    C12 H12 . 0.9300 ?
    C13 H13 . 0.9300 ?
    C14 C15 . 1.343(3) ?
    C14 C17 . 1.501(3) ?
    C15 C16 . 1.442(3) ?
    C15 H15 . 0.9300 ?
    C17 H17A . 0.9700 ?
    C17 H17B . 0.9700 ?
    C19 C20 . 1.500(3) ?
    C19 H19A . 0.9700 ?
    C19 H19B . 0.9700 ?
    C20 H20A . 0.9700 ?
    C20 H20B . 0.9700 ?
    C21 C22 . 1.501(3) ?
    C21 H21A . 0.9700 ?
    C21 H21B . 0.9700 ?
    C22 H22A . 0.9700 ?
    C22 H22B . 0.9700 ?
loop_
    _geom_angle_atom_site_label_1
    _geom_angle_atom_site_label_2
    _geom_angle_atom_site_label_3
    _geom_angle_site_symmetry_1
    _geom_angle_site_symmetry_3
    _geom_angle
    _geom_angle_publ_flag
    C18 S2 C17 . . 104.28(9) ?
    C20 O6 C21 . . 109.57(16) ?
    C16 O4 C11 . . 121.90(15) ?
    C18 N7 C19 . . 123.45(15) ?
    C18 N7 C22 . . 121.02(15) ?
    C19 N7 C22 . . 112.94(15) ?
    C9 C8 C13 . . 121.3(2) ?
    C9 C8 Br1 . . 119.16(16) ?
    C13 C8 Br1 . . 119.54(16) ?
    C8 C9 C10 . . 119.64(18) ?
    C8 C9 H9 . . 120.2 ?
    C10 C9 H9 . . 120.2 ?
    C11 C10 C9 . . 118.19(18) ?
    C11 C10 C14 . . 117.86(17) ?
    C9 C10 C14 . . 123.94(17) ?
    O4 C11 C12 . . 116.55(18) ?
    O4 C11 C10 . . 121.57(18) ?
    C12 C11 C10 . . 121.87(19) ?
    C13 C12 C11 . . 119.2(2) ?
    C13 C12 H12 . . 120.4 ?
    C11 C12 H12 . . 120.4 ?
    C12 C13 C8 . . 119.8(2) ?
    C12 C13 H13 . . 120.1 ?
    C8 C13 H13 . . 120.1 ?
    C15 C14 C10 . . 118.75(17) ?
    C15 C14 C17 . . 120.61(18) ?
    C10 C14 C17 . . 120.62(16) ?
    C14 C15 C16 . . 122.92(19) ?
    C14 C15 H15 . . 118.5 ?
    C16 C15 H15 . . 118.5 ?
    O5 C16 O4 . . 117.3(2) ?
    O5 C16 C15 . . 125.9(2) ?
    O4 C16 C15 . . 116.84(18) ?
    C14 C17 S2 . . 110.63(13) ?
    C14 C17 H17A . . 109.5 ?
    S2 C17 H17A . . 109.5 ?
    C14 C17 H17B . . 109.5 ?
    S2 C17 H17B . . 109.5 ?
    H17A C17 H17B . . 108.1 ?
    N7 C18 S3 . . 124.57(14) ?
    N7 C18 S2 . . 112.39(13) ?
    S3 C18 S2 . . 123.03(11) ?
    N7 C19 C20 . . 111.25(16) ?
    N7 C19 H19A . . 109.4 ?
    C20 C19 H19A . . 109.4 ?
    N7 C19 H19B . . 109.4 ?
    C20 C19 H19B . . 109.4 ?
    H19A C19 H19B . . 108.0 ?
    O6 C20 C19 . . 111.60(17) ?
    O6 C20 H20A . . 109.3 ?
    C19 C20 H20A . . 109.3 ?
    O6 C20 H20B . . 109.3 ?
    C19 C20 H20B . . 109.3 ?
    H20A C20 H20B . . 108.0 ?
    O6 C21 C22 . . 112.72(18) ?
    O6 C21 H21A . . 109.0 ?
    C22 C21 H21A . . 109.0 ?
    O6 C21 H21B . . 109.0 ?
    C22 C21 H21B . . 109.0 ?
    H21A C21 H21B . . 107.8 ?
    N7 C22 C21 . . 111.57(16) ?
    N7 C22 H22A . . 109.3 ?
    C21 C22 H22A . . 109.3 ?
    N7 C22 H22B . . 109.3 ?
    C21 C22 H22B . . 109.3 ?
    H22A C22 H22B . . 108.0 ?
loop_
    _geom_torsion_atom_site_label_1
    _geom_torsion_atom_site_label_2
    _geom_torsion_atom_site_label_3
    _geom_torsion_atom_site_label_4
    _geom_torsion_site_symmetry_1
    _geom_torsion_site_symmetry_2
    _geom_torsion_site_symmetry_3
    _geom_torsion_site_symmetry_4
    _geom_torsion
    _geom_torsion_publ_flag
    C13 C8 C9 C10 . . . . -0.2(3) ?
    Br1 C8 C9 C10 . . . . -179.11(13) ?
    C8 C9 C10 C11 . . . . 0.0(3) ?
    C8 C9 C10 C14 . . . . 179.09(17) ?
    C16 O4 C11 C12 . . . . -178.20(18) ?
    C16 O4 C11 C10 . . . . 2.7(3) ?
    C9 C10 C11 O4 . . . . 179.34(16) ?
    C14 C10 C11 O4 . . . . 0.2(3) ?
    C9 C10 C11 C12 . . . . 0.3(3) ?
    C14 C10 C11 C12 . . . . -178.90(18) ?
    O4 C11 C12 C13 . . . . -179.37(18) ?
    C10 C11 C12 C13 . . . . -0.3(3) ?
    C11 C12 C13 C8 . . . . 0.0(3) ?
    C9 C8 C13 C12 . . . . 0.2(3) ?
    Br1 C8 C13 C12 . . . . 179.12(16) ?
    C11 C10 C14 C15 . . . . -0.7(3) ?
    C9 C10 C14 C15 . . . . -179.84(17) ?
    C11 C10 C14 C17 . . . . -179.15(16) ?
    C9 C10 C14 C17 . . . . 1.7(3) ?
    C10 C14 C15 C16 . . . . -1.5(3) ?
    C17 C14 C15 C16 . . . . 176.98(18) ?
    C11 O4 C16 O5 . . . . 176.05(19) ?
    C11 O4 C16 C15 . . . . -4.6(3) ?
    C14 C15 C16 O5 . . . . -176.7(2) ?
    C14 C15 C16 O4 . . . . 4.1(3) ?
    C15 C14 C17 S2 . . . . -102.79(18) ?
    C10 C14 C17 S2 . . . . 75.62(18) ?
    C18 S2 C17 C14 . . . . 100.78(14) ?
    C19 N7 C18 S3 . . . . 171.30(15) ?
    C22 N7 C18 S3 . . . . 10.9(3) ?
    C19 N7 C18 S2 . . . . -7.7(2) ?
    C22 N7 C18 S2 . . . . -168.15(14) ?
    C17 S2 C18 N7 . . . . -173.01(13) ?
    C17 S2 C18 S3 . . . . 7.95(14) ?
    C18 N7 C19 C20 . . . . 150.27(18) ?
    C22 N7 C19 C20 . . . . -47.9(2) ?
    C21 O6 C20 C19 . . . . -61.6(2) ?
    N7 C19 C20 O6 . . . . 56.1(2) ?
    C20 O6 C21 C22 . . . . 59.8(3) ?
    C18 N7 C22 C21 . . . . -151.82(19) ?
    C19 N7 C22 C21 . . . . 45.8(2) ?
    O6 C21 C22 N7 . . . . -51.9(3) ?
loop_
    _geom_hbond_atom_site_label_D
    _geom_hbond_atom_site_label_H
    _geom_hbond_atom_site_label_A
    _geom_hbond_site_symmetry_A
    _geom_hbond_distance_DH
    _geom_hbond_distance_HA
    _geom_hbond_distance_DA
    _geom_hbond_angle_DHA
    _geom_hbond_publ_flag
    C17 H17A O5 1_545 0.97 2.5300 3.501(2) 176 yes
    C17 H17B S3 . 0.97 2.5500 3.1633(16) 121 yes
    C19 H19A S2 . 0.97 2.3700 2.864(2) 111 yes
    C22 H22B S3 . 0.97 2.6100 3.0486(19) 108 yes
_shelx_hkl_file
;
   1   0   0    7.84    0.38
  -2   0   0  183.99    4.70
   2   0   0  180.89    7.49
   2   0   0  172.66    4.51
   2   0   0  177.67    4.61
  -3   0   0  133.66    3.12
  -3   0   0  130.95    3.49
   3   0   0  125.18    3.38
   3   0   0  133.65    3.45
   3   0   0  134.46    5.59
   3   0   0  132.07    3.12
  -4   0   0    2.72    0.21
  -4   0   0    2.69    0.17
  -4   0   0    2.43    0.15
   4   0   0    2.71    0.17
   4   0   0    2.41    0.16
   4   0   0    2.04    0.20
   4   0   0    2.65    0.18
   4   0   0    3.03    0.25
   4   0   0    2.76    0.30
  -5   0   0    5.59    0.33
  -5   0   0    5.90    0.35
  -5   0   0    6.84    0.33
   5   0   0    5.52    0.48
   5   0   0    6.26    0.32
   5   0   0    6.09    0.38
   5   0   0    6.04    0.35
  -6   0   0    1.74    0.21
  -6   0   0    1.70    0.19
   6   0   0    1.67    0.20
   6   0   0    1.99    0.22
   6   0   0    1.53    0.30
  -7   0   0    0.89    0.23
  -7   0   0    0.97    0.20
   7   0   0    0.86    0.21
  -8   0   0   12.16    0.61
  -8   0   0   13.29    0.61
   8   0   0   13.13    0.62
   8   0   0   13.24    0.64
  -9   0   0    2.10    0.32
   9   0   0    2.20    0.36
 -10   0   0    0.15    0.30
  10   0   0   -0.33    0.33
  10  -1   0    0.37    0.35
   9  -1   0    0.37    0.32
   9  -1   0    0.24    0.31
  -9   1   0    0.27    0.27
   8  -1   0    3.81    0.37
   8  -1   0    4.20    0.40
  -8   1   0    3.44    0.33
   7  -1   0    6.39    0.39
   7  -1   0    5.26    0.36
  -7   1   0    4.58    0.32
   6  -1   0    1.34    0.21
   6  -1   0    1.55    0.21
   6  -1   0    1.53    0.28
   6  -1   0    1.20    0.30
  -6   1   0    1.27    0.21
   5  -1   0    3.08    0.24
   5  -1   0    3.00    0.22
   5  -1   0    3.32    0.29
   5  -1   0    2.70    0.22
   5  -1   0    3.24    0.23
   5  -1   0    2.62    0.34
  -5   1   0    3.06    0.19
  -5   1   0    3.28    0.23
  -5   1   0    3.14    0.24
   4  -1   0  185.86    4.15
   4  -1   0  184.82    7.80
   4  -1   0  182.79    4.42
   4  -1   0  179.22    4.82
   4  -1   0  184.32    4.73
   4  -1   0  189.36    4.36
  -4   1   0  185.09    4.36
  -4   1   0  181.03    4.86
  -4   1   0  181.99    4.66
   3  -1   0   38.46    1.71
   3  -1   0   38.99    1.07
   3  -1   0   36.52    1.07
   3  -1   0   37.70    0.92
  -3   1   0   36.93    1.03
  -3   1   0   38.15    0.96
   2  -1   0  106.81    2.77
   2  -1   0  114.06    2.96
  -2   1   0  103.57    2.55
   1  -1   0  245.88    6.46
   1  -1   0  232.61    5.98
   0  -1   0   37.80    1.04
  -1  -1   0  450.40   11.03
   1   1   0  450.41   11.06
   1   1   0  364.21   10.84
  -2  -1   0   11.12    0.50
  -2  -1   0   10.16    0.34
   2   1   0    9.81    0.29
   2   1   0   10.05    0.34
   2   1   0    9.82    0.32
  -3  -1   0   84.16    2.21
  -3  -1   0   80.55    1.86
   3   1   0   78.58    1.95
   3   1   0   82.57    2.17
  -4  -1   0  104.70    2.35
  -4  -1   0   94.98    2.36
  -4  -1   0   89.07    2.21
  -4  -1   0   99.90    2.64
   4   1   0   95.39    2.60
   4   1   0   97.06    2.34
  -5  -1   0    3.04    0.20
  -5  -1   0    3.19    0.21
  -5  -1   0    3.14    0.22
   5   1   0    3.67    0.23
   5   1   0    3.85    0.30
   5   1   0    3.61    0.21
  -6  -1   0    5.26    0.36
  -6  -1   0    4.80    0.37
  -6  -1   0    5.08    0.39
   6   1   0    4.83    0.30
   6   1   0    5.01    0.28
   6   1   0    5.62    0.39
  -7  -1   0    2.79    0.28
  -7  -1   0    3.12    0.26
   7   1   0    3.41    0.29
   7   1   0    2.97    0.25
  -8  -1   0    1.48    0.26
  -8  -1   0    1.72    0.29
   8   1   0    2.17    0.31
  -9  -1   0    2.13    0.31
  -9  -1   0    1.81    0.34
   9   1   0    2.19    0.37
 -10  -1   0    2.07    0.36
  10   1   0    2.71    0.41
   9  -2   0    3.20    0.41
  -9   2   0    4.22    0.37
   8  -2   0    0.92    0.30
  -8   2   0    0.78    0.25
   7  -2   0    0.43    0.24
  -7   2   0   -0.01    0.19
   6  -2   0    0.07    0.18
   6  -2   0    0.10    0.20
   6  -2   0    0.19    0.24
   6  -2   0   -0.01    0.18
   6  -2   0    0.09    0.27
  -6   2   0    0.02    0.23
  -6   2   0    0.33    0.17
   5  -2   0    2.80    0.35
   5  -2   0    2.22    0.22
   5  -2   0    2.71    0.28
   5  -2   0    2.51    0.22
  -5   2   0    2.25    0.19
  -5   2   0    3.18    0.28
   4  -2   0   24.32    0.66
   4  -2   0   23.34    0.68
   4  -2   0   23.66    0.78
   4  -2   0   24.39    1.19
  -4   2   0   23.49    0.75
  -4   2   0   23.10    0.66
   3  -2   0   84.44    1.92
   3  -2   0   84.92    2.20
   3  -2   0   83.74    2.33
  -3   2   0   81.15    2.18
  -3   2   0   81.06    1.98
   2  -2   0    9.59    0.35
   2  -2   0    9.31    0.28
   2  -2   0    9.02    0.34
  -2   2   0    8.65    0.34
   1  -2   0  340.81    9.50
   1  -2   0  353.39    8.69
   0  -2   0   80.39    2.23
   0  -2   0   81.47    2.15
  -1  -2   0   24.55    0.71
   1   2   0   25.17    0.71
   1   2   0   23.66    0.64
  -2  -2   0   10.37    0.38
  -2  -2   0   10.98    0.29
   2   2   0   11.35    0.35
   2   2   0   10.91    0.39
  -3  -2   0   -0.05    0.10
  -3  -2   0   -0.03    0.07
   3   2   0   -0.09    0.09
   3   2   0    0.00    0.10
   3   2   0    0.17    0.07
  -4  -2   0   40.78    1.22
  -4  -2   0   41.87    1.02
   4   2   0   41.39    1.06
   4   2   0   42.43    1.20
  -5  -2   0   34.61    0.93
  -5  -2   0   33.37    1.05
  -5  -2   0   33.22    0.91
  -5  -2   0   33.98    0.88
   5   2   0   32.17    0.91
   5   2   0   35.01    1.06
  -6  -2   0   20.40    0.77
  -6  -2   0   22.62    0.65
  -6  -2   0   20.35    0.66
   6   2   0   20.63    0.78
   6   2   0   21.39    0.68
  -7  -2   0   24.29    0.80
  -7  -2   0   24.35    0.90
   7   2   0   26.79    0.96
   7   2   0   25.05    0.80
  -8  -2   0    5.05    0.35
   8   2   0    5.76    0.39
  -9  -2   0    4.70    0.39
   9   2   0    5.01    0.43
 -10  -2   0    0.60    0.34
 -10  -2   0    0.41    0.31
  10   2   0    1.26    0.37
   9  -3   0    1.48    0.40
   8  -3   0    1.44    0.34
  -8   3   0    1.75    0.24
   7  -3   0    1.35    0.29
   7  -3   0    1.16    0.32
  -7   3   0    1.44    0.22
   6  -3   0    0.32    0.26
   6  -3   0    0.33    0.22
   6  -3   0    0.48    0.20
   6  -3   0    0.44    0.21
  -6   3   0    0.25    0.16
  -6   3   0    0.25    0.26
   5  -3   0   26.49    0.94
   5  -3   0   28.48    0.82
   5  -3   0   28.69    0.81
   5  -3   0   28.06    0.84
  -5   3   0   27.10    0.75
  -5   3   0   27.81    0.94
   4  -3   0   34.94    0.95
   4  -3   0   35.74    1.07
   4  -3   0   35.89    0.92
   4  -3   0   34.13    1.08
  -4   3   0   34.87    1.07
   3  -3   0    3.86    0.21
   3  -3   0    4.14    0.27
   3  -3   0    3.10    0.24
  -3   3   0    3.82    0.28
   2  -3   0   99.35    2.22
   2  -3   0   99.80    2.55
   2  -3   0   98.06    2.76
  -2   3   0   95.67    2.56
   1  -3   0   58.23    1.67
   1  -3   0   57.76    1.57
   1  -3   0   59.06    1.32
   1  -3   0   59.92    1.55
  -1   3   0   58.42    1.53
  -1   3   0   58.30    1.57
  -1   3   0   56.22    1.55
   0  -3   0   98.41    2.70
   0  -3   0  102.69    2.61
   0  -3   0   99.39    2.51
   0   3   0   89.86    2.60
  -1  -3   0    2.36    0.19
   1   3   0    2.57    0.19
  -2  -3   0   68.16    1.86
  -2  -3   0   67.52    1.52
   2   3   0   67.14    1.86
   2   3   0   66.29    1.76
  -3  -3   0   30.80    0.74
  -3  -3   0   29.68    0.92
   3   3   0   30.67    0.86
   3   3   0   29.34    0.92
  -4  -3   0   10.49    0.35
  -4  -3   0   10.11    0.47
   4   3   0   10.29    0.44
   4   3   0   10.77    0.47
  -5  -3   0   26.35    0.74
  -5  -3   0   26.16    0.72
  -5  -3   0   24.98    0.88
   5   3   0   26.36    0.86
   5   3   0   25.86    0.70
  -6  -3   0    1.74    0.19
  -6  -3   0    2.14    0.22
  -6  -3   0    1.75    0.28
   6   3   0    2.05    0.20
   6   3   0    2.00    0.28
  -7  -3   0   15.61    0.62
  -7  -3   0   16.71    0.72
  -7  -3   0   16.19    0.60
   7   3   0   16.63    0.75
   7   3   0   16.06    0.59
  -8  -3   0   15.03    0.64
   8   3   0   13.90    0.68
   8   3   0   13.72    0.59
  -9  -3   0    0.79    0.28
   9   3   0    1.46    0.31
 -10  -3   0    8.26    0.60
  10   3   0    9.57    0.60
   8  -4   0    0.61    0.35
   7  -4   0    0.49    0.32
   7  -4   0    0.32    0.29
   7  -4   0    0.01    0.30
  -7   4   0    0.89    0.36
   6  -4   0    4.15    0.35
   6  -4   0    5.04    0.37
   6  -4   0    4.81    0.38
   6  -4   0    5.15    0.44
  -6   4   0    5.04    0.45
   5  -4   0    6.41    0.42
   5  -4   0    6.76    0.47
   5  -4   0    6.17    0.38
  -5   4   0    6.87    0.54
   4  -4   0   32.90    1.03
   4  -4   0   32.61    0.89
  -4   4   0   32.75    1.06
   3  -4   0    1.39    0.20
   3  -4   0    1.59    0.20
   3  -4   0    1.07    0.15
  -3   4   0    1.32    0.23
   2  -4   0    5.86    0.23
   2  -4   0    5.89    0.31
   2  -4   0    5.69    0.35
  -2   4   0    5.69    0.37
   1  -4   0   26.79    0.79
   1  -4   0   28.63    0.89
   1  -4   0   26.97    0.65
   1  -4   0   27.61    0.81
  -1   4   0   27.01    0.84
  -1   4   0   26.25    0.79
  -1   4   0   28.03    0.75
   0  -4   0    4.86    0.27
   0  -4   0    4.45    0.25
   0  -4   0    5.10    0.28
   0   4   0    4.64    0.25
   0   4   0    4.96    0.28
  -1  -4   0   23.51    0.74
   1   4   0   23.76    0.70
   1   4   0   22.75    0.73
  -2  -4   0   40.88    0.94
  -2  -4   0   41.34    1.21
   2   4   0   39.48    1.20
   2   4   0   41.10    1.07
  -3  -4   0   32.71    0.80
  -3  -4   0   31.80    1.02
   3   4   0   33.62    0.92
   3   4   0   32.98    1.03
  -4  -4   0   81.20    1.88
  -4  -4   0   80.02    2.29
   4   4   0   81.10    2.29
   4   4   0   80.89    2.18
  -5  -4   0    3.50    0.23
  -5  -4   0    3.94    0.34
   5   4   0    4.00    0.29
  -6  -4   0   64.64    1.59
  -6  -4   0   63.08    1.65
  -6  -4   0   63.16    1.91
   6   4   0   65.62    1.85
  -7  -4   0    9.09    0.46
  -7  -4   0    8.64    0.50
  -7  -4   0    9.16    0.57
   7   4   0    9.68    0.53
  -8  -4   0    9.80    0.64
  -8  -4   0    9.62    0.56
  -8  -4   0    9.16    0.55
   8   4   0    8.33    0.57
  -9  -4   0    0.17    0.28
   9   4   0   -0.21    0.34
 -10  -4   0    1.69    0.36
   8  -5   0    1.74    0.40
   7  -5   0    0.57    0.32
   7  -5   0   -0.20    0.31
  -7   5   0   -0.01    0.37
   6  -5   0    3.54    0.37
  -6   5   0    3.31    0.44
   5  -5   0    1.54    0.24
   5  -5   0    1.26    0.26
  -5   5   0    1.96    0.37
   4  -5   0    3.56    0.33
   4  -5   0    4.07    0.28
   4  -5   0    4.55    0.30
  -4   5   0    4.35    0.40
   3  -5   0    5.20    0.29
   3  -5   0    5.06    0.40
  -3   5   0    5.14    0.39
   2  -5   0   31.98    0.79
   2  -5   0   33.05    0.96
   2  -5   0   28.82    1.04
  -2   5   0   31.42    1.01
   1  -5   0   16.87    0.65
   1  -5   0   17.46    0.45
   1  -5   0   17.92    0.61
  -1   5   0   17.11    0.65
   0  -5   0   20.36    0.71
   0  -5   0   20.47    0.67
   0  -5   0   20.11    0.67
   0   5   0   19.80    0.66
   0   5   0   20.26    0.68
  -1  -5   0    0.33    0.14
  -1  -5   0    0.30    0.16
   1   5   0    0.27    0.15
   1   5   0    0.61    0.16
  -2  -5   0   24.01    0.56
  -2  -5   0   23.08    0.57
  -2  -5   0   23.17    0.79
   2   5   0   22.89    0.72
   2   5   0   24.42    0.79
  -3  -5   0   33.04    0.79
  -3  -5   0   32.35    1.04
   3   5   0   31.63    0.89
   3   5   0   31.40    1.03
  -4  -5   0    5.77    0.29
  -4  -5   0    6.73    0.45
   4   5   0    5.98    0.32
   4   5   0    6.39    0.44
  -5  -5   0   21.96    0.84
  -5  -5   0   21.91    0.64
   5   5   0   21.43    0.73
  -6  -5   0   23.17    0.89
  -6  -5   0   22.28    0.69
   6   5   0   21.51    0.78
  -7  -5   0   24.43    0.97
  -7  -5   0   24.37    0.78
   7   5   0   24.86    0.90
  -8  -5   0   -0.09    0.26
  -8  -5   0   -0.09    0.22
  -8  -5   0   -0.03    0.35
   8   5   0    0.18    0.32
  -9  -5   0    4.32    0.53
  -9  -5   0    3.68    0.37
   9   5   0    4.80    0.52
 -10  -5   0    0.20    0.34
   7  -6   0    0.06    0.35
  -7   6   0   -0.35    0.39
   6  -6   0    0.67    0.32
  -6   6   0    0.94    0.40
   5  -6   0   11.97    0.56
  -5   6   0   12.36    0.72
   4  -6   0    1.09    0.23
   4  -6   0    0.88    0.23
  -4   6   0    0.73    0.33
   3  -6   0    9.97    0.40
   3  -6   0    9.17    0.41
  -3   6   0    9.96    0.60
   2  -6   0    5.66    0.28
  -2   6   0    6.26    0.50
   1  -6   0    4.77    0.22
   1  -6   0    5.17    0.39
  -1   6   0    5.35    0.43
   0  -6   0    7.08    0.42
   0   6   0    7.80    0.41
  -2  -6   0   10.81    0.52
  -2  -6   0    9.98    0.51
   2   6   0    9.74    0.50
   2   6   0   10.35    0.45
  -3  -6   0   45.16    1.39
  -3  -6   0   44.22    1.05
   3   6   0   42.90    1.37
  -4  -6   0    3.97    0.38
  -4  -6   0    3.01    0.21
   4   6   0    3.48    0.23
  -5  -6   0   19.71    0.60
  -5  -6   0   19.65    0.82
   5   6   0   18.98    0.66
  -6  -6   0    3.73    0.29
  -6  -6   0    3.88    0.44
   6   6   0    4.34    0.35
  -7  -6   0    6.18    0.54
  -7  -6   0    5.65    0.42
   7   6   0    5.39    0.44
  -8  -6   0    0.37    0.28
  -8  -6   0   -0.26    0.37
   8   6   0   -0.28    0.30
  -9  -6   0    1.49    0.36
  -9  -6   0    2.65    0.52
  -9  -6   0    1.57    0.32
   6  -7   0    0.17    0.33
  -6   7   0    0.30    0.43
   5  -7   0    2.34    0.34
  -5   7   0    1.56    0.43
   4  -7   0    5.70    0.41
  -4   7   0    5.62    0.54
   3  -7   0    1.75    0.24
  -3   7   0    2.63    0.41
   2  -7   0   15.76    0.51
  -2   7   0   15.98    0.77
   1  -7   0   18.93    0.53
  -1   7   0   18.84    0.80
   0  -7   0    0.50    0.23
   0   7   0    0.00    0.24
  -1  -7   0    8.80    0.52
  -1  -7   0    9.43    0.51
   1   7   0    8.64    0.51
  -2  -7   0   11.26    0.58
  -2  -7   0   11.01    0.59
   2   7   0   10.63    0.54
  -4  -7   0   20.64    0.84
  -4  -7   0   18.63    0.57
  -5  -7   0    3.56    0.44
  -5  -7   0    2.67    0.25
   5   7   0    3.21    0.25
  -6  -7   0   16.90    0.60
  -6  -7   0   17.65    0.84
   6   7   0   16.60    0.64
  -7  -7   0    0.34    0.26
  -7  -7   0    0.18    0.39
   7   7   0    0.15    0.27
  -8  -7   0    0.83    0.31
  -8  -7   0    0.53    0.45
   8   7   0    0.09    0.33
  -9  -7   0   -0.28    0.32
   5  -8   0    1.26    0.34
  -5   8   0    0.52    0.42
   4  -8   0    1.86    0.31
  -4   8   0    1.13    0.44
   3  -8   0   -0.08    0.22
  -3   8   0    0.08    0.38
   2  -8   0    0.10    0.19
  -2   8   0    0.12    0.36
   1  -8   0    0.09    0.16
  -1   8   0    0.42    0.33
   0  -8   0    7.42    0.29
   0   8   0    7.34    0.60
  -1  -8   0    0.21    0.28
   1   8   0   -0.07    0.27
  -2  -8   0   17.69    0.78
  -2  -8   0   16.72    0.79
  -3  -8   0    3.96    0.26
  -3  -8   0    3.11    0.42
  -3  -8   0    4.42    0.47
  -4  -8   0    3.23    0.46
  -4  -8   0    3.19    0.24
  -4  -8   0    2.88    0.44
  -5  -8   0    0.33    0.39
  -5  -8   0    0.08    0.20
  -6  -8   0    3.99    0.32
  -7  -8   0   -0.06    0.25
  -7  -8   0    0.51    0.45
   7   8   0   -0.39    0.24
  -8  -8   0    1.63    0.34
   4  -9   0   -0.41    0.28
  -4   9   0    0.69    0.47
   3  -9   0    0.45    0.26
  -3   9   0    1.12    0.46
   2  -9   0    0.49    0.23
  -2   9   0    0.34    0.42
   1  -9   0    0.65    0.20
  -1   9   0    1.43    0.43
   0  -9   0    0.57    0.16
   0   9   0    0.71    0.37
   1   9   0    0.70    0.35
  -2  -9   0    7.29    0.61
  -3  -9   0    2.78    0.21
  -3  -9   0    2.74    0.46
  -3  -9   0    2.64    0.46
  -4  -9   0    2.08    0.45
  -4  -9   0    2.54    0.24
  -4  -9   0    2.27    0.45
  -5  -9   0    7.44    0.67
  -5  -9   0    6.61    0.63
  -5  -9   0    6.81    0.39
  -6  -9   0    0.16    0.24
  -6  -9   0    0.33    0.45
  -7  -9   0    0.05    0.27
   2 -10   0   -0.10    0.24
  -2  10   0    0.61    0.48
   1 -10   0    0.92    0.23
  -1  10   0    1.67    0.47
   0  10   0   -0.06    0.39
  -3 -10   0    2.93    0.52
  -4 -10   0    0.10    0.20
  -4 -10   0   -0.22    0.44
  -5 -10   0    3.57    0.29
  -6 -10   0    1.35    0.28
  -6 -10   1    2.52    0.31
  -5 -10   1    0.26    0.24
  -4 -10   1    3.27    0.27
  -3 -10   1    0.22    0.42
   0  10  -1    1.17    0.45
   0 -10   1    1.41    0.23
  -1  10  -1    0.45    0.45
   1 -10   1   -0.03    0.22
  -2  10  -1   -0.13    0.45
   2 -10   1    0.09    0.25
  -7  -9   1    4.82    0.40
  -6  -9   1    0.02    0.25
  -6  -9   1    0.41    0.44
  -5  -9   1    2.77    0.29
  -5  -9   1    3.39    0.52
  -5  -9   1    3.62    0.54
  -4  -9   1    0.11    0.38
  -4  -9   1    0.35    0.40
  -4  -9   1    0.15    0.19
  -3  -9   1    1.19    0.20
  -3  -9   1    1.67    0.43
  -2  -9   1    0.27    0.35
   1   9  -1   -0.17    0.32
  -1  -9   1   -0.01    0.35
   0   9  -1    2.22    0.42
   0  -9   1    1.89    0.21
  -1   9  -1    4.02    0.50
   1  -9   1    2.71    0.25
  -2   9  -1    0.85    0.43
   2  -9   1   -0.05    0.22
  -3   9  -1    1.63    0.48
   3  -9   1    1.97    0.31
  -4   9  -1   -0.06    0.43
   4  -9   1    0.74    0.31
  -8  -8   1    0.58    0.31
   7   8  -1    5.28    0.40
  -7  -8   1    5.05    0.40
  -7  -8   1    5.96    0.60
   6   8  -1    1.39    0.21
  -6  -8   1    1.98    0.46
  -6  -8   1    1.79    0.27
  -5  -8   1    1.85    0.45
  -5  -8   1    1.94    0.24
  -5  -8   1    1.10    0.41
  -4  -8   1    8.10    0.61
  -4  -8   1    7.98    0.62
  -4  -8   1    8.36    0.39
  -3  -8   1    4.72    0.48
  -3  -8   1    4.79    0.31
  -3  -8   1    5.16    0.50
  -2  -8   1    1.19    0.18
  -2  -8   1    1.19    0.34
  -2  -8   1    0.91    0.32
   1   8  -1    5.57    0.46
  -1  -8   1    5.03    0.47
  -1  -8   1    4.88    0.27
   0   8  -1    0.32    0.30
   0  -8   1    0.27    0.29
   0  -8   1    0.17    0.15
  -1   8  -1    0.84    0.35
   1  -8   1    0.58    0.18
  -2   8  -1    2.39    0.43
   2  -8   1    1.39    0.23
  -3   8  -1    0.85    0.41
   3  -8   1    0.12    0.23
  -4   8  -1    1.28    0.44
  -4   8  -1    1.28    0.29
   4  -8   1    1.42    0.31
  -5   8  -1   -0.23    0.41
   5  -8   1   -0.41    0.30
  -9  -7   1    1.80    0.38
   8   7  -1   12.41    0.66
  -8  -7   1   13.90    0.84
  -8  -7   1   14.28    0.64
   7   7  -1    0.58    0.28
  -7  -7   1    1.09    0.28
  -7  -7   1    0.58    0.40
   6   7  -1    2.94    0.30
  -6  -7   1    3.59    0.47
  -6  -7   1    3.31    0.30
   5   7  -1    0.77    0.18
  -5  -7   1    0.54    0.20
  -5  -7   1    0.32    0.35
  -3  -7   1    1.00    0.32
  -3  -7   1    0.45    0.15
  -3  -7   1    0.70    0.28
   2   7  -1    5.11    0.37
  -2  -7   1    5.35    0.46
  -2  -7   1    4.88    0.43
  -2  -7   1    4.23    0.26
   1   7  -1    6.03    0.47
  -1  -7   1    6.02    0.46
   0   7  -1   18.66    0.78
   0  -7   1   19.18    0.80
   0  -7   1   20.31    0.53
  -1   7  -1    0.15    0.28
   1  -7   1    0.55    0.15
   1  -7   1    0.25    0.25
  -2   7  -1    2.63    0.39
   2  -7   1    2.41    0.23
  -3   7  -1    0.37    0.34
   3  -7   1    0.34    0.21
  -4   7  -1    0.16    0.36
   4  -7   1    0.70    0.27
  -5   7  -1    0.11    0.37
   5  -7   1    0.10    0.29
  -6   7  -1   -0.18    0.40
   6  -7   1   -0.23    0.33
  -9  -6   1    0.45    0.30
  -9  -6   1    1.88    0.37
   8   6  -1    6.80    0.54
  -8  -6   1    7.26    0.61
  -8  -6   1    7.43    0.49
   7   6  -1    9.21    0.53
  -7  -6   1    9.44    0.50
  -7  -6   1   10.70    0.66
   6   6  -1    0.35    0.23
  -6  -6   1    0.42    0.32
  -6  -6   1    0.09    0.20
   5   6  -1   25.10    0.83
  -5  -6   1   27.05    0.76
  -5  -6   1   27.16    1.00
   4   6  -1   27.66    0.82
  -4  -6   1   28.28    0.76
  -4  -6   1   28.97    1.01
   2   6  -1   16.72    0.61
  -2  -6   1   16.70    0.67
  -2  -6   1   17.19    0.70
  -2  -6   1   17.14    0.47
   1   6  -1   19.26    0.69
  -1  -6   1   19.18    0.75
  -1  -6   1   19.08    0.70
   0   6  -1   42.05    1.28
   0  -6   1   42.96    1.00
   0  -6   1   43.13    1.37
  -1   6  -1    7.41    0.49
   1  -6   1    7.25    0.46
   1  -6   1    7.13    0.29
  -2   6  -1    3.23    0.36
   2  -6   1    3.00    0.22
  -3   6  -1    6.48    0.49
   3  -6   1    7.05    0.36
  -4   6  -1   -0.21    0.29
   4  -6   1   -0.14    0.21
  -5   6  -1    0.94    0.37
   5  -6   1    0.66    0.27
  -6   6  -1    0.57    0.39
   6  -6   1    0.93    0.33
  -7   6  -1    0.53    0.41
   7  -6   1    0.24    0.37
 -10  -5   1    0.77    0.35
   9   5  -1    4.80    0.53
  -9  -5   1    4.53    0.40
  -9  -5   1    4.61    0.55
   8   5  -1    4.82    0.48
  -8  -5   1    5.11    0.40
  -8  -5   1    4.58    0.36
  -8  -5   1    5.98    0.54
   7   5  -1    1.13    0.30
  -7  -5   1    1.65    0.37
  -7  -5   1    1.54    0.28
   6   5  -1   -0.07    0.22
  -6  -5   1    0.29    0.29
  -6  -5   1   -0.12    0.19
   5   5  -1    3.37    0.28
  -5  -5   1    4.28    0.39
  -5  -5   1    3.94    0.26
   4   5  -1   30.80    0.90
  -4  -5   1   30.34    0.79
  -4  -5   1   30.37    1.03
   3   5  -1   46.06    1.26
  -3  -5   1   46.82    1.11
  -3  -5   1   47.30    1.41
   2   5  -1   15.21    0.54
  -2  -5   1   15.22    0.42
  -2  -5   1   15.86    0.60
   1   5  -1   61.55    1.69
  -1  -5   1   62.24    1.76
  -1  -5   1   62.80    1.85
   0   5  -1   11.06    0.49
   0  -5   1   10.91    0.30
   0  -5   1   10.80    0.44
   0  -5   1   10.26    0.48
   0  -5   1   11.07    0.43
  -1   5  -1   19.40    0.55
  -1   5  -1   19.13    0.69
  -1   5  -1   18.50    0.57
   1  -5   1   19.33    0.50
   1  -5   1   19.39    0.50
   1  -5   1   19.91    0.63
   1  -5   1   19.35    0.72
  -2   5  -1    5.35    0.38
   2  -5   1    4.72    0.26
   2  -5   1    5.35    0.39
   2  -5   1    5.05    0.25
  -3   5  -1    1.03    0.27
   3  -5   1    1.07    0.17
   3  -5   1    0.80    0.17
  -4   5  -1    1.65    0.32
   4  -5   1    1.76    0.23
   4  -5   1    2.13    0.24
  -5   5  -1   -0.19    0.29
   5  -5   1    0.19    0.23
  -6   5  -1    0.56    0.35
   6  -5   1    0.45    0.28
  -7   5  -1    4.12    0.51
   7  -5   1    4.03    0.45
   7  -5   1    3.56    0.40
   8  -5   1    0.05    0.36
 -10  -4   1   -0.36    0.32
   9   4  -1    7.52    0.61
  -9  -4   1    7.42    0.55
   8   4  -1    6.36    0.52
  -8  -4   1    7.05    0.55
  -8  -4   1    5.82    0.38
  -8  -4   1    5.47    0.40
   7   4  -1   -0.38    0.25
  -7  -4   1    0.29    0.29
  -7  -4   1   -0.10    0.19
  -7  -4   1    0.05    0.21
   6   4  -1    9.06    0.56
  -6  -4   1    8.82    0.47
  -6  -4   1   10.45    0.56
  -6  -4   1    9.35    0.45
   5   4  -1    5.40    0.39
  -5  -4   1    5.48    0.42
  -5  -4   1    5.52    0.30
   4   4  -1   22.87    0.73
  -4  -4   1   24.58    0.64
  -4  -4   1   22.11    0.81
   3   4  -1   58.95    1.59
  -3  -4   1   59.57    1.70
  -3  -4   1   58.79    1.38
   2   4  -1   29.85    0.82
   2   4  -1   30.71    0.93
  -2  -4   1   30.89    0.73
  -2  -4   1   29.67    0.93
   1   4  -1  195.93    4.83
   1   4  -1  184.29    5.07
  -1  -4   1  191.12    5.08
  -1  -4   1  192.09    5.26
   0   4  -1  125.36    3.20
   0  -4   1  121.80    3.31
   0  -4   1  125.09    3.46
   0  -4   1  124.53    3.18
   0  -4   1  122.66    2.74
  -1   4  -1    8.68    0.30
  -1   4  -1    9.12    0.41
   1  -4   1    9.05    0.42
   1  -4   1    8.40    0.32
   1  -4   1    9.22    0.27
   1  -4   1    9.26    0.36
  -2   4  -1    5.90    0.38
   2  -4   1    6.70    0.33
   2  -4   1    6.36    0.25
   2  -4   1    5.54    0.37
  -3   4  -1   16.06    0.65
   3  -4   1   17.11    0.51
   3  -4   1   16.27    0.64
   3  -4   1   17.51    0.61
   3  -4   1   16.81    0.51
  -4   4  -1    2.25    0.30
   4  -4   1    1.92    0.21
   4  -4   1    1.55    0.20
   4  -4   1    1.87    0.25
  -5   4  -1   -0.34    0.25
   5  -4   1    0.20    0.21
   5  -4   1    0.22    0.19
   5  -4   1   -0.07    0.23
  -6   4  -1    0.48    0.31
   6  -4   1    0.24    0.24
   6  -4   1    0.00    0.25
  -7   4  -1   -0.02    0.34
   7  -4   1    0.59    0.30
   7  -4   1    0.39    0.31
   8  -4   1    0.90    0.37
  10   3  -1    3.07    0.39
 -10  -3   1    2.07    0.38
   9   3  -1   -0.39    0.26
  -9  -3   1   -0.10    0.26
   8   3  -1    0.13    0.31
   8   3  -1   -0.14    0.23
  -8  -3   1    0.15    0.22
  -8  -3   1    0.22    0.32
   7   3  -1    0.23    0.19
   7   3  -1    0.20    0.27
  -7  -3   1    0.36    0.19
  -7  -3   1    0.94    0.23
  -7  -3   1    0.54    0.29
   6   3  -1   -0.11    0.14
   6   3  -1   -0.10    0.20
  -6  -3   1   -0.17    0.13
  -6  -3   1    0.05    0.16
  -6  -3   1   -0.03    0.22
   5   3  -1   50.84    1.45
   5   3  -1   48.62    1.24
  -5  -3   1   50.30    1.23
  -5  -3   1   48.39    1.48
  -5  -3   1   49.18    1.28
   4   3  -1  117.19    3.06
  -4  -3   1  112.45    3.15
  -4  -3   1  115.65    2.63
   3   3  -1    0.42    0.12
  -3  -3   1    0.67    0.15
  -3  -3   1    0.61    0.10
   2   3  -1  252.66    6.67
   2   3  -1  263.48    6.88
  -2  -3   1  260.96    5.74
  -2  -3   1  263.26    6.88
   1   3  -1    2.84    0.13
   1   3  -1    2.62    0.12
   1   3  -1    2.61    0.20
  -1  -3   1    2.64    0.19
  -1  -3   1    3.04    0.11
   0   3  -1   28.15    0.79
   0   3  -1   27.63    0.74
   0  -3   1   27.89    0.63
   0  -3   1   27.75    0.63
   0  -3   1   27.84    0.79
   0  -3   1   27.54    0.77
   0  -3   1   27.32    0.85
  -1   3  -1   17.08    0.55
  -1   3  -1   17.09    0.50
   1  -3   1   17.18    0.59
   1  -3   1   17.17    0.43
   1  -3   1   16.95    0.50
   1  -3   1   17.87    0.52
  -2   3  -1   58.25    1.59
   2  -3   1   60.29    1.56
   2  -3   1   58.94    1.36
   2  -3   1   57.22    1.73
  -3   3  -1   12.92    0.53
   3  -3   1   13.16    0.42
   3  -3   1   13.87    0.53
   3  -3   1   14.24    0.50
  -4   3  -1   18.72    0.69
   4  -3   1   18.69    0.59
   4  -3   1   19.42    0.67
   4  -3   1   19.14    0.58
   4  -3   1   18.18    0.67
   4  -3   1   17.94    0.57
  -5   3  -1    5.16    0.38
  -5   3  -1    4.56    0.27
   5  -3   1    5.11    0.30
   5  -3   1    5.14    0.41
   5  -3   1    4.26    0.29
   5  -3   1    5.22    0.33
  -6   3  -1    3.05    0.22
  -6   3  -1    3.45    0.37
   6  -3   1    2.99    0.29
   6  -3   1    3.81    0.38
   6  -3   1    3.52    0.33
  -7   3  -1    0.45    0.20
   7  -3   1    0.90    0.28
   8  -3   1    0.14    0.30
   9  -3   1   -0.08    0.35
  10   2  -1    3.69    0.43
 -10  -2   1    3.39    0.38
 -10  -2   1    2.80    0.39
   9   2  -1    4.78    0.42
  -9  -2   1    3.41    0.35
   8   2  -1    2.49    0.31
  -8  -2   1    2.00    0.27
   7   2  -1    3.38    0.30
   7   2  -1    4.04    0.40
  -7  -2   1    3.06    0.26
  -7  -2   1    4.00    0.37
   6   2  -1   34.67    1.14
   6   2  -1   33.86    1.00
  -6  -2   1   35.88    1.14
  -6  -2   1   35.83    1.00
  -6  -2   1   37.98    0.97
   5   2  -1    0.39    0.18
   5   2  -1    0.70    0.15
  -5  -2   1    0.86    0.13
  -5  -2   1    1.06    0.15
  -5  -2   1    1.14    0.20
   4   2  -1   77.48    1.88
   4   2  -1   79.20    2.11
  -4  -2   1   76.05    1.80
  -4  -2   1   77.02    2.16
   3   2  -1    7.97    0.33
   3   2  -1    8.43    0.27
  -3  -2   1    8.07    0.35
  -3  -2   1    8.48    0.27
   2   2  -1  280.35    7.23
  -2  -2   1  282.96    6.22
  -2  -2   1  282.09    7.43
   1   2  -1  247.11    6.39
   1   2  -1  252.66    6.58
  -1  -2   1  250.33    6.58
   0   2  -1    1.03    0.07
   0   2  -1    0.93    0.07
   0  -2   1    1.02    0.10
   0  -2   1    0.90    0.08
   1  -2   1    6.02    0.22
   1  -2   1    6.41    0.28
   1  -2   1    5.62    0.18
  -2   2  -1   79.79    2.10
  -2   2  -1   78.09    1.90
   2  -2   1   82.67    1.84
   2  -2   1   81.19    2.28
   2  -2   1   82.57    2.10
  -3   2  -1    0.06    0.07
  -3   2  -1    0.20    0.12
   3  -2   1   -0.04    0.08
   3  -2   1    0.06    0.10
   3  -2   1    0.13    0.11
  -4   2  -1    9.30    0.44
  -4   2  -1    9.37    0.36
   4  -2   1    9.62    0.37
   4  -2   1    9.59    0.45
   4  -2   1    9.78    0.62
   4  -2   1    9.89    0.42
   4  -2   1    9.41    0.38
   4  -2   1    9.45    0.37
  -5   2  -1    7.73    0.37
  -5   2  -1    7.59    0.45
   5  -2   1    7.87    0.49
   5  -2   1    8.37    0.39
   5  -2   1    7.70    0.42
   5  -2   1    7.64    0.60
   5  -2   1    8.95    0.38
  -6   2  -1   31.77    0.88
  -6   2  -1   31.24    1.01
   6  -2   1   30.52    1.05
   6  -2   1   29.45    1.58
   6  -2   1   29.95    0.94
   6  -2   1   30.45    0.91
  -7   2  -1   14.06    0.55
   7  -2   1   13.73    0.66
  -8   2  -1    0.00    0.23
   8  -2   1   -0.04    0.28
  -9   2  -1    1.28    0.30
   9  -2   1    1.25    0.36
  10   1  -1    0.62    0.35
 -10  -1   1    0.21    0.32
   9   1  -1    0.53    0.30
  -9  -1   1    0.43    0.28
  -9  -1   1    0.15    0.26
   8   1  -1    4.35    0.37
  -8  -1   1    4.31    0.37
  -8  -1   1    4.26    0.33
   7   1  -1    0.01    0.17
   7   1  -1    0.09    0.20
  -7  -1   1   -0.23    0.17
  -7  -1   1    0.08    0.19
   6   1  -1   24.81    0.75
   6   1  -1   22.94    0.72
   6   1  -1   22.88    0.85
  -6  -1   1   24.14    0.75
  -6  -1   1   23.74    0.73
   5   1  -1   91.01    2.20
   5   1  -1   87.48    2.45
   5   1  -1   90.28    2.20
   5   1  -1   87.84    3.89
  -5  -1   1   95.86    2.21
  -5  -1   1   88.36    2.09
  -5  -1   1   89.96    2.21
  -5  -1   1   83.51    2.46
   4   1  -1   11.52    0.61
   4   1  -1   10.87    0.37
   4   1  -1    9.42    0.42
  -4  -1   1   10.51    0.36
  -4  -1   1   10.87    0.38
  -4  -1   1   10.79    0.42
  -4  -1   1   10.36    0.36
   3   1  -1   95.06    2.62
   3   1  -1  104.58    2.37
   3   1  -1  100.76    4.22
  -3  -1   1   96.33    2.25
  -3  -1   1   99.02    2.67
   2   1  -1    0.29    0.05
   2   1  -1    0.33    0.07
   2   1  -1    0.23    0.07
  -2  -1   1    0.22    0.08
  -2  -1   1    0.18    0.07
   1   1  -1    0.56    0.05
  -1  -1   1    0.56    0.06
   0   1  -1    2.55    0.10
   0  -1   1    2.88    0.12
   1  -1   1    0.21    0.07
  -2   1  -1   45.07    1.15
   2  -1   1   47.93    1.27
   2  -1   1   48.66    1.36
   2  -1   1   48.96    2.07
  -3   1  -1  132.91    3.28
   3  -1   1  144.16    5.89
   3  -1   1  139.54    3.56
   3  -1   1  135.60    3.13
   3  -1   1  136.85    3.63
   3  -1   1  144.99    3.82
   3  -1   1  136.72    3.13
  -4   1  -1    3.88    0.24
  -4   1  -1    3.94    0.21
   4  -1   1    4.22    0.31
   4  -1   1    3.36    0.37
   4  -1   1    3.56    0.24
   4  -1   1    3.88    0.24
   4  -1   1    3.88    0.26
   4  -1   1    3.79    0.21
  -5   1  -1    9.23    0.38
  -5   1  -1    9.32    0.40
  -5   1  -1    8.95    0.42
   5  -1   1    9.05    0.47
   5  -1   1    9.05    0.38
   5  -1   1    8.97    0.63
   5  -1   1    9.61    0.40
   5  -1   1    9.62    0.40
   5  -1   1    8.89    0.42
  -6   1  -1    0.46    0.18
   6  -1   1    0.54    0.18
   6  -1   1    0.40    0.25
   6  -1   1    0.36    0.18
  -7   1  -1    7.74    0.46
   7  -1   1    6.72    0.50
   7  -1   1    7.02    0.46
  -8   1  -1    1.20    0.26
   8  -1   1    1.26    0.29
   8  -1   1    0.87    0.29
  -9   1  -1    6.60    0.47
   9  -1   1    7.61    0.54
   9  -1   1    5.37    0.45
  10  -1   1    0.93    0.38
  10   0  -1    5.29    0.49
 -10   0   1    5.03    0.44
   9   0  -1    3.60    0.40
  -9   0   1    2.67    0.34
   8   0  -1    4.90    0.39
   8   0  -1    5.06    0.37
  -8   0   1    4.19    0.35
  -8   0   1    4.53    0.33
   7   0  -1   23.23    0.79
   7   0  -1   22.69    0.80
  -7   0   1   23.10    0.79
  -7   0   1   23.57    0.76
   6   0  -1    1.01    0.19
   6   0  -1    0.55    0.18
   6   0  -1    0.55    0.23
  -6   0   1    0.59    0.15
  -6   0   1    0.97    0.19
   5   0  -1   39.35    1.17
   5   0  -1   38.40    1.03
   5   0  -1   37.35    1.17
   5   0  -1   37.43    1.03
   5   0  -1   37.29    1.80
  -5   0   1   38.12    1.13
  -5   0   1   38.88    1.02
  -5   0   1   38.08    1.03
   4   0  -1    0.91    0.15
   4   0  -1    1.20    0.18
   4   0  -1    0.76    0.11
   4   0  -1    1.25    0.13
   4   0  -1    0.70    0.12
   4   0  -1    0.91    0.19
  -4   0   1    0.77    0.10
  -4   0   1    0.82    0.12
  -4   0   1    0.72    0.13
   3   0  -1   23.34    1.07
   3   0  -1   22.63    0.61
   3   0  -1   23.17    0.69
   3   0  -1   23.08    0.69
  -3   0   1   20.57    0.66
  -3   0   1   22.59    0.61
   2   0  -1  134.66    5.68
   2   0  -1  135.16    3.44
   2   0  -1  135.43    3.51
  -1   0  -1   30.36    1.26
   1   0   1   27.69    0.82
   1   0   1   29.87    1.26
  -2   0  -1   42.95    1.84
   2   0   1   41.26    1.84
   2   0   1   42.35    1.14
  -3   0  -1   68.61    1.87
  -3   0  -1   67.75    1.69
   3   0   1   70.35    1.68
   3   0   1   66.53    3.01
   3   0   1   71.93    1.87
   3   0   1   71.71    1.87
  -4   0  -1    8.50    0.33
  -4   0  -1    8.96    0.35
  -4   0  -1    8.99    0.35
   4   0   1    9.29    0.41
   4   0   1    9.73    0.35
   4   0   1    8.43    0.35
   4   0   1    8.53    0.55
   4   0   1    8.95    0.33
   4   0   1    9.33    0.33
  -5   0  -1   78.87    2.16
  -5   0  -1   77.22    1.96
  -5   0  -1   79.72    1.96
   5   0   1   81.00    2.19
   5   0   1   78.63    1.98
   5   0   1   73.17    3.48
   5   0   1   83.99    1.97
  -6   0  -1   48.95    1.29
  -6   0  -1   50.04    1.31
   6   0   1   48.89    1.31
   6   0   1   43.27    2.25
   6   0   1   51.73    1.31
  -7   0  -1    0.80    0.22
  -7   0  -1    0.54    0.19
   7   0   1    0.78    0.21
   7   0   1    0.66    0.22
  -8   0  -1    0.44    0.25
  -8   0  -1    0.66    0.23
   8   0   1    0.64    0.24
   8   0   1    0.75    0.27
  -9   0  -1    0.31    0.29
   9   0   1    0.06    0.29
 -10   0  -1    0.53    0.32
  10   0   1    0.84    0.38
  10  -1  -1    0.28    0.37
   9  -1  -1    3.37    0.40
   9  -1  -1    2.88    0.38
  -9   1   1    2.77    0.34
   8  -1  -1   10.95    0.63
   8  -1  -1   12.44    0.63
  -8   1   1   10.40    0.53
   7  -1  -1    8.62    0.50
   7  -1  -1    7.53    0.52
  -7   1   1    7.56    0.45
   6  -1  -1   62.25    1.83
   6  -1  -1   65.76    1.63
   6  -1  -1   62.79    1.64
   6  -1  -1   56.52    2.85
  -6   1   1   63.78    1.61
   5  -1  -1    2.21    0.20
   5  -1  -1    2.61    0.21
   5  -1  -1    2.25    0.27
   5  -1  -1    2.61    0.32
   5  -1  -1    2.37    0.20
  -5   1   1    2.14    0.17
  -5   1   1    2.03    0.19
   4  -1  -1   45.38    1.19
   4  -1  -1   47.26    1.17
   4  -1  -1   43.84    1.32
   4  -1  -1   44.43    1.13
   4  -1  -1   47.18    1.33
   4  -1  -1   45.91    2.10
  -4   1   1   45.87    1.17
  -4   1   1   46.96    1.29
   3  -1  -1    3.01    0.21
   3  -1  -1    2.85    0.17
   3  -1  -1    3.40    0.25
  -3   1   1    3.04    0.20
   2  -1  -1   77.15    1.98
  -2   1   1   75.15    1.81
   1  -1  -1    9.91    0.31
   1   1   1    1.18    0.09
   1   1   1    0.84    0.06
  -2  -1  -1  147.31    3.98
  -2  -1  -1  165.13    6.30
   2   1   1  148.42    3.52
   2   1   1  145.27    3.98
   2   1   1  145.39    3.88
  -3  -1  -1   38.41    1.05
  -3  -1  -1   34.48    0.88
   3   1   1   39.72    1.05
   3   1   1   35.23    0.92
   3   1   1   35.71    1.03
  -4  -1  -1   27.90    0.75
  -4  -1  -1   31.98    0.80
  -4  -1  -1   28.94    0.79
   4   1   1   28.99    0.79
   4   1   1   29.64    0.90
   4   1   1   30.64    0.89
  -5  -1  -1    1.14    0.15
  -5  -1  -1    1.03    0.14
  -5  -1  -1    1.12    0.15
  -5  -1  -1    1.02    0.17
   5   1   1    0.82    0.15
   5   1   1    0.96    0.13
   5   1   1    1.02    0.20
  -6  -1  -1   66.70    1.68
  -6  -1  -1   61.09    1.85
  -6  -1  -1   64.58    1.68
   6   1   1   62.19    1.67
   6   1   1   65.99    1.67
   6   1   1   71.04    1.90
  -7  -1  -1    3.00    0.28
  -7  -1  -1    2.93    0.26
   7   1   1    3.18    0.30
   7   1   1    3.57    0.27
  -8  -1  -1    7.77    0.55
  -8  -1  -1    8.88    0.53
   8   1   1    8.23    0.50
  -9  -1  -1    6.66    0.43
  -9  -1  -1    6.23    0.46
   9   1   1    6.85    0.53
 -10  -1  -1    0.21    0.32
  10   1   1    0.57    0.35
   9  -2  -1   -0.01    0.33
  -9   2   1    0.20    0.27
   8  -2  -1    1.27    0.33
  -8   2   1    1.43    0.27
   7  -2  -1    0.75    0.28
   7  -2  -1    0.60    0.24
  -7   2   1    1.02    0.22
   6  -2  -1   23.68    0.89
   6  -2  -1   24.51    0.76
   6  -2  -1   23.02    1.31
   6  -2  -1   24.75    0.81
  -6   2   1   24.32    0.86
  -6   2   1   25.40    0.75
   5  -2  -1   23.33    0.67
   5  -2  -1   22.37    1.20
   5  -2  -1   21.83    0.81
   5  -2  -1   21.82    0.70
  -5   2   1   22.91    0.77
  -5   2   1   22.48    0.67
   4  -2  -1   10.08    0.47
   4  -2  -1   10.68    0.38
   4  -2  -1    9.90    0.40
  -4   2   1   10.64    0.44
  -4   2   1   10.97    0.38
   3  -2  -1   19.33    0.52
   3  -2  -1   18.73    0.62
   3  -2  -1   18.67    0.59
  -3   2   1   18.14    0.51
   2  -2  -1    7.84    0.24
   2  -2  -1    7.96    0.28
   2  -2  -1    7.70    0.31
  -2   2   1    7.01    0.21
   1  -2  -1    2.15    0.14
   1   2   1    7.96    0.29
   1   2   1    8.48    0.24
  -2  -2  -1  150.30    3.17
  -2  -2  -1  145.42    3.80
   2   2   1  144.77    3.80
   2   2   1  130.44    3.68
  -3  -2  -1   17.69    0.58
  -3  -2  -1   18.25    0.47
   3   2   1   17.64    0.58
   3   2   1   17.55    0.47
   3   2   1   17.74    0.55
  -4  -2  -1   28.97    0.90
  -4  -2  -1   28.71    0.74
   4   2   1   28.33    0.76
   4   2   1   29.27    0.87
   4   2   1   29.44    0.90
  -5  -2  -1   63.95    1.87
  -5  -2  -1   67.61    1.65
  -5  -2  -1   65.01    1.57
  -5  -2  -1   67.21    1.66
   5   2   1   64.89    1.64
   5   2   1   66.45    1.85
  -6  -2  -1    0.24    0.21
  -6  -2  -1    0.15    0.14
  -6  -2  -1    0.20    0.16
   6   2   1    0.04    0.22
   6   2   1    0.24    0.15
  -7  -2  -1    5.25    0.32
   7   2   1    4.92    0.41
   7   2   1    5.37    0.40
  -8  -2  -1    1.18    0.25
   8   2   1    1.28    0.27
  -9  -2  -1    1.33    0.29
   9   2   1    1.18    0.32
 -10  -2  -1    3.63    0.43
 -10  -2  -1    3.25    0.39
  10   2   1    4.32    0.45
   9  -3  -1    1.82    0.42
   8  -3  -1    0.53    0.32
  -8   3   1    0.55    0.22
   7  -3  -1    9.53    0.59
   7  -3  -1    8.45    0.62
  -7   3   1    9.27    0.42
   6  -3  -1    0.21    0.20
   6  -3  -1    0.27    0.20
   6  -3  -1    0.11    0.25
  -6   3   1   -0.28    0.24
  -6   3   1    0.20    0.15
   5  -3  -1    9.96    0.48
   5  -3  -1   10.26    0.53
   5  -3  -1    9.38    0.43
  -5   3   1    9.76    0.36
  -5   3   1    9.54    0.52
   4  -3  -1    0.68    0.16
   4  -3  -1    0.87    0.20
   4  -3  -1    0.75    0.13
  -4   3   1    0.45    0.19
   3  -3  -1   41.28    1.24
   3  -3  -1   43.13    1.04
   3  -3  -1   42.67    1.22
  -3   3   1   42.44    1.21
   2  -3  -1  107.36    2.38
   2  -3  -1  105.25    2.74
   2  -3  -1  103.82    2.92
  -2   3   1  104.17    2.73
   1  -3  -1    1.96    0.15
   1  -3  -1    1.86    0.15
   1  -3  -1    1.85    0.10
  -1   3   1    1.86    0.14
  -1   3   1    1.91    0.16
  -1   3   1    1.42    0.12
   0  -3  -1   32.78    0.91
   0  -3  -1   31.92    0.95
  -1  -3  -1  106.46    2.86
   1   3   1  105.88    2.86
  -2  -3  -1   25.77    0.61
  -2  -3  -1   26.19    0.80
   2   3   1   25.87    0.72
   2   3   1   26.37    0.80
  -3  -3  -1  100.03    2.27
  -3  -3  -1   99.68    2.75
   3   3   1  101.68    2.64
   3   3   1  100.42    2.75
  -4  -3  -1    8.59    0.43
  -4  -3  -1    8.94    0.31
   4   3   1    8.70    0.43
   4   3   1    8.04    0.39
  -5  -3  -1   71.70    1.69
  -5  -3  -1   70.30    1.77
  -5  -3  -1   72.67    2.05
   5   3   1   68.96    1.98
   5   3   1   71.93    1.73
   5   3   1   72.42    2.04
  -6  -3  -1   -0.02    0.22
  -6  -3  -1    0.52    0.17
  -6  -3  -1    0.06    0.14
   6   3   1    0.02    0.20
   6   3   1   -0.03    0.14
  -7  -3  -1    1.94    0.33
  -7  -3  -1    1.46    0.22
  -7  -3  -1    2.17    0.26
   7   3   1    2.20    0.24
   7   3   1    1.78    0.32
  -8  -3  -1    1.75    0.27
   8   3   1    1.52    0.36
   8   3   1    1.57    0.27
  -9  -3  -1    2.52    0.33
   9   3   1    3.15    0.35
 -10  -3  -1    0.69    0.33
  10   3   1    0.30    0.32
   8  -4  -1   -0.22    0.36
   8  -4  -1    0.17    0.33
   7  -4  -1    4.89    0.41
   7  -4  -1    4.06    0.46
   7  -4  -1    5.26    0.43
   7  -4  -1    3.97    0.37
  -7   4   1    3.79    0.47
   6  -4  -1   32.74    1.02
   6  -4  -1   32.37    1.15
   6  -4  -1   32.80    1.00
   6  -4  -1   33.40    0.98
  -6   4   1   33.64    1.15
   5  -4  -1    8.43    0.42
   5  -4  -1    7.95    0.50
  -5   4   1    7.87    0.54
   4  -4  -1    4.70    0.30
   4  -4  -1    4.42    0.35
  -4   4   1    5.79    0.40
   3  -4  -1    8.61    0.33
   3  -4  -1    9.27    0.44
  -3   4   1    8.73    0.47
   2  -4  -1    5.32    0.32
   2  -4  -1    5.64    0.32
   2  -4  -1    5.78    0.22
  -2   4   1    4.90    0.35
   1  -4  -1    5.96    0.31
   1  -4  -1    6.44    0.28
   1  -4  -1    6.83    0.32
   1  -4  -1    6.27    0.20
  -1   4   1    5.91    0.28
  -1   4   1    5.70    0.34
  -1   4   1    6.24    0.22
   0  -4  -1    1.38    0.15
   0  -4  -1    1.32    0.14
   0  -4  -1    1.50    0.16
   0   4   1    1.68    0.17
   0   4   1    1.60    0.15
  -1  -4  -1  160.83    4.29
   1   4   1  160.94    4.29
   1   4   1  159.33    4.07
  -2  -4  -1   11.86    0.48
  -2  -4  -1   11.97    0.31
   2   4   1   12.03    0.34
   2   4   1   11.74    0.48
  -3  -4  -1    6.64    0.38
  -3  -4  -1    7.38    0.25
   3   4   1    7.38    0.38
   3   4   1    6.84    0.28
  -4  -4  -1   34.03    1.06
  -4  -4  -1   33.21    0.83
   4   4   1   32.82    0.97
   4   4   1   31.81    1.05
  -5  -4  -1    2.76    0.30
  -5  -4  -1    2.30    0.20
   5   4   1    2.23    0.28
   5   4   1    2.26    0.24
  -6  -4  -1    2.99    0.22
  -6  -4  -1    2.34    0.23
  -6  -4  -1    3.35    0.35
   6   4   1    2.82    0.30
  -7  -4  -1    1.11    0.21
  -7  -4  -1    0.77    0.22
  -7  -4  -1    0.67    0.31
   7   4   1    0.28    0.27
  -8  -4  -1    0.90    0.25
  -8  -4  -1    0.90    0.36
  -8  -4  -1    0.99    0.27
   8   4   1    1.23    0.35
  -9  -4  -1    4.97    0.41
   9   4   1    6.37    0.57
 -10  -4  -1    3.44    0.41
   8  -5  -1    0.74    0.37
   7  -5  -1   -0.04    0.30
   7  -5  -1   -0.01    0.32
  -7   5   1    0.48    0.39
   6  -5  -1    3.64    0.35
   6  -5  -1    3.64    0.37
  -6   5   1    4.22    0.48
   5  -5  -1   -0.10    0.24
   5  -5  -1   -0.15    0.20
  -5   5   1   -0.07    0.30
   4  -5  -1    5.37    0.44
   4  -5  -1    4.58    0.33
  -4   5   1    5.50    0.44
   3  -5  -1   12.88    0.55
   3  -5  -1   12.09    0.42
  -3   5   1   12.10    0.60
   2  -5  -1   29.95    0.75
   2  -5  -1   29.97    0.92
  -2   5   1   28.89    0.96
   1  -5  -1    7.89    0.40
   1  -5  -1    7.64    0.39
   1  -5  -1    7.24    0.24
  -1   5   1    7.58    0.42
   0  -5  -1   50.88    1.40
   0  -5  -1   49.48    1.42
   0  -5  -1   49.41    1.48
   0   5   1   49.31    1.42
   0   5   1   48.19    1.39
  -1  -5  -1    1.32    0.20
  -1  -5  -1    1.77    0.20
   1   5   1    1.36    0.18
   1   5   1    1.24    0.19
  -2  -5  -1   82.90    2.31
   2   5   1   83.11    2.15
   2   5   1   80.33    2.30
  -3  -5  -1    0.30    0.21
  -3  -5  -1    0.48    0.10
   3   5   1    0.44    0.20
   3   5   1    0.47    0.11
  -4  -5  -1   42.73    1.05
  -4  -5  -1   43.64    1.35
   4   5   1   42.98    1.34
   4   5   1   42.32    1.21
  -5  -5  -1   18.41    0.76
  -5  -5  -1   18.64    0.56
   5   5   1   17.16    0.73
   5   5   1   18.26    0.65
  -6  -5  -1    5.93    0.50
  -6  -5  -1    5.33    0.34
   6   5   1    5.28    0.37
  -7  -5  -1    0.55    0.33
  -7  -5  -1    0.75    0.24
   7   5   1    0.44    0.29
  -8  -5  -1    3.18    0.45
  -8  -5  -1    4.00    0.37
  -8  -5  -1    2.74    0.30
   8   5   1    2.78    0.41
  -9  -5  -1   -0.07    0.27
  -9  -5  -1   -0.50    0.39
   9   5   1   -0.02    0.34
 -10  -5  -1    1.47    0.36
   7  -6  -1    0.27    0.35
  -7   6   1    0.87    0.43
   6  -6  -1    0.47    0.27
   6  -6  -1    0.52    0.31
  -6   6   1    0.60    0.40
   5  -6  -1    0.07    0.23
   5  -6  -1    0.00    0.25
  -5   6   1   -0.28    0.34
   4  -6  -1   -0.15    0.20
  -4   6   1    0.41    0.33
   3  -6  -1    0.84    0.18
  -3   6   1    0.80    0.31
   2  -6  -1   16.06    0.64
   2  -6  -1   15.80    0.47
  -2   6   1   15.46    0.71
   1  -6  -1    0.47    0.19
  -1   6   1    0.78    0.24
   0  -6  -1   49.38    1.52
   0  -6  -1   49.46    1.44
   0  -6  -1   50.38    1.45
   0   6   1   48.25    1.44
   0   6   1   49.40    1.44
  -1  -6  -1   30.63    0.98
  -1  -6  -1   28.89    1.01
   1   6   1   31.33    0.95
   1   6   1   29.82    0.97
  -2  -6  -1    5.82    0.43
   2   6   1    6.25    0.36
   2   6   1    6.04    0.42
  -3  -6  -1   17.04    0.72
  -3  -6  -1   17.75    0.47
   3   6   1   17.54    0.72
  -4  -6  -1   17.92    0.54
  -4  -6  -1   20.55    0.80
   4   6   1   18.80    0.59
   4   6   1   20.54    0.78
  -5  -6  -1    0.26    0.17
  -5  -6  -1   -0.06    0.28
   5   6   1    0.24    0.19
   5   6   1    0.51    0.26
  -6  -6  -1    0.71    0.22
   6   6   1    0.71    0.24
  -7  -6  -1    0.56    0.37
  -7  -6  -1    0.98    0.25
   7   6   1    0.77    0.29
  -8  -6  -1    3.45    0.49
  -8  -6  -1    2.96    0.36
   8   6   1    3.26    0.41
  -9  -6  -1    8.48    0.67
  -9  -6  -1    6.62    0.45
  -9  -6  -1    8.21    0.57
   6  -7  -1    0.04    0.32
  -6   7   1    0.60    0.42
   5  -7  -1    0.05    0.27
  -5   7   1    0.00    0.38
   4  -7  -1    1.02    0.25
   4  -7  -1    0.33    0.24
  -4   7   1    1.33    0.40
   3  -7  -1    2.44    0.26
   3  -7  -1    2.27    0.25
  -3   7   1    3.26    0.44
   2  -7  -1    0.13    0.16
  -2   7   1    0.27    0.30
   1  -7  -1   19.55    0.53
  -1   7   1   20.56    0.82
   0  -7  -1   38.11    1.26
   0   7   1   37.35    1.21
  -1  -7  -1   14.71    0.66
  -1  -7  -1   15.67    0.65
   1   7   1   14.08    0.62
   1   7   1   13.32    0.62
  -2  -7  -1    2.43    0.32
  -2  -7  -1    2.67    0.34
   2   7   1    2.72    0.32
  -3  -7  -1   34.54    1.16
  -3  -7  -1   33.29    0.82
   3   7   1   32.45    1.14
  -4  -7  -1   21.89    0.89
  -4  -7  -1   22.79    0.62
   4   7   1   21.61    0.87
  -5  -7  -1    0.19    0.33
  -5  -7  -1    0.06    0.18
   5   7   1    0.02    0.16
  -6  -7  -1    0.19    0.35
  -6  -7  -1    0.46    0.23
   6   7   1    0.37    0.23
  -7  -7  -1    1.36    0.28
  -7  -7  -1    1.69    0.45
   7   7   1    1.62    0.31
  -8  -7  -1    0.08    0.29
  -8  -7  -1   -0.41    0.42
   8   7   1   -0.03    0.30
  -9  -7  -1    1.86    0.38
   5  -8  -1   -0.13    0.29
  -5   8   1    0.07    0.41
   4  -8  -1    0.51    0.27
  -4   8   1    0.37    0.41
   3  -8  -1    0.65    0.24
  -3   8   1    0.59    0.40
   2  -8  -1    1.24    0.21
  -2   8   1    1.38    0.40
   1  -8  -1    7.13    0.32
  -1   8   1    6.51    0.54
   0   8   1   10.81    0.64
  -1  -8  -1    2.03    0.35
   1   8   1    1.32    0.32
  -2  -8  -1    3.51    0.42
  -2  -8  -1    3.27    0.41
   2   8   1    3.65    0.39
  -3  -8  -1   -0.27    0.14
  -3  -8  -1    0.32    0.30
  -3  -8  -1   -0.05    0.33
   3   8   1    0.11    0.28
  -4  -8  -1    5.96    0.54
  -4  -8  -1    5.00    0.30
  -5  -8  -1    5.64    0.35
  -5  -8  -1    5.94    0.57
  -6  -8  -1   -0.03    0.40
  -6  -8  -1    0.20    0.23
  -7  -8  -1    4.56    0.57
  -7  -8  -1    5.25    0.38
   7   8   1    4.92    0.40
  -8  -8  -1    5.42    0.44
   4  -9  -1   -0.02    0.29
  -4   9   1    0.15    0.44
   3  -9  -1    0.18    0.26
  -3   9   1    0.17    0.44
   2  -9  -1    0.70    0.23
  -2   9   1   -0.04    0.40
   1  -9  -1    0.39    0.19
  -1   9   1    0.41    0.38
   0   9   1    7.00    0.58
   1   9   1    0.62    0.34
  -2  -9  -1    1.52    0.39
  -3  -9  -1    3.34    0.49
  -3  -9  -1    3.19    0.47
  -4  -9  -1    0.29    0.37
  -4  -9  -1    0.16    0.18
  -4  -9  -1   -0.06    0.39
  -5  -9  -1   -0.02    0.38
  -5  -9  -1    0.39    0.21
  -5  -9  -1    0.21    0.44
  -6  -9  -1    0.09    0.45
  -6  -9  -1    0.28    0.23
  -7  -9  -1   -0.12    0.26
   2 -10  -1    0.49    0.25
  -2  10   1    1.81    0.52
   1 -10  -1    0.58    0.21
  -1  10   1    0.29    0.44
   0  10   1    0.29    0.40
  -3 -10  -1   -0.17    0.39
  -4 -10  -1    3.04    0.56
  -4 -10  -1    3.13    0.24
  -5 -10  -1    0.34    0.22
  -6 -10  -1    0.08    0.24
  -5 -10   2    0.08    0.24
  -4 -10   2    3.45    0.29
  -3 -10   2    0.19    0.21
  -2 -10   2    1.58    0.24
  -2 -10   2    1.21    0.47
  -1 -10   2    0.06    0.21
   0  10  -2    0.46    0.41
   0 -10   2    0.45    0.23
  -1  10  -2    0.59    0.45
   1 -10   2    0.16    0.24
  -2  10  -2    0.45    0.48
   2 -10   2    0.31    0.28
  -7  -9   2    0.16    0.29
  -6  -9   2    0.22    0.25
  -5  -9   2    1.13    0.44
  -5  -9   2    0.84    0.26
  -4  -9   2    5.73    0.38
  -4  -9   2    5.97    0.58
  -4  -9   2    5.78    0.59
  -3  -9   2    0.55    0.38
  -3  -9   2    1.00    0.22
  -2  -9   2    8.67    0.41
  -2  -9   2    9.05    0.67
   1   9  -2    4.72    0.48
  -1  -9   2    3.97    0.29
  -1  -9   2    3.45    0.49
   0   9  -2    0.30    0.37
   0  -9   2    0.39    0.20
  -1   9  -2    0.62    0.40
   1  -9   2    0.63    0.23
  -2   9  -2    0.41    0.41
   2  -9   2    0.56    0.25
  -3   9  -2   -0.10    0.42
   3  -9   2   -0.10    0.26
  -4   9  -2    0.28    0.44
   4  -9   2   -0.04    0.30
  -8  -8   2   -0.12    0.31
   7   8  -2   -0.05    0.26
  -7  -8   2    0.36    0.44
  -7  -8   2   -0.01    0.28
   6   8  -2    2.58    0.26
  -6  -8   2    2.91    0.31
  -6  -8   2    2.74    0.50
  -6  -8   2    3.17    0.50
  -5  -8   2   12.83    0.79
  -5  -8   2   12.77    0.51
  -5  -8   2   13.60    0.76
  -4  -8   2   -0.26    0.32
  -4  -8   2    0.26    0.34
  -4  -8   2    0.20    0.20
  -3  -8   2   23.72    0.93
  -3  -8   2   21.29    0.65
  -3  -8   2   22.95    0.97
  -2  -8   2    0.00    0.30
  -2  -8   2    0.29    0.18
   1   8  -2    9.26    0.61
  -1  -8   2    9.68    0.62
  -1  -8   2    8.99    0.38
   0   8  -2    0.37    0.31
   0  -8   2    0.31    0.17
   0  -8   2    0.41    0.32
  -1   8  -2   -0.14    0.31
   1  -8   2    0.00    0.18
  -2   8  -2    7.18    0.59
   2  -8   2    6.56    0.38
  -3   8  -2    0.69    0.40
   3  -8   2    0.28    0.24
  -4   8  -2    0.76    0.30
  -4   8  -2    0.29    0.40
   4  -8   2    0.42    0.29
  -5   8  -2    0.36    0.43
   5  -8   2    0.73    0.34
  -9  -7   2    0.44    0.35
  -8  -7   2    0.17    0.32
   7   7  -2    0.59    0.30
  -7  -7   2    0.52    0.28
  -7  -7   2   -0.22    0.39
   6   7  -2    0.83    0.25
  -6  -7   2    0.41    0.24
  -6  -7   2   -0.17    0.37
   5   7  -2   15.29    0.55
  -5  -7   2   15.85    0.77
  -5  -7   2   15.99    0.55
  -4  -7   2    5.18    0.49
  -4  -7   2    5.36    0.47
  -4  -7   2    5.39    0.34
  -3  -7   2    4.84    0.42
  -3  -7   2    4.22    0.43
  -3  -7   2    4.26    0.29
   2   7  -2   24.25    0.83
  -2  -7   2   22.85    0.65
  -2  -7   2   23.39    0.93
  -2  -7   2   25.11    0.89
   1   7  -2    0.18    0.23
  -1  -7   2   -0.03    0.13
  -1  -7   2    0.23    0.24
   0   7  -2    2.98    0.34
   0  -7   2    2.41    0.18
   0  -7   2    1.62    0.31
  -1   7  -2    4.72    0.43
   1  -7   2    3.99    0.42
   1  -7   2    4.44    0.29
  -2   7  -2    0.41    0.31
   2  -7   2   -0.07    0.18
  -3   7  -2    3.13    0.44
   3  -7   2    4.01    0.31
  -4   7  -2   -0.34    0.34
   4  -7   2    0.35    0.26
  -5   7  -2    2.07    0.44
   5  -7   2    1.86    0.34
  -6   7  -2    0.49    0.42
   6  -7   2    0.91    0.37
  -9  -6   2    0.06    0.32
  -9  -6   2    0.35    0.30
   8   6  -2    3.52    0.44
  -8  -6   2    4.96    0.55
  -8  -6   2    4.64    0.42
   7   6  -2    3.42    0.38
  -7  -6   2    3.95    0.48
  -7  -6   2    3.87    0.35
   6   6  -2   15.06    0.63
  -6  -6   2   14.88    0.56
  -6  -6   2   14.17    0.72
   5   6  -2    0.26    0.20
  -5  -6   2    0.27    0.18
   4   6  -2    7.20    0.34
  -4  -6   2    8.26    0.51
  -4  -6   2    8.27    0.36
   3   6  -2    2.50    0.17
  -3  -6   2    2.87    0.33
  -3  -6   2    3.06    0.20
  -3  -6   2    2.64    0.33
   2   6  -2   31.74    0.98
  -2  -6   2   32.26    0.81
  -2  -6   2   31.60    1.10
  -2  -6   2   32.32    1.05
   1   6  -2    4.39    0.33
  -1  -6   2    4.56    0.23
  -1  -6   2    4.74    0.37
  -1  -6   2    4.04    0.35
   0   6  -2    2.06    0.27
   0  -6   2    2.06    0.15
   0  -6   2    2.74    0.31
  -1   6  -2   12.52    0.60
   1  -6   2   12.09    0.60
   1  -6   2   12.63    0.40
  -2   6  -2    5.26    0.33
  -2   6  -2    5.99    0.45
   2  -6   2    5.31    0.31
   2  -6   2    5.07    0.44
  -3   6  -2    0.24    0.29
   3  -6   2   -0.05    0.18
  -4   6  -2    3.33    0.42
   4  -6   2    2.88    0.30
  -5   6  -2    1.03    0.37
   5  -6   2    0.90    0.28
  -6   6  -2    4.34    0.52
   6  -6   2    6.03    0.47
  -7   6  -2   -0.18    0.40
   7  -6   2   -0.25    0.35
 -10  -5   2    0.83    0.35
   9   5  -2    0.24    0.38
  -9  -5   2    0.34    0.29
  -9  -5   2   -0.28    0.41
   8   5  -2    0.60    0.35
  -8  -5   2    0.72    0.29
  -8  -5   2    0.77    0.40
  -8  -5   2    0.83    0.26
   7   5  -2   -0.32    0.25
  -7  -5   2   -0.25    0.22
  -7  -5   2    0.22    0.33
   6   5  -2   30.56    1.02
  -6  -5   2   29.65    1.08
  -6  -5   2   29.80    0.87
   5   5  -2   10.69    0.50
  -5  -5   2   10.90    0.44
  -5  -5   2   11.28    0.58
   4   5  -2    6.44    0.33
  -4  -5   2    6.21    0.32
  -4  -5   2    7.41    0.45
   3   5  -2   23.87    0.70
  -3  -5   2   23.80    0.63
  -3  -5   2   23.37    0.83
   2   5  -2    0.73    0.09
   2   5  -2    0.69    0.16
   2   5  -2    0.81    0.10
  -2  -5   2    0.80    0.12
  -2  -5   2    0.70    0.20
  -2  -5   2    0.41    0.18
   1   5  -2    3.22    0.25
  -1  -5   2    3.20    0.28
  -1  -5   2    3.43    0.18
  -1  -5   2    3.19    0.26
   0   5  -2    5.12    0.36
   0  -5   2    5.03    0.35
   0  -5   2    4.64    0.31
   0  -5   2    4.87    0.20
  -1   5  -2   10.32    0.38
  -1   5  -2    9.58    0.34
  -1   5  -2   10.55    0.50
   1  -5   2   10.42    0.50
   1  -5   2   10.30    0.33
  -2   5  -2   45.92    1.38
   2  -5   2   46.64    1.49
   2  -5   2   46.40    1.13
  -3   5  -2    3.23    0.34
   3  -5   2    3.25    0.33
   3  -5   2    3.25    0.24
  -4   5  -2   14.56    0.70
   4  -5   2   15.40    0.56
  -5   5  -2   10.84    0.65
   5  -5   2   10.80    0.51
  -6   5  -2   -0.13    0.33
   6  -5   2   -0.31    0.27
  -7   5  -2    6.39    0.58
   7  -5   2    6.92    0.49
   7  -5   2    6.34    0.52
   8  -5   2    0.66    0.38
 -10  -4   2    2.30    0.39
   9   4  -2    4.47    0.52
  -9  -4   2    3.78    0.39
   8   4  -2    0.24    0.34
  -8  -4   2   -0.28    0.24
  -8  -4   2    0.05    0.23
  -8  -4   2   -0.29    0.33
   7   4  -2   10.79    0.63
  -7  -4   2   11.10    0.52
  -7  -4   2   10.07    0.53
  -7  -4   2   11.51    0.63
   6   4  -2   10.66    0.59
  -6  -4   2    9.87    0.45
  -6  -4   2    9.05    0.49
  -6  -4   2   10.79    0.58
   5   4  -2    2.72    0.27
  -5  -4   2    2.28    0.21
  -5  -4   2    2.50    0.30
   4   4  -2    6.67    0.35
  -4  -4   2    5.31    0.39
  -4  -4   2    5.31    0.28
   3   4  -2   37.38    1.05
  -3  -4   2   37.11    1.14
  -3  -4   2   36.82    0.91
   2   4  -2    8.92    0.35
   2   4  -2    7.93    0.30
  -2  -4   2    9.14    0.29
  -2  -4   2    8.74    0.40
   1   4  -2    0.20    0.07
   1   4  -2    0.20    0.07
   1   4  -2    0.05    0.12
  -1  -4   2    0.18    0.07
  -1  -4   2   -0.03    0.13
  -1  -4   2    0.15    0.12
   0   4  -2    4.64    0.20
   0   4  -2    4.50    0.18
   0   4  -2    4.94    0.30
   0  -4   2    4.83    0.26
   0  -4   2    4.78    0.18
   0  -4   2    4.91    0.24
   0  -4   2    4.73    0.30
  -1   4  -2   60.96    1.68
  -1   4  -2   61.44    1.64
   1  -4   2   62.16    1.83
   1  -4   2   61.45    1.42
   1  -4   2   61.40    1.68
   1  -4   2   62.48    1.62
  -2   4  -2    5.06    0.36
   2  -4   2    4.66    0.24
   2  -4   2    5.23    0.37
   2  -4   2    5.45    0.28
  -3   4  -2   68.60    1.92
   3  -4   2   69.91    1.65
   3  -4   2   68.34    2.06
   3  -4   2   70.21    1.87
  -4   4  -2    1.50    0.27
   4  -4   2    1.41    0.24
   4  -4   2    1.62    0.21
  -5   4  -2   43.16    1.36
   5  -4   2   44.16    1.18
  -6   4  -2   10.45    0.64
   6  -4   2   11.48    0.56
   6  -4   2    9.78    0.57
  -7   4  -2    1.72    0.39
   7  -4   2    1.46    0.33
   7  -4   2    1.19    0.34
   8  -4   2    0.88    0.36
  10   3  -2   -0.14    0.31
 -10  -3   2   -0.08    0.33
   9   3  -2    1.58    0.32
  -9  -3   2    1.33    0.31
   8   3  -2    0.38    0.25
   8   3  -2    0.05    0.31
  -8  -3   2    0.32    0.23
  -8  -3   2    0.43    0.33
   7   3  -2   29.63    1.07
   7   3  -2   28.78    0.88
  -7  -3   2   29.27    1.05
  -7  -3   2   27.39    0.87
  -7  -3   2   30.48    0.91
   6   3  -2   16.02    0.56
   6   3  -2   17.54    0.71
  -6  -3   2   17.13    0.59
  -6  -3   2   16.87    0.58
  -6  -3   2   17.20    0.71
   5   3  -2   17.67    0.55
   5   3  -2   19.26    0.69
  -5  -3   2   17.54    0.69
  -5  -3   2   18.28    0.58
  -5  -3   2   18.40    0.58
   4   3  -2    6.70    0.35
  -4  -3   2    6.64    0.30
  -4  -3   2    6.24    0.39
   3   3  -2    1.05    0.14
  -3  -3   2    0.68    0.16
  -3  -3   2    1.08    0.11
   2   3  -2   38.72    1.03
  -2  -3   2   35.83    1.09
  -2  -3   2   37.57    0.89
   1   3  -2    1.68    0.13
   1   3  -2    2.02    0.14
  -1  -3   2    1.84    0.16
  -1  -3   2    1.86    0.12
  -1  -3   2    1.86    0.15
   0   3  -2   19.02    0.58
   0   3  -2   18.54    0.55
   0   3  -2   18.20    0.53
   0  -3   2   19.35    0.53
   0  -3   2   18.53    0.63
   0  -3   2   19.04    0.57
   0  -3   2   19.07    0.46
  -1   3  -2   51.36    1.39
   1  -3   2   50.17    1.18
   1  -3   2   50.11    1.38
   1  -3   2   53.23    1.34
   1  -3   2   50.61    1.52
  -2   3  -2  192.31    4.96
   2  -3   2  200.67    4.93
   2  -3   2  187.17    5.39
   2  -3   2  199.27    4.35
  -3   3  -2   32.12    0.98
   3  -3   2   32.09    1.04
   3  -3   2   32.95    0.95
   3  -3   2   31.76    0.83
  -4   3  -2   19.41    0.71
   4  -3   2   18.76    0.60
   4  -3   2   18.56    0.71
   4  -3   2   20.75    0.70
   4  -3   2   19.36    0.59
  -5   3  -2    0.19    0.12
  -5   3  -2    0.29    0.23
   5  -3   2   -0.01    0.21
   5  -3   2    0.06    0.17
   5  -3   2    0.09    0.18
   5  -3   2   -0.06    0.18
  -6   3  -2    7.47    0.53
  -6   3  -2    6.58    0.35
   6  -3   2    6.80    0.52
   6  -3   2    7.25    0.49
   6  -3   2    7.17    0.46
  -7   3  -2    0.24    0.19
   7  -3   2   -0.07    0.27
   8  -3   2    1.10    0.33
   9  -3   2    2.10    0.41
  10   2  -2    3.46    0.42
 -10  -2   2    2.21    0.36
 -10  -2   2    2.71    0.39
   9   2  -2    0.11    0.29
  -9  -2   2   -0.53    0.25
   8   2  -2    8.31    0.50
  -8  -2   2    8.86    0.54
   7   2  -2    2.93    0.35
   7   2  -2    2.98    0.29
  -7  -2   2    3.19    0.35
  -7  -2   2    3.34    0.27
   6   2  -2   34.71    1.16
   6   2  -2   35.60    1.00
  -6  -2   2   35.52    1.15
  -6  -2   2   35.81    1.00
  -6  -2   2   36.05    0.98
   5   2  -2    0.09    0.15
   5   2  -2    0.08    0.13
  -5  -2   2    0.30    0.12
  -5  -2   2   -0.12    0.17
  -5  -2   2   -0.10    0.12
   4   2  -2   74.29    1.83
   4   2  -2   77.15    2.06
  -4  -2   2   75.00    1.76
  -4  -2   2   73.26    2.09
  -4  -2   2   75.36    1.84
   3   2  -2   35.74    0.92
   3   2  -2   37.48    1.05
  -3  -2   2   36.56    1.08
  -3  -2   2   36.66    0.89
   2   2  -2   29.94    0.85
  -2  -2   2   29.06    0.88
  -2  -2   2   29.09    0.73
  -2  -2   2   32.46    1.31
   1   2  -2    6.22    0.22
  -1  -2   2    6.02    0.24
  -1  -2   2    6.14    0.26
   0   2  -2   29.37    0.82
   0  -2   2   29.96    0.89
   0  -2   2   30.54    0.84
   1  -2   2   16.59    0.57
   1  -2   2   16.29    0.45
   1  -2   2   16.01    0.41
  -2   2  -2   54.71    1.48
  -2   2  -2   54.97    1.32
   2  -2   2   58.25    1.47
   2  -2   2   54.72    1.62
   2  -2   2   55.26    1.29
  -3   2  -2    0.56    0.14
  -3   2  -2    0.40    0.09
   3  -2   2    0.41    0.16
   3  -2   2    0.51    0.13
   3  -2   2    0.36    0.10
   3  -2   2    0.44    0.13
  -4   2  -2   57.78    1.57
  -4   2  -2   56.66    1.42
   4  -2   2   57.54    1.58
   4  -2   2   55.92    1.68
   4  -2   2   55.63    1.38
   4  -2   2   57.05    1.45
   4  -2   2   56.22    2.55
  -5   2  -2   29.91    0.83
  -5   2  -2   28.37    0.93
   5  -2   2   28.78    1.48
   5  -2   2   29.16    0.86
   5  -2   2   29.40    0.95
   5  -2   2   29.60    0.84
  -6   2  -2    0.33    0.23
  -6   2  -2    0.09    0.17
   6  -2   2    0.08    0.20
   6  -2   2    0.36    0.21
  -7   2  -2    1.07    0.23
   7  -2   2    0.96    0.25
  -8   2  -2    1.08    0.26
   8  -2   2    0.54    0.29
  -9   2  -2    0.38    0.28
   9  -2   2    0.47    0.35
  10   1  -2    5.23    0.48
 -10  -1   2    4.53    0.43
   9   1  -2   -0.41    0.28
  -9  -1   2   -0.11    0.24
  -9  -1   2   -0.50    0.24
   8   1  -2   20.64    0.77
  -8  -1   2   21.30    0.78
  -8  -1   2   19.98    0.79
   7   1  -2   20.41    0.72
   7   1  -2   21.10    0.74
  -7  -1   2   21.86    0.76
  -7  -1   2   20.90    0.73
   6   1  -2    2.66    0.37
   6   1  -2    2.82    0.22
   6   1  -2    3.06    0.32
   6   1  -2    2.93    0.25
  -6  -1   2    3.10    0.22
  -6  -1   2    2.28    0.27
  -6  -1   2    2.84    0.24
   5   1  -2    6.00    0.34
   5   1  -2    6.05    0.47
   5   1  -2    6.51    0.34
   5   1  -2    6.40    0.42
  -5  -1   2    5.92    0.35
  -5  -1   2    6.22    0.32
  -5  -1   2    6.02    0.32
  -5  -1   2    6.94    0.37
   4   1  -2    1.06    0.13
   4   1  -2    1.12    0.19
   4   1  -2    0.99    0.16
  -4  -1   2    1.08    0.12
  -4  -1   2    1.14    0.13
  -4  -1   2    0.92    0.12
  -4  -1   2    1.18    0.16
   3   1  -2   15.80    0.53
   3   1  -2   15.97    0.53
   3   1  -2   14.89    0.76
   3   1  -2   16.58    0.45
  -3  -1   2   14.74    0.43
  -3  -1   2   15.40    0.51
   2   1  -2  154.45    3.83
   2   1  -2  153.64    6.31
   2   1  -2  149.37    3.54
   2   1  -2  149.03    3.91
  -2  -1   2  146.90    4.00
   1   1  -2   29.81    0.82
  -1  -1   2   31.02    0.85
   0   1  -2   56.90    1.53
   0  -1   2   61.01    2.44
   0  -1   2   57.04    1.62
   1  -1   2  959.14   38.15
   1  -1   2  867.78   24.97
  -2   1  -2   56.64    1.42
   2  -1   2   58.51    1.69
   2  -1   2   59.77    2.55
   2  -1   2   61.56    1.55
  -3   1  -2   30.22    0.81
  -3   1  -2   30.90    0.88
   3  -1   2   30.71    0.81
   3  -1   2   31.29    0.79
   3  -1   2   32.63    1.46
   3  -1   2   32.96    0.91
   3  -1   2   30.73    0.92
   3  -1   2   31.96    0.97
  -4   1  -2   20.05    0.60
  -4   1  -2   19.85    0.64
   4  -1   2   20.00    0.59
   4  -1   2   20.41    0.68
   4  -1   2   20.94    1.04
   4  -1   2   19.79    0.61
   4  -1   2   19.79    0.58
  -5   1  -2    3.62    0.26
  -5   1  -2    3.51    0.21
  -5   1  -2    3.05    0.23
   5  -1   2    2.87    0.40
   5  -1   2    3.26    0.25
   5  -1   2    3.02    0.23
   5  -1   2    3.06    0.23
  -6   1  -2    1.82    0.22
   6  -1   2    1.80    0.22
   6  -1   2    1.77    0.23
   6  -1   2    1.70    0.32
  -7   1  -2    0.61    0.23
   7  -1   2    0.99    0.23
   7  -1   2    0.39    0.22
  -8   1  -2   12.02    0.57
   8  -1   2   12.17    0.64
   8  -1   2   10.75    0.61
  -9   1  -2    2.17    0.33
   9  -1   2    1.99    0.36
   9  -1   2    3.33    0.42
  10   0  -2    0.64    0.36
 -10   0   2    0.44    0.30
   9   0  -2    1.72    0.35
  -9   0   2    0.90    0.29
   8   0  -2    2.84    0.35
   8   0  -2    2.77    0.31
  -8   0   2    2.45    0.27
  -8   0   2    2.89    0.31
   7   0  -2   24.45    0.82
   7   0  -2   24.90    0.84
  -7   0   2   24.05    0.81
  -7   0   2   26.40    0.80
   6   0  -2    6.07    0.42
   6   0  -2    6.38    0.39
   6   0  -2    5.57    0.52
   6   0  -2    5.92    0.46
  -6   0   2    5.84    0.41
  -6   0   2    5.67    0.39
   5   0  -2   12.43    0.46
   5   0  -2   11.91    0.47
   5   0  -2   11.71    0.74
   5   0  -2   13.55    0.57
   5   0  -2   13.37    0.58
  -5   0   2   12.48    0.44
  -5   0   2   12.27    0.50
  -5   0   2   11.77    0.48
   4   0  -2   11.14    0.39
   4   0  -2   10.45    0.63
   4   0  -2   10.92    0.47
   4   0  -2   11.03    0.37
   4   0  -2   10.70    0.39
   4   0  -2   11.51    0.47
  -4   0   2    9.81    0.41
  -4   0   2   11.44    0.37
  -4   0   2   10.72    0.40
   3   0  -2  228.76    9.70
   3   0  -2  224.46    5.42
   3   0  -2  236.20    5.99
   3   0  -2  234.59    5.87
  -3   0   2  230.68    5.42
   2   0  -2    2.21    0.15
   2   0  -2    1.94    0.16
  -2   0   2    2.18    0.15
   1   0  -2   30.20    0.80
  -1   0   2   30.21    0.84
   0   0   2   15.73    0.48
   1   0   2   91.15    2.50
  -2   0  -2    1.86    0.19
   2   0   2    1.92    0.15
   2   0   2    1.81    0.12
   2   0   2    1.81    0.19
   2   0   2    1.70    0.13
  -3   0  -2   80.68    2.26
  -3   0  -2   82.67    2.04
   3   0   2   87.97    2.27
   3   0   2   88.71    2.27
   3   0   2   83.74    2.04
   3   0   2   84.27    3.64
  -4   0  -2    9.77    0.39
  -4   0  -2    9.88    0.38
  -4   0  -2    9.92    0.36
   4   0   2   10.41    0.38
   4   0   2   10.01    0.61
   4   0   2   11.60    0.43
   4   0   2   10.46    0.37
   4   0   2   10.84    0.38
   4   0   2   10.66    0.37
  -5   0  -2    4.34    0.23
  -5   0  -2    4.29    0.25
   5   0   2    3.46    0.39
   5   0   2    3.49    0.23
   5   0   2    3.57    0.30
   5   0   2    3.66    0.24
  -6   0  -2    0.47    0.17
  -6   0  -2    0.31    0.16
   6   0   2    0.25    0.16
   6   0   2    0.35    0.17
  -7   0  -2    1.79    0.25
  -7   0  -2    2.10    0.23
   7   0   2    1.52    0.24
   7   0   2    1.77    0.26
  -8   0  -2    1.51    0.29
  -8   0  -2    1.88    0.27
   8   0   2    1.89    0.29
   8   0   2    2.53    0.34
  -9   0  -2    7.32    0.56
   9   0   2    7.72    0.58
 -10   0  -2    0.18    0.30
  10   0   2    0.31    0.35
  10  -1  -2    0.72    0.37
   9  -1  -2    2.37    0.38
   9  -1  -2    2.72    0.37
  -9   1   2    2.33    0.33
   8  -1  -2    2.35    0.32
   8  -1  -2    1.63    0.31
  -8   1   2    1.89    0.28
   7  -1  -2    0.19    0.28
   7  -1  -2   -0.14    0.21
   7  -1  -2    0.41    0.23
  -7   1   2    0.02    0.19
   6  -1  -2    0.50    0.18
   6  -1  -2    0.64    0.19
   6  -1  -2    0.27    0.25
   6  -1  -2    0.37    0.24
  -6   1   2    0.40    0.18
   5  -1  -2    1.45    0.17
   5  -1  -2    1.56    0.23
   5  -1  -2    1.65    0.19
   5  -1  -2    1.43    0.28
   5  -1  -2    1.76    0.19
  -5   1   2    1.51    0.18
  -5   1   2    1.38    0.14
   4  -1  -2   26.35    0.72
   4  -1  -2   24.85    0.82
   4  -1  -2   25.85    0.70
   4  -1  -2   25.99    0.73
  -4   1   2   25.86    0.78
  -4   1   2   24.58    0.71
   3  -1  -2  120.15    2.73
   3  -1  -2  123.38    3.13
   3  -1  -2  119.06    3.18
  -3   1   2  118.42    3.22
  -3   1   2  120.87    2.86
   2  -1  -2   14.58    0.45
  -2   1   2   12.79    0.43
  -2   1   2   13.12    0.37
   1  -1  -2  798.55   20.09
   1   1   2   24.24    0.68
   1   1   2   24.02    0.65
   2   1   2   77.90    2.03
   2   1   2   75.21    1.82
   2   1   2   77.51    2.07
  -3  -1  -2   53.45    1.55
  -3  -1  -2   56.72    1.31
   3   1   2   55.21    1.53
   3   1   2   61.68    1.56
   3   1   2   54.41    1.37
  -4  -1  -2   34.36    0.88
  -4  -1  -2   30.75    0.83
  -4  -1  -2   32.98    0.86
   4   1   2   32.29    0.87
   4   1   2   33.22    0.98
   4   1   2   34.08    0.98
  -5  -1  -2   31.04    0.97
  -5  -1  -2   32.30    0.89
  -5  -1  -2   31.29    0.88
  -5  -1  -2   30.69    0.84
   5   1   2   31.35    0.88
   5   1   2   31.35    0.87
   5   1   2   33.47    1.01
   5   1   2   33.39    0.98
  -6  -1  -2    6.09    0.38
  -6  -1  -2    5.90    0.40
   6   1   2    5.30    0.36
   6   1   2    5.57    0.42
   6   1   2    5.59    0.37
  -7  -1  -2   31.65    0.97
  -7  -1  -2   33.43    0.99
   7   1   2   32.82    0.99
   7   1   2   32.86    0.96
  -8  -1  -2    8.97    0.56
  -8  -1  -2    9.50    0.57
   8   1   2    8.90    0.53
  -9  -1  -2    0.69    0.30
  -9  -1  -2   -0.26    0.24
   9   1   2   -0.05    0.29
 -10  -1  -2    1.81    0.37
  10   1   2    2.05    0.40
   9  -2  -2    0.78    0.36
  -9   2   2    1.25    0.30
   8  -2  -2    7.67    0.50
  -8   2   2    7.29    0.45
   7  -2  -2   -0.14    0.22
   7  -2  -2    0.17    0.30
  -7   2   2    0.06    0.20
   6  -2  -2    0.55    0.20
   6  -2  -2    0.59    0.20
   6  -2  -2    0.66    0.27
   6  -2  -2    0.43    0.27
  -6   2   2    0.74    0.19
  -6   2   2    0.80    0.25
   5  -2  -2    7.13    0.42
   5  -2  -2    7.54    0.36
   5  -2  -2    7.65    0.60
   5  -2  -2    7.68    0.48
  -5   2   2    7.65    0.36
   4  -2  -2   17.88    0.57
   4  -2  -2   17.77    0.54
   4  -2  -2   18.74    0.67
  -4   2   2   17.49    0.53
   3  -2  -2    5.87    0.32
   3  -2  -2    5.02    0.22
  -3   2   2    4.59    0.22
  -3   2   2    4.47    0.25
   2  -2  -2   60.99    1.60
   2  -2  -2   57.67    1.64
   2  -2  -2   61.92    1.37
  -2   2   2   57.55    1.41
  -2   2   2   59.79    1.61
   1  -2  -2    0.59    0.09
   1  -2  -2    0.59    0.07
  -1   2   2    0.72    0.08
   0   2   2 1000.00   26.28
   1   2   2   14.43    0.45
   1   2   2   14.54    0.41
  -2  -2  -2   32.46    0.75
   2   2   2   31.99    0.94
   2   2   2   32.71    0.89
  -3  -2  -2  161.77    3.61
  -3  -2  -2  162.60    4.32
   3   2   2  157.47    3.78
   3   2   2  160.35    4.31
   3   2   2  165.31    4.20
  -4  -2  -2    0.74    0.15
  -4  -2  -2    0.49    0.10
   4   2   2    0.53    0.14
   4   2   2    0.54    0.15
   4   2   2    0.52    0.10
  -5  -2  -2    0.20    0.17
  -5  -2  -2    0.15    0.12
  -5  -2  -2    0.27    0.12
  -5  -2  -2    0.27    0.12
   5   2   2    0.15    0.12
   5   2   2    0.51    0.17
   5   2   2    0.22    0.16
  -6  -2  -2   17.09    0.70
  -6  -2  -2   18.35    0.61
  -6  -2  -2   18.84    0.61
   6   2   2   19.27    0.70
   6   2   2   18.69    0.60
  -7  -2  -2    6.02    0.41
   7   2   2    5.48    0.46
   7   2   2    5.71    0.41
  -8  -2  -2   22.66    0.79
   8   2   2   20.70    0.76
  -9  -2  -2    2.52    0.32
   9   2   2    3.51    0.38
 -10  -2  -2    0.25    0.31
 -10  -2  -2    0.55    0.34
  10   2   2   -0.04    0.34
   9  -3  -2    0.48    0.38
   8  -3  -2    0.99    0.38
   8  -3  -2    0.95    0.33
  -8   3   2    0.94    0.23
   7  -3  -2    0.25    0.26
   7  -3  -2    0.18    0.31
  -7   3   2    0.58    0.32
  -7   3   2    0.15    0.19
   6  -3  -2    3.17    0.29
   6  -3  -2    3.49    0.39
   6  -3  -2    3.80    0.31
  -6   3   2    3.80    0.39
  -6   3   2    3.24    0.23
   5  -3  -2    0.14    0.22
   5  -3  -2    0.37    0.17
   5  -3  -2   -0.08    0.16
  -5   3   2    0.07    0.12
  -5   3   2    0.12    0.22
   4  -3  -2   57.78    1.63
   4  -3  -2   57.58    1.46
   4  -3  -2   55.76    1.39
   3  -3  -2   11.26    0.40
   3  -3  -2   11.94    0.38
   3  -3  -2   12.14    0.49
   2  -3  -2  116.01    2.96
   2  -3  -2  114.50    2.56
   2  -3  -2  111.99    3.12
  -2   3   2  111.20    3.01
   1  -3  -2   12.07    0.40
   1  -3  -2   11.61    0.31
   1  -3  -2   11.84    0.43
  -1   3   2   12.40    0.37
  -1   3   2   12.50    0.40
   0  -3  -2   33.24    0.91
   0   3   2   30.52    0.91
   1   3   2  131.90    3.53
  -2  -3  -2   12.16    0.31
   2   3   2   11.70    0.37
   2   3   2   12.00    0.44
  -3  -3  -2  177.71    4.74
  -3  -3  -2  175.38    3.94
   3   3   2  175.80    4.74
   3   3   2  178.22    4.59
  -4  -3  -2  109.49    3.05
  -4  -3  -2  111.62    2.53
   4   3   2  111.12    3.05
   4   3   2  111.81    2.95
  -5  -3  -2    8.73    0.46
  -5  -3  -2    9.18    0.36
  -5  -3  -2    9.20    0.36
   5   3   2    9.08    0.43
   5   3   2    8.44    0.33
   5   3   2    9.26    0.47
  -6  -3  -2    5.72    0.35
  -6  -3  -2    5.41    0.37
  -6  -3  -2    6.34    0.44
   6   3   2    5.60    0.44
   6   3   2    5.47    0.33
   6   3   2    6.65    0.41
  -7  -3  -2   33.80    1.15
  -7  -3  -2   34.83    1.00
  -7  -3  -2   34.90    0.99
   7   3   2   33.51    1.15
   7   3   2   35.02    0.98
  -8  -3  -2    0.34    0.22
   8   3   2    0.22    0.23
   8   3   2    0.27    0.31
  -9  -3  -2    0.28    0.27
   9   3   2    0.67    0.29
 -10  -3  -2    0.01    0.31
  10   3   2    0.87    0.33
   8  -4  -2    0.12    0.32
   8  -4  -2    0.41    0.41
   7  -4  -2    0.23    0.25
   7  -4  -2    0.06    0.32
   7  -4  -2    0.44    0.30
   7  -4  -2    0.36    0.30
  -7   4   2   -0.24    0.33
   6  -4  -2    0.22    0.24
   6  -4  -2    0.78    0.24
   6  -4  -2    0.89    0.31
  -6   4   2    0.74    0.33
   5  -4  -2    0.49    0.19
   5  -4  -2    0.88    0.26
  -5   4   2    0.52    0.28
   4  -4  -2    6.77    0.33
   4  -4  -2    7.03    0.44
  -4   4   2    6.50    0.49
   3  -4  -2   40.42    1.02
   3  -4  -2   41.68    1.23
  -3   4   2   41.15    1.23
   2  -4  -2   17.72    0.61
   2  -4  -2   19.27    0.64
   2  -4  -2   17.49    0.48
  -2   4   2   17.60    0.63
   1  -4  -2  131.28    3.39
   1  -4  -2  130.49    2.90
   1  -4  -2  129.57    3.60
  -1   4   2  129.47    3.37
  -1   4   2  132.02    3.48
  -1   4   2  130.20    3.37
   0  -4  -2   55.95    1.60
   0  -4  -2   54.49    1.54
   0  -4  -2   56.85    1.53
   0   4   2   56.12    1.50
   1   4   2    1.72    0.18
  -2  -4  -2    5.43    0.33
  -2  -4  -2    5.34    0.17
   2   4   2    5.67    0.34
   2   4   2    5.26    0.19
  -3  -4  -2   34.66    0.84
  -3  -4  -2   35.18    1.09
   3   4   2   35.75    0.98
   3   4   2   34.37    1.08
  -4  -4  -2    2.55    0.27
   4   4   2    2.59    0.21
   4   4   2    2.62    0.27
  -5  -4  -2   14.18    0.61
  -5  -4  -2   12.80    0.44
   5   4   2   12.67    0.60
   5   4   2   13.42    0.54
  -6  -4  -2   -0.14    0.13
  -6  -4  -2   -0.13    0.23
  -6  -4  -2    0.23    0.16
   6   4   2    0.15    0.21
   6   4   2   -0.11    0.22
  -7  -4  -2   37.20    1.03
  -7  -4  -2   37.26    1.25
  -7  -4  -2   37.04    1.07
   7   4   2   35.40    1.20
  -8  -4  -2    5.65    0.41
  -8  -4  -2    6.39    0.55
  -8  -4  -2    5.27    0.36
   8   4   2    5.12    0.48
  -9  -4  -2    2.46    0.33
   9   4   2    3.04    0.45
 -10  -4  -2    0.28    0.33
   8  -5  -2    0.14    0.35
   7  -5  -2    0.83    0.29
   7  -5  -2    0.28    0.35
   7  -5  -2    0.56    0.31
   7  -5  -2    0.89    0.34
  -7   5   2    2.64    0.48
   6  -5  -2    2.09    0.37
   6  -5  -2    1.80    0.30
  -6   5   2    2.35    0.41
   5  -5  -2    5.38    0.44
   5  -5  -2    4.96    0.34
  -5   5   2    6.14    0.49
   4  -5  -2    9.93    0.54
   4  -5  -2   10.89    0.43
  -4   5   2   10.86    0.61
   3  -5  -2    0.85    0.22
   3  -5  -2    0.97    0.17
  -3   5   2    0.86    0.26
   2  -5  -2   10.84    0.50
   2  -5  -2   10.70    0.35
  -2   5   2   11.92    0.55
   1  -5  -2    5.34    0.20
   1  -5  -2    5.87    0.38
   1  -5  -2    5.39    0.32
  -1   5   2    5.40    0.38
  -1   5   2    5.79    0.32
   0  -5  -2   22.69    0.72
   0  -5  -2   21.82    0.69
   0  -5  -2   22.35    0.73
   0  -5  -2   22.12    0.73
   0   5   2   18.99    0.70
   0   5   2   21.57    0.71
  -1  -5  -2    1.12    0.20
   1   5   2    0.87    0.17
   1   5   2    1.09    0.18
  -2  -5  -2   21.16    0.74
   2   5   2   20.66    0.64
   2   5   2   20.51    0.73
  -3  -5  -2   47.78    1.11
  -3  -5  -2   48.09    1.45
   3   5   2   46.86    1.44
   3   5   2   47.45    1.27
  -4  -5  -2   19.82    0.55
  -4  -5  -2   19.87    0.76
   4   5   2   19.12    0.62
   4   5   2   19.18    0.75
  -5  -5  -2   12.47    0.44
  -5  -5  -2   11.62    0.60
   5   5   2   11.62    0.59
   5   5   2   12.08    0.49
  -6  -5  -2    9.46    0.58
  -6  -5  -2   10.46    0.43
   6   5   2    8.93    0.55
   6   5   2    9.23    0.46
  -7  -5  -2    9.31    0.47
  -7  -5  -2    9.58    0.62
   7   5   2    8.92    0.51
  -8  -5  -2    7.26    0.48
  -8  -5  -2    6.91    0.60
  -8  -5  -2    7.38    0.54
   8   5   2    6.55    0.51
  -9  -5  -2    3.63    0.50
  -9  -5  -2    2.87    0.34
   9   5   2    2.79    0.45
 -10  -5  -2    2.99    0.39
   7  -6  -2    0.37    0.35
  -7   6   2   -0.08    0.42
   6  -6  -2    0.47    0.31
   6  -6  -2    0.83    0.29
  -6   6   2   -0.40    0.37
   5  -6  -2    0.43    0.24
  -5   6   2    0.54    0.37
   4  -6  -2    9.02    0.54
   4  -6  -2    8.85    0.42
  -4   6   2    8.97    0.63
   3  -6  -2    0.48    0.23
   3  -6  -2    0.47    0.17
  -3   6   2    0.36    0.29
   2  -6  -2    4.62    0.25
   2  -6  -2    5.07    0.40
  -2   6   2    5.76    0.43
   1  -6  -2   17.98    0.69
   1  -6  -2   17.52    0.46
  -1   6   2   17.75    0.71
   0  -6  -2    5.51    0.36
   0  -6  -2    5.82    0.39
   0  -6  -2    5.54    0.40
   0  -6  -2    6.78    0.39
   0   6   2    6.22    0.38
   0   6   2    6.31    0.44
  -2  -6  -2    8.62    0.49
   2   6   2    8.52    0.48
   2   6   2    8.98    0.42
  -3  -6  -2    3.99    0.21
  -3  -6  -2    4.20    0.37
   3   6   2    4.05    0.35
  -4  -6  -2   25.84    0.68
  -4  -6  -2   26.19    0.95
   4   6   2   27.03    0.94
   4   6   2   23.97    0.74
  -5  -6  -2   -0.08    0.28
  -5  -6  -2    0.10    0.16
   5   6   2    0.36    0.25
   5   6   2   -0.10    0.17
  -6  -6  -2   30.78    1.12
  -6  -6  -2   31.39    0.86
   6   6   2   28.55    1.08
   6   6   2   29.11    0.96
  -7  -6  -2    6.71    0.56
  -7  -6  -2    7.11    0.44
   7   6   2    7.00    0.50
  -8  -6  -2    5.84    0.42
  -8  -6  -2    4.76    0.55
   8   6   2    4.07    0.46
  -9  -6  -2   -0.03    0.33
  -9  -6  -2    0.16    0.28
  -9  -6  -2   -0.16    0.44
   6  -7  -2    0.98    0.31
   6  -7  -2    0.88    0.34
  -6   7   2    0.89    0.45
   5  -7  -2    1.15    0.30
   5  -7  -2    1.04    0.30
  -5   7   2    1.56    0.45
   4  -7  -2   -0.16    0.22
  -4   7   2    0.68    0.38
   3  -7  -2    0.91    0.20
  -3   7   2    1.15    0.38
   2  -7  -2    6.81    0.31
  -2   7   2    6.52    0.52
   1  -7  -2    0.86    0.14
  -1   7   2    1.07    0.31
   0  -7  -2    2.32    0.31
   0   7   2    2.12    0.31
  -1  -7  -2    7.88    0.48
  -1  -7  -2    7.76    0.48
  -1  -7  -2    8.36    0.51
  -1  -7  -2    7.64    0.53
   1   7   2    8.04    0.50
   1   7   2    8.73    0.49
  -2  -7  -2    5.72    0.45
  -2  -7  -2    6.32    0.48
   2   7   2    6.05    0.48
  -3  -7  -2   14.71    0.41
  -3  -7  -2   13.26    0.68
   3   7   2   14.31    0.69
  -4  -7  -2    2.39    0.19
  -4  -7  -2    2.39    0.39
   4   7   2    2.81    0.36
  -5  -7  -2    4.70    0.32
  -5  -7  -2    4.80    0.49
   5   7   2    4.64    0.28
   5   7   2    5.36    0.45
  -6  -7  -2   10.98    0.47
  -6  -7  -2   10.10    0.69
   6   7   2   11.34    0.50
  -7  -7  -2    7.65    0.66
  -7  -7  -2    8.69    0.46
   7   7   2    7.36    0.49
  -8  -7  -2   -0.33    0.27
  -8  -7  -2   -0.07    0.42
   8   7   2    0.18    0.33
  -9  -7  -2    4.02    0.45
   5  -8  -2    3.21    0.38
  -5   8   2    2.70    0.52
   4  -8  -2    0.26    0.26
   4  -8  -2    0.01    0.25
  -4   8   2   -0.07    0.41
   3  -8  -2    1.14    0.25
   3  -8  -2    1.32    0.24
  -3   8   2    1.77    0.44
   2  -8  -2    0.83    0.20
  -2   8   2    0.91    0.38
   1  -8  -2   -0.06    0.14
  -1   8   2    0.15    0.32
   0   8   2    0.30    0.30
   1   8   2    2.46    0.35
  -2  -8  -2    2.04    0.36
  -2  -8  -2    1.76    0.37
   2   8   2    2.29    0.35
  -3  -8  -2   21.27    0.90
  -3  -8  -2   20.99    0.91
   3   8   2   20.32    0.87
  -4  -8  -2    1.56    0.19
  -4  -8  -2    1.29    0.41
   4   8   2    1.83    0.37
  -5  -8  -2   13.15    0.48
  -5  -8  -2   12.66    0.75
   5   8   2   12.20    0.70
  -6  -8  -2    1.88    0.26
  -6  -8  -2    2.06    0.47
  -7  -8  -2    0.05    0.44
  -7  -8  -2   -0.15    0.26
   7   8   2   -0.07    0.26
  -8  -8  -2    0.09    0.29
   4  -9  -2    0.11    0.28
  -4   9   2    0.41    0.47
   3  -9  -2    0.63    0.26
  -3   9   2   -0.15    0.42
   2  -9  -2    0.82    0.23
  -2   9   2    1.00    0.44
   1  -9  -2    1.38    0.20
  -1   9   2    2.09    0.45
   0   9   2    2.44    0.42
  -3  -9  -2   -0.16    0.33
  -3  -9  -2    0.78    0.43
   3   9   2    0.55    0.35
  -4  -9  -2    1.54    0.20
  -4  -9  -2    1.82    0.44
  -4  -9  -2    1.88    0.47
  -5  -9  -2    1.08    0.21
  -5  -9  -2    1.49    0.47
  -6  -9  -2    2.56    0.54
  -6  -9  -2    1.71    0.27
  -7  -9  -2    0.13    0.26
   2 -10  -2    0.00    0.23
  -2  10   2    0.59    0.48
   1 -10  -2   -0.23    0.19
  -1  10   2   -0.12    0.41
   0  10   2    1.19    0.44
  -4 -10  -2    0.41    0.18
  -4 -10  -2    0.73    0.45
  -4 -10  -2    0.50    0.42
  -5 -10  -2   -0.08    0.20
  -6 -10  -2    0.86    0.26
  -5 -10   3    0.34    0.27
  -4 -10   3    1.14    0.27
  -3 -10   3    0.13    0.23
  -2 -10   3    1.27    0.26
  -1 -10   3    0.83    0.25
   0  10  -3    0.68    0.43
   0 -10   3    0.45    0.26
  -1  10  -3    2.48    0.52
   1 -10   3    2.60    0.31
  -7  -9   3    0.75    0.31
  -6  -9   3    3.27    0.35
  -5  -9   3    0.00    0.24
  -5  -9   3    0.03    0.42
  -4  -9   3    1.70    0.27
  -4  -9   3    1.32    0.46
  -4  -9   3    1.93    0.45
  -3  -9   3    2.56    0.47
  -3  -9   3    3.16    0.29
  -2  -9   3    0.02    0.21
  -2  -9   3    0.61    0.39
   1   9  -3    0.59    0.36
  -1  -9   3    0.20    0.37
  -1  -9   3    0.68    0.23
   0   9  -3    1.40    0.41
   0  -9   3    1.55    0.24
  -1   9  -3    2.62    0.47
   1  -9   3    2.50    0.28
  -2   9  -3    1.74    0.47
   2  -9   3    1.01    0.27
  -3   9  -3   -0.03    0.43
   3  -9   3    0.06    0.28
  -8  -8   3    4.31    0.44
  -7  -8   3    0.74    0.29
   6   8  -3    0.59    0.22
  -6  -8   3    0.55    0.26
  -6  -8   3    0.65    0.43
  -6  -8   3    0.32    0.41
  -5  -8   3    0.14    0.37
  -5  -8   3    0.15    0.38
  -5  -8   3    0.82    0.24
  -4  -8   3    5.36    0.37
  -4  -8   3    5.27    0.54
  -4  -8   3    5.66    0.53
  -3  -8   3    1.98    0.40
  -3  -8   3    2.72    0.26
  -3  -8   3    2.38    0.41
  -2  -8   3    0.60    0.33
  -2  -8   3    0.11    0.20
   1   8  -3    1.48    0.34
  -1  -8   3    1.11    0.21
  -1  -8   3    0.95    0.35
   0   8  -3    9.29    0.63
   0  -8   3    8.52    0.39
   0  -8   3    8.37    0.61
  -1   8  -3    3.79    0.46
   1  -8   3    3.21    0.27
  -2   8  -3    4.37    0.49
   2  -8   3    4.05    0.32
  -3   8  -3    1.67    0.43
   3  -8   3    1.16    0.28
  -4   8  -3    1.38    0.33
  -4   8  -3    1.46    0.44
   4  -8   3    1.13    0.31
  -5   8  -3    1.72    0.47
   5  -8   3    1.24    0.37
  -9  -7   3    0.75    0.36
  -8  -7   3    2.82    0.38
   7   7  -3    5.16    0.44
  -7  -7   3    4.90    0.56
  -7  -7   3    5.70    0.41
   6   7  -3    0.69    0.25
  -6  -7   3    0.19    0.38
  -6  -7   3    0.37    0.24
   5   7  -3    5.98    0.35
  -5  -7   3    7.56    0.57
  -5  -7   3    7.22    0.39
  -5  -7   3    6.76    0.58
   4   7  -3    4.57    0.25
  -4  -7   3    5.89    0.51
  -4  -7   3    5.06    0.34
  -4  -7   3    4.54    0.47
  -3  -7   3    0.22    0.28
  -3  -7   3    0.13    0.17
  -3  -7   3    0.01    0.28
   2   7  -3    2.86    0.32
  -2  -7   3    3.12    0.36
  -2  -7   3    2.45    0.35
  -2  -7   3    2.50    0.23
   1   7  -3    1.83    0.30
  -1  -7   3    1.87    0.19
  -1  -7   3    2.09    0.33
   0   7  -3    1.90    0.32
   0  -7   3    1.69    0.19
   0  -7   3    1.59    0.34
  -1   7  -3   38.11    1.26
   1  -7   3   37.03    1.34
   1  -7   3   37.85    0.98
  -2   7  -3    0.04    0.30
  -2   7  -3    0.15    0.18
   2  -7   3   -0.13    0.18
  -3   7  -3   10.90    0.69
   3  -7   3   10.09    0.48
  -4   7  -3    1.86    0.42
   4  -7   3    1.87    0.31
  -5   7  -3   -0.18    0.37
   5  -7   3   -0.17    0.30
  -6   7  -3    0.73    0.43
   6  -7   3    0.77    0.38
  -9  -6   3    3.84    0.44
  -9  -6   3    3.82    0.41
   8   6  -3    0.88    0.34
  -8  -6   3    0.80    0.42
  -8  -6   3    0.66    0.31
   7   6  -3    0.67    0.31
  -7  -6   3    1.10    0.27
  -7  -6   3    0.65    0.39
   6   6  -3    1.50    0.28
  -6  -6   3    1.10    0.25
   5   6  -3    3.45    0.30
  -5  -6   3    3.16    0.27
  -5  -6   3    3.33    0.40
   4   6  -3    7.44    0.36
  -4  -6   3    7.63    0.53
  -4  -6   3    7.39    0.51
  -4  -6   3    8.38    0.38
   3   6  -3   21.54    0.65
  -3  -6   3   23.78    0.89
  -3  -6   3   21.98    0.64
  -3  -6   3   22.28    0.84
   2   6  -3    0.63    0.20
  -2  -6   3    0.37    0.14
  -2  -6   3    1.09    0.25
  -2  -6   3    0.81    0.25
   1   6  -3   35.49    1.11
  -1  -6   3   36.23    0.90
  -1  -6   3   36.22    1.22
  -1  -6   3   36.25    1.13
   0   6  -3    4.52    0.36
   0  -6   3    5.13    0.41
   0  -6   3    5.07    0.26
  -1   6  -3    9.54    0.54
  -1   6  -3    7.57    0.33
   1  -6   3    8.58    0.34
   1  -6   3    8.71    0.53
  -2   6  -3    2.40    0.26
  -2   6  -3    2.47    0.35
   2  -6   3    2.20    0.33
   2  -6   3    2.28    0.22
  -3   6  -3    4.37    0.42
   3  -6   3    4.01    0.29
  -4   6  -3    4.62    0.46
   4  -6   3    4.86    0.36
  -5   6  -3    0.53    0.35
   5  -6   3    0.92    0.30
  -6   6  -3    0.13    0.38
   6  -6   3   -0.09    0.32
  -7   6  -3    1.01    0.44
   7  -6   3    0.74    0.39
   9   5  -3    3.68    0.48
  -9  -5   3    4.04    0.39
  -9  -5   3    3.42    0.53
   8   5  -3   20.41    0.94
  -8  -5   3   18.11    0.90
  -8  -5   3   19.40    0.76
  -8  -5   3   19.28    0.77
   7   5  -3    2.54    0.36
  -7  -5   3    3.02    0.43
  -7  -5   3    2.59    0.31
   6   5  -3    8.66    0.51
  -6  -5   3    9.32    0.57
  -6  -5   3    7.78    0.45
   5   5  -3   12.67    0.56
  -5  -5   3   12.67    0.64
  -5  -5   3   13.97    0.49
   4   5  -3    0.27    0.17
  -4  -5   3    0.24    0.23
  -4  -5   3   -0.04    0.14
   3   5  -3   18.00    0.58
  -3  -5   3   18.39    0.73
  -3  -5   3   17.87    0.70
  -3  -5   3   18.06    0.53
   2   5  -3   26.20    0.82
   2   5  -3   26.13    0.75
   2   5  -3   25.81    0.76
  -2  -5   3   27.58    0.93
  -2  -5   3   25.92    0.87
  -2  -5   3   25.85    0.69
   1   5  -3   10.97    0.34
   1   5  -3   10.24    0.34
   1   5  -3   11.16    0.47
  -1  -5   3   10.26    0.46
  -1  -5   3   11.06    0.52
  -1  -5   3   11.15    0.35
   0   5  -3  136.43    3.61
   0   5  -3  132.76    3.59
   0   5  -3  138.84    3.62
   0  -5   3  143.36    3.94
   0  -5   3  140.97    3.75
   0  -5   3  143.22    3.13
  -1   5  -3    2.55    0.28
  -1   5  -3    2.66    0.22
   1  -5   3    3.06    0.30
   1  -5   3    2.09    0.17
  -2   5  -3   15.05    0.65
   2  -5   3   15.09    0.48
   2  -5   3   15.02    0.67
  -3   5  -3   -0.04    0.23
   3  -5   3    0.12    0.17
   3  -5   3    0.43    0.22
  -4   5  -3    1.38    0.31
   4  -5   3    1.66    0.24
  -5   5  -3    0.08    0.30
   5  -5   3    0.13    0.25
  -6   5  -3    0.05    0.34
   6  -5   3    0.21    0.29
  -7   5  -3    1.34    0.42
   7  -5   3    1.39    0.36
   7  -5   3    0.62    0.36
   8  -5   3    0.45    0.39
 -10  -4   3    0.71    0.36
   9   4  -3    2.88    0.47
  -9  -4   3    2.95    0.36
  -9  -4   3    3.24    0.49
   8   4  -3    6.84    0.55
  -8  -4   3    8.01    0.56
  -8  -4   3    6.94    0.51
  -8  -4   3    7.74    0.62
   7   4  -3    6.06    0.47
  -7  -4   3    5.27    0.34
  -7  -4   3    4.61    0.36
  -7  -4   3    5.08    0.46
   6   4  -3    5.42    0.39
  -6  -4   3    4.64    0.42
  -6  -4   3    4.72    0.29
  -6  -4   3    4.64    0.32
   5   4  -3   19.01    0.70
  -5  -4   3   17.62    0.59
  -5  -4   3   18.48    0.73
   4   4  -3  127.46    3.44
  -4  -4   3  132.72    2.97
  -4  -4   3  128.50    3.57
   3   4  -3   21.55    0.71
  -3  -4   3   23.43    0.63
  -3  -4   3   24.09    0.79
   2   4  -3   42.07    1.16
   2   4  -3   42.29    1.18
  -2  -4   3   41.86    1.25
  -2  -4   3   42.85    1.31
  -2  -4   3   42.37    1.02
   1   4  -3   89.98    2.33
   1   4  -3   89.81    2.34
   1   4  -3   87.34    2.33
  -1  -4   3   89.59    2.55
  -1  -4   3   87.53    2.44
  -1  -4   3   89.62    2.02
   0   4  -3   44.28    1.23
   0   4  -3   42.61    1.19
   0   4  -3   42.60    1.17
   0  -4   3   43.81    1.34
   0  -4   3   42.18    1.02
   0  -4   3   44.61    1.15
   0  -4   3   43.83    1.23
  -1   4  -3    4.96    0.34
  -1   4  -3    4.97    0.28
   1  -4   3    4.87    0.35
   1  -4   3    4.63    0.22
  -2   4  -3    1.22    0.21
   2  -4   3    1.49    0.15
   2  -4   3    1.71    0.24
  -3   4  -3   31.30    1.01
   3  -4   3   32.54    0.85
   3  -4   3   30.20    1.07
  -4   4  -3    1.28    0.28
   4  -4   3    1.14    0.21
   4  -4   3    1.13    0.25
  -5   4  -3    3.86    0.39
   5  -4   3    3.26    0.31
   5  -4   3    3.35    0.29
  -6   4  -3    3.33    0.41
   6  -4   3    2.82    0.32
   6  -4   3    2.45    0.34
   7  -4   3    0.03    0.29
   8  -4   3    0.63    0.35
  10   3  -3    1.60    0.36
 -10  -3   3    1.29    0.36
   9   3  -3    7.49    0.53
  -9  -3   3    5.89    0.43
   8   3  -3    7.11    0.48
   8   3  -3    7.93    0.59
  -8  -3   3    7.65    0.53
  -8  -3   3    8.24    0.60
   7   3  -3    0.52    0.28
   7   3  -3    0.07    0.20
  -7  -3   3    0.47    0.22
  -7  -3   3   -0.01    0.19
  -7  -3   3    0.29    0.29
   6   3  -3    0.30    0.16
   6   3  -3   -0.02    0.22
  -6  -3   3    0.46    0.17
  -6  -3   3    0.13    0.24
  -6  -3   3    0.12    0.17
   5   3  -3   69.54    1.77
   5   3  -3   72.34    2.03
  -5  -3   3   71.35    2.08
  -5  -3   3   75.11    1.82
  -5  -3   3   71.70    1.73
   4   3  -3   87.76    2.30
  -4  -3   3   83.21    1.96
  -4  -3   3   81.24    2.36
   3   3  -3  104.79    2.86
  -3  -3   3  110.54    2.47
  -3  -3   3  108.96    2.96
   2   3  -3   32.72    0.99
  -2  -3   3   36.23    1.05
  -2  -3   3   37.69    0.87
   1   3  -3  308.51    7.67
   1   3  -3  303.46    7.85
   1   3  -3  297.62    7.84
  -1  -3   3  301.58    8.32
  -1  -3   3  310.88    6.76
  -1  -3   3  311.93    8.06
   0   3  -3   12.57    0.43
   0   3  -3   13.25    0.41
   0   3  -3   13.34    0.46
   0  -3   3   13.44    0.50
   0  -3   3   13.37    0.35
   0  -3   3   13.03    0.44
  -1   3  -3   10.14    0.35
  -1   3  -3    9.83    0.40
   1  -3   3   10.27    0.32
   1  -3   3   10.37    0.31
   1  -3   3    9.79    0.34
   1  -3   3    9.69    0.44
  -2   3  -3    0.76    0.16
   2  -3   3    0.70    0.11
   2  -3   3    0.84    0.12
   2  -3   3    1.64    0.21
  -3   3  -3    0.22    0.16
   3  -3   3    0.37    0.14
   3  -3   3    0.56    0.13
   3  -3   3    0.53    0.18
  -4   3  -3    3.08    0.29
   4  -3   3    2.78    0.21
   4  -3   3    2.97    0.26
   4  -3   3    2.83    0.23
   4  -3   3    3.05    0.29
  -5   3  -3    0.77    0.25
  -5   3  -3    0.78    0.14
   5  -3   3    0.93    0.23
   5  -3   3    0.73    0.23
   5  -3   3    0.84    0.20
   5  -3   3    0.97    0.21
  -6   3  -3    0.81    0.17
  -6   3  -3    0.80    0.28
   6  -3   3    0.87    0.26
   6  -3   3    0.76    0.24
  -7   3  -3    9.63    0.43
   7  -3   3    9.32    0.61
   8  -3   3    0.89    0.33
   9  -3   3   -0.39    0.35
  10   2  -3   -0.02    0.34
 -10  -2   3   -0.41    0.31
 -10  -2   3   -0.05    0.30
   9   2  -3    1.56    0.33
  -9  -2   3    0.53    0.28
   8   2  -3    5.49    0.41
  -8  -2   3    5.96    0.38
   7   2  -3    4.76    0.42
   7   2  -3    5.25    0.41
  -7  -2   3    5.94    0.49
  -7  -2   3    4.69    0.32
   6   2  -3    2.10    0.22
   6   2  -3    1.80    0.28
  -6  -2   3    1.62    0.21
  -6  -2   3    1.78    0.22
  -6  -2   3    2.08    0.29
   5   2  -3  103.42    2.91
   5   2  -3  104.17    2.62
  -5  -2   3  116.23    2.65
  -5  -2   3  106.25    2.50
  -5  -2   3  106.35    2.97
   4   2  -3   54.71    1.58
   4   2  -3   54.86    1.40
  -4  -2   3   55.64    1.40
  -4  -2   3   55.19    1.34
  -4  -2   3   53.65    1.60
  -4  -2   3   59.72    1.41
   3   2  -3   58.94    1.60
   3   2  -3   56.38    1.42
  -3  -2   3   58.09    1.37
  -3  -2   3   58.81    1.64
   2   2  -3   55.58    1.58
   2   2  -3   59.76    1.39
  -2  -2   3   59.09    1.63
  -2  -2   3   59.94    1.36
   1   2  -3   76.13    2.02
  -1  -2   3   78.57    2.08
  -1  -2   3   75.50    2.15
  -1  -2   3   76.94    1.75
   0   2  -3  134.96    3.62
   0  -2   3  139.86    3.83
   0  -2   3  140.80    3.69
   0  -2   3  140.59    3.10
  -1   2  -3   51.84    1.40
   1  -2   3   51.95    1.55
   1  -2   3   56.62    2.24
   1  -2   3   48.86    1.42
   1  -2   3   52.77    1.21
  -2   2  -3    9.15    0.37
  -2   2  -3    8.91    0.28
   2  -2   3    8.84    0.32
   2  -2   3    8.97    0.30
   2  -2   3    9.05    0.41
   2  -2   3    9.68    0.51
  -3   2  -3   36.07    1.07
  -3   2  -3   36.61    0.94
   3  -2   3   38.38    1.05
   3  -2   3   37.29    0.94
   3  -2   3   38.22    1.71
   3  -2   3   36.89    1.17
  -4   2  -3    6.25    0.31
  -4   2  -3    6.80    0.39
   4  -2   3    6.20    0.34
   4  -2   3    6.78    0.38
   4  -2   3    6.56    0.52
   4  -2   3    6.44    0.39
   4  -2   3    6.27    0.32
  -5   2  -3    4.66    0.35
  -5   2  -3    5.23    0.41
   5  -2   3    5.09    0.38
   5  -2   3    4.95    0.53
   5  -2   3    5.21    0.32
   5  -2   3    4.92    0.30
  -6   2  -3    0.01    0.17
   6  -2   3   -0.14    0.21
   6  -2   3    0.36    0.20
  -7   2  -3    2.62    0.27
   7  -2   3    2.78    0.32
  -8   2  -3    1.40    0.28
   8  -2   3    1.86    0.33
  -9   2  -3    0.89    0.29
   9  -2   3    0.84    0.35
  10   1  -3    0.50    0.36
 -10  -1   3    0.60    0.31
   9   1  -3    1.56    0.34
  -9  -1   3    1.48    0.32
  -9  -1   3    1.64    0.29
   8   1  -3    3.13    0.35
  -8  -1   3    2.49    0.31
  -8  -1   3    2.65    0.30
   7   1  -3    0.33    0.18
   7   1  -3   -0.01    0.19
  -7  -1   3    0.23    0.20
  -7  -1   3    0.06    0.18
   6   1  -3    5.02    0.28
   6   1  -3    4.95    0.36
   6   1  -3    4.68    0.37
   6   1  -3    4.86    0.47
  -6  -1   3    4.82    0.30
  -6  -1   3    5.40    0.37
  -6  -1   3    4.80    0.41
   5   1  -3   34.35    1.76
   5   1  -3   38.49    1.02
   5   1  -3   38.16    1.03
   5   1  -3   34.73    1.15
  -5  -1   3   38.39    0.99
  -5  -1   3   38.70    1.02
  -5  -1   3   40.07    1.04
  -5  -1   3   39.71    1.17
   4   1  -3  120.47    5.47
   4   1  -3  129.03    3.09
   4   1  -3  127.48    3.10
   4   1  -3  128.62    3.37
   4   1  -3  130.68    3.43
  -4  -1   3  132.14    2.93
  -4  -1   3  126.90    3.08
  -4  -1   3  128.33    3.48
  -4  -1   3  132.24    3.11
   3   1  -3   45.37    2.04
   3   1  -3   45.77    1.29
   3   1  -3   45.91    1.16
   3   1  -3   46.89    1.30
  -3  -1   3   45.38    1.32
  -3  -1   3   46.87    1.16
  -3  -1   3   47.78    1.11
   2   1  -3  174.12    7.19
   2   1  -3  175.33    4.35
   2   1  -3  168.84    4.45
   2   1  -3  167.73    4.04
  -2  -1   3  171.88    4.56
   1   1  -3   44.73    1.21
  -1  -1   3   44.70    1.28
  -1  -1   3   45.91    1.25
   0   1  -3    3.35    0.16
   0  -1   3    2.38    0.14
   0  -1   3    2.87    0.16
  -1   1  -3  496.97   11.76
  -1   1  -3  529.21   21.05
   1  -1   3  467.53   13.60
   1  -1   3  518.60   21.07
  -2   1  -3  156.16    3.75
   2  -1   3  157.68    3.57
   2  -1   3  166.57    6.73
   2  -1   3  157.57    4.40
  -3   1  -3   63.35    1.69
  -3   1  -3   63.97    1.57
   3  -1   3   62.12    1.57
   3  -1   3   66.15    2.81
   3  -1   3   63.50    1.50
   3  -1   3   62.91    1.85
   3  -1   3   64.88    1.75
  -4   1  -3   93.38    2.47
  -4   1  -3   96.18    2.32
  -4   1  -3   95.78    2.31
   4  -1   3   94.75    4.13
   4  -1   3   93.12    2.34
   4  -1   3   96.55    2.31
   4  -1   3   94.23    2.71
   4  -1   3   94.02    2.21
  -5   1  -3   28.07    0.78
  -5   1  -3   26.45    0.85
  -5   1  -3   28.20    0.79
   5  -1   3   26.61    0.78
   5  -1   3   25.98    1.37
   5  -1   3   27.32    0.80
   5  -1   3   26.48    0.80
  -6   1  -3   28.35    0.83
   6  -1   3   27.03    0.85
   6  -1   3   26.63    0.84
  -7   1  -3    3.62    0.31
   7  -1   3    3.63    0.33
   7  -1   3    3.60    0.33
  -8   1  -3    1.79    0.30
   8  -1   3    1.57    0.32
   8  -1   3    2.07    0.32
  -9   1  -3    1.21    0.30
   9  -1   3    0.86    0.34
   9  -1   3    1.33    0.37
  10   0  -3    0.28    0.36
 -10   0   3    0.42    0.31
   9   0  -3    1.26    0.35
  -9   0   3    1.06    0.29
   8   0  -3    0.97    0.27
   8   0  -3    1.95    0.31
  -8   0   3    1.68    0.28
  -8   0   3    1.28    0.24
   7   0  -3    3.77    0.32
   7   0  -3    3.50    0.32
  -7   0   3    3.07    0.26
  -7   0   3    3.00    0.29
   6   0  -3   32.14    1.70
   6   0  -3   34.20    1.00
   6   0  -3   34.25    1.15
   6   0  -3   35.50    1.01
  -6   0   3   35.64    1.00
  -6   0   3   36.25    0.98
   5   0  -3   20.20    0.75
   5   0  -3   19.99    0.61
   5   0  -3   20.08    0.71
   5   0  -3   19.58    0.62
   5   0  -3   18.16    1.02
  -5   0   3   19.87    0.60
  -5   0   3   16.87    0.66
  -5   0   3   19.51    0.62
   4   0  -3   27.14    1.37
   4   0  -3   29.28    0.79
   4   0  -3   29.12    0.91
   4   0  -3   29.51    0.76
   4   0  -3   28.38    0.91
   4   0  -3   28.35    0.78
  -4   0   3   28.71    0.79
  -4   0   3   28.77    0.77
   3   0  -3  109.24    2.88
   3   0  -3  112.20    2.64
   3   0  -3  111.21    2.92
  -3   0   3  109.47    2.97
  -3   0   3  108.96    2.63
   2   0  -3  229.53    5.77
   2   0  -3  221.18    5.64
  -2   0   3  219.01    5.89
   1   0  -3  381.85    9.23
  -1   0   3  347.87   10.02
  -1   0   3  379.08    9.70
   0   0   3  122.61    3.38
   0   0   3  131.27    3.47
   1   0   3  136.71    3.73
   1   0   3  135.67    3.60
  -2   0  -3  219.68    5.25
  -2   0  -3  231.57    9.40
   2   0   3  214.36    6.11
   2   0   3  221.08    5.89
   2   0   3  235.21    5.80
  -3   0  -3   35.02    0.89
   3   0   3   33.51    1.05
   3   0   3   34.37    0.96
   3   0   3   33.27    0.88
   3   0   3   35.26    0.99
  -4   0  -3   11.32    0.42
  -4   0  -3   11.67    0.42
  -4   0  -3   11.88    0.41
   4   0   3   12.94    0.48
   4   0   3   11.79    0.41
   4   0   3   11.77    0.42
   4   0   3   11.12    0.41
   4   0   3   12.57    0.42
  -5   0  -3   18.42    0.61
  -5   0  -3   19.47    0.60
   5   0   3   18.91    0.61
   5   0   3   18.20    0.60
  -6   0  -3   36.40    1.01
  -6   0  -3   36.74    1.00
   6   0   3   33.24    1.00
   6   0   3   34.86    1.02
  -7   0  -3   22.31    0.75
  -7   0  -3   22.11    0.77
   7   0   3   22.24    0.77
   7   0   3   21.60    0.77
  -8   0  -3    1.17    0.28
   8   0   3    1.20    0.27
   8   0   3    1.37    0.32
  -9   0  -3    1.02    0.32
   9   0   3    1.50    0.35
 -10   0  -3   -0.12    0.30
  10   0   3   -0.21    0.35
   9  -1  -3    0.60    0.33
   9  -1  -3    0.67    0.32
  -9   1   3    0.95    0.29
   8  -1  -3    1.52    0.32
   8  -1  -3    1.45    0.30
  -8   1   3    2.00    0.29
   7  -1  -3    0.22    0.28
   7  -1  -3    0.38    0.23
   7  -1  -3    0.20    0.21
  -7   1   3    0.32    0.20
   6  -1  -3    8.68    0.50
   6  -1  -3    9.73    0.71
   6  -1  -3    9.17    0.53
   6  -1  -3    9.96    0.47
  -6   1   3    9.42    0.45
   5  -1  -3   54.61    2.66
   5  -1  -3   56.27    1.44
   5  -1  -3   59.98    1.53
   5  -1  -3   59.18    1.71
   5  -1  -3   59.57    1.50
  -5   1   3   61.36    1.48
  -5   1   3   57.42    1.49
   4  -1  -3    6.87    0.30
   4  -1  -3    7.48    0.41
   4  -1  -3    7.50    0.33
   4  -1  -3    6.88    0.32
  -4   1   3    7.05    0.29
  -4   1   3    7.20    0.35
  -4   1   3    6.71    0.31
   3  -1  -3   74.89    1.84
   3  -1  -3   77.58    2.06
   3  -1  -3   73.31    1.76
   3  -1  -3   77.77    2.04
  -3   1   3   75.92    2.08
  -3   1   3   75.61    1.84
   2  -1  -3    2.68    0.19
  -2   1   3    2.72    0.15
   1  -1  -3    0.23    0.07
  -1   1   3    0.16    0.08
   0  -1  -3   40.45    1.07
   0   1   3   40.18    1.12
   0   1   3   39.47    1.12
   1   1   3   27.51    0.75
   1   1   3   27.37    0.78
   2   1   3   50.13    1.23
   2   1   3   49.90    1.40
   2   1   3   52.95    1.38
  -3  -1  -3  259.49    5.89
   3   1   3  274.82    6.86
   3   1   3  254.08    6.21
   3   1   3  273.86    7.01
  -4  -1  -3    6.27    0.31
  -4  -1  -3    6.35    0.29
  -4  -1  -3    6.19    0.27
   4   1   3    6.37    0.28
   4   1   3    6.16    0.34
   4   1   3    6.53    0.29
   4   1   3    6.23    0.32
  -5  -1  -3   60.59    1.78
  -5  -1  -3   63.22    1.61
  -5  -1  -3   63.08    1.53
  -5  -1  -3   64.44    1.61
   5   1   3   62.14    1.60
   5   1   3   65.11    1.79
   5   1   3   63.19    1.60
   5   1   3   65.21    1.81
  -6  -1  -3    4.08    0.28
  -6  -1  -3    4.07    0.26
   6   1   3    4.20    0.37
   6   1   3    4.61    0.27
   6   1   3    4.31    0.28
  -7  -1  -3    7.84    0.48
  -7  -1  -3    8.54    0.50
   7   1   3    7.78    0.45
   7   1   3    7.91    0.48
  -8  -1  -3   -0.17    0.22
  -8  -1  -3    0.11    0.23
   8   1   3    0.34    0.26
  -9  -1  -3    5.07    0.43
  -9  -1  -3    5.24    0.39
   9   1   3    4.87    0.43
 -10  -1  -3    1.52    0.37
  10   1   3    1.66    0.39
   9  -2  -3    2.83    0.41
  -9   2   3    3.01    0.34
   8  -2  -3    1.08    0.32
   8  -2  -3    0.22    0.35
  -8   2   3    0.26    0.25
   7  -2  -3    8.71    0.62
   7  -2  -3    9.80    0.59
  -7   2   3    9.34    0.46
   6  -2  -3    0.61    0.29
   6  -2  -3    1.43    0.30
   6  -2  -3    1.30    0.22
   6  -2  -3    0.87    0.22
  -6   2   3    0.98    0.20
   5  -2  -3   12.54    0.53
   5  -2  -3   12.74    0.47
   5  -2  -3   13.02    0.61
  -5   2   3   13.27    0.47
   4  -2  -3   11.56    0.41
   4  -2  -3   12.00    0.44
   4  -2  -3   12.76    0.52
  -4   2   3   11.47    0.41
   3  -2  -3   28.25    0.86
   3  -2  -3   29.67    0.72
  -3   2   3   27.65    0.73
  -3   2   3   25.89    0.84
   2  -2  -3   45.50    1.06
   2  -2  -3   46.69    1.26
  -2   2   3   44.41    1.26
  -2   2   3   43.20    1.09
   1  -2  -3  258.04    5.54
   1  -2  -3  243.62    6.33
   0  -2  -3    6.10    0.26
   0   2   3    6.25    0.24
   1   2   3  118.39    3.16
   1   2   3  118.59    3.06
  -2  -2  -3   54.80    1.24
   2   2   3   55.54    1.52
   2   2   3   53.16    1.46
  -3  -2  -3   45.22    1.09
   3   2   3   47.66    1.28
   3   2   3   45.80    1.12
   3   2   3   45.81    1.32
  -4  -2  -3   50.54    1.21
  -4  -2  -3   50.35    1.45
  -4  -2  -3   50.95    1.28
   4   2   3   48.99    1.25
   4   2   3   50.90    1.43
   4   2   3   50.69    1.46
  -5  -2  -3  100.34    2.46
  -5  -2  -3   98.90    2.33
  -5  -2  -3   99.99    2.77
  -5  -2  -3  101.50    2.46
   5   2   3   99.50    2.44
   5   2   3  101.78    2.74
   5   2   3  100.00    2.77
  -6  -2  -3   54.32    1.73
  -6  -2  -3   60.86    1.48
  -6  -2  -3   61.62    1.55
   6   2   3   60.03    1.75
   6   2   3   61.60    1.54
   6   2   3   59.63    1.74
  -7  -2  -3   10.17    0.50
   7   2   3    8.91    0.55
   7   2   3    9.69    0.48
  -8  -2  -3   -0.10    0.21
   8   2   3    0.19    0.24
  -9  -2  -3   -0.10    0.26
  -9  -2  -3    0.11    0.26
   9   2   3   -0.24    0.28
 -10  -2  -3   -0.16    0.29
 -10  -2  -3    0.28    0.33
  10   2   3    0.58    0.35
   9  -3  -3    1.48    0.41
   8  -3  -3    2.90    0.47
   8  -3  -3    3.60    0.40
  -8   3   3    3.84    0.30
   7  -3  -3    2.73    0.42
   7  -3  -3    2.28    0.32
  -7   3   3    2.82    0.40
  -7   3   3    2.66    0.25
   6  -3  -3   17.31    0.69
   6  -3  -3   17.13    0.61
   6  -3  -3   16.52    1.06
   6  -3  -3   16.58    0.77
  -6   3   3   16.15    0.72
  -6   3   3   17.64    0.56
   5  -3  -3   32.40    1.08
   5  -3  -3   31.22    0.94
   5  -3  -3   31.82    0.89
  -5   3   3   32.39    0.86
   4  -3  -3   10.46    0.39
   4  -3  -3   11.14    0.52
   4  -3  -3   10.05    0.43
  -4   3   3    9.72    0.33
   3  -3  -3    1.66    0.21
   3  -3  -3    1.65    0.15
   2  -3  -3    1.98    0.20
   2  -3  -3    1.86    0.14
   2  -3  -3    2.03    0.13
  -2   3   3    2.01    0.15
   1  -3  -3   21.82    0.68
   1  -3  -3   21.74    0.64
   1  -3  -3   21.62    0.53
  -1   3   3   21.87    0.62
  -1   3   3   20.78    0.65
   0  -3  -3   55.28    1.22
   0  -3  -3   54.08    1.49
   0   3   3   54.63    1.52
  -1  -3  -3   20.93    0.48
   1   3   3   20.74    0.65
  -2  -3  -3  161.64    3.60
   2   3   3  166.12    4.35
   2   3   3  159.59    4.19
  -3  -3  -3    0.91    0.10
   3   3   3    1.61    0.15
   3   3   3    1.11    0.17
  -4  -3  -3   38.76    0.95
  -4  -3  -3   38.37    1.18
   4   3   3   39.32    1.19
   4   3   3   38.87    1.12
  -5  -3  -3    0.40    0.19
  -5  -3  -3    0.20    0.13
  -5  -3  -3    0.33    0.11
   5   3   3    0.22    0.11
   5   3   3    0.40    0.18
   5   3   3   -0.08    0.17
  -6  -3  -3   46.15    1.17
  -6  -3  -3   44.15    1.39
  -6  -3  -3   45.43    1.21
   6   3   3   46.64    1.40
   6   3   3   45.69    1.37
   6   3   3   41.98    1.17
  -7  -3  -3    0.67    0.21
  -7  -3  -3    0.54    0.27
  -7  -3  -3    0.20    0.19
   7   3   3    0.54    0.19
   7   3   3    0.19    0.27
  -8  -3  -3    4.36    0.34
   8   3   3    5.34    0.49
   8   3   3    6.22    0.39
  -9  -3  -3   10.76    0.59
   9   3   3   11.50    0.58
 -10  -3  -3    1.94    0.37
  10   3   3    2.31    0.37
   8  -4  -3    1.45    0.44
   8  -4  -3    1.12    0.36
   7  -4  -3    1.02    0.28
   7  -4  -3    0.85    0.35
   7  -4  -3    1.27    0.31
  -7   4   3    1.27    0.38
   6  -4  -3    2.78    0.30
   6  -4  -3    3.76    0.42
   6  -4  -3    3.69    0.33
  -6   4   3    2.39    0.39
   5  -4  -3    4.53    0.40
   5  -4  -3    4.70    0.32
  -5   4   3    4.10    0.40
   4  -4  -3    1.32    0.19
   4  -4  -3    1.43    0.26
  -4   4   3    1.04    0.26
   3  -4  -3    8.58    0.46
   3  -4  -3    8.25    0.33
   2  -4  -3    6.28    0.38
   2  -4  -3    6.58    0.25
  -2   4   3    6.43    0.30
   1  -4  -3   17.64    0.59
   1  -4  -3   18.11    0.46
   1  -4  -3   19.02    0.62
  -1   4   3   18.04    0.53
  -1   4   3   18.28    0.59
   0  -4  -3    0.46    0.13
   0  -4  -3    0.43    0.12
   0   4   3    0.36    0.13
  -1  -4  -3   30.47    0.91
   1   4   3   31.19    0.94
  -2  -4  -3  111.82    2.54
   2   4   3  117.70    3.12
   2   4   3  113.21    2.95
  -3  -4  -3   12.50    0.53
  -3  -4  -3   13.15    0.36
   3   4   3   12.55    0.53
   3   4   3   12.46    0.43
  -4  -4  -3   17.18    0.49
  -4  -4  -3   18.10    0.67
   4   4   3   17.01    0.67
   4   4   3   16.67    0.58
  -5  -4  -3   58.13    1.38
  -5  -4  -3   55.42    1.70
   5   4   3   56.84    1.70
   5   4   3   56.04    1.61
  -6  -4  -3    3.78    0.36
  -6  -4  -3    3.20    0.25
  -6  -4  -3    3.18    0.22
   6   4   3    3.26    0.34
   6   4   3    3.33    0.33
  -7  -4  -3    0.58    0.30
  -7  -4  -3    1.20    0.24
  -7  -4  -3    1.07    0.21
   7   4   3    1.18    0.29
  -8  -4  -3    0.44    0.24
  -8  -4  -3    0.64    0.27
  -8  -4  -3    1.23    0.36
   8   4   3    0.49    0.32
  -9  -4  -3   -0.14    0.27
   9   4   3   -0.36    0.35
 -10  -4  -3    4.59    0.43
   8  -5  -3    0.22    0.36
   7  -5  -3    4.81    0.44
   7  -5  -3    4.66    0.46
   7  -5  -3    4.77    0.41
   7  -5  -3    4.25    0.51
  -7   5   3    3.82    0.51
   6  -5  -3    0.11    0.30
   6  -5  -3    0.50    0.24
  -6   5   3    0.64    0.36
   5  -5  -3   -0.14    0.25
   5  -5  -3    0.07    0.19
  -5   5   3    0.37    0.32
   4  -5  -3    0.29    0.24
   4  -5  -3    0.17    0.18
  -4   5   3    0.76    0.29
   3  -5  -3    0.46    0.15
   3  -5  -3    0.64    0.22
  -3   5   3    0.53    0.25
   2  -5  -3    1.84    0.16
   2  -5  -3    2.17    0.25
   1  -5  -3   25.02    0.78
   1  -5  -3   24.13    0.61
   1  -5  -3   24.44    0.80
   1  -5  -3   26.02    0.84
  -1   5   3   24.54    0.82
  -1   5   3   24.60    0.78
   0  -5  -3    9.38    0.38
   0  -5  -3    8.46    0.39
   0  -5  -3    8.42    0.44
   0   5   3    9.58    0.42
  -1  -5  -3   62.32    1.74
   1   5   3   62.93    1.78
   1   5   3   61.09    1.67
  -2  -5  -3    3.49    0.15
  -2  -5  -3    3.28    0.14
  -2  -5  -3    3.32    0.28
   2   5   3    3.00    0.25
   2   5   3    3.65    0.29
  -3  -5  -3   19.75    0.74
  -3  -5  -3   19.30    0.50
   3   5   3   19.03    0.57
   3   5   3   19.10    0.73
  -4  -5  -3    1.23    0.26
  -4  -5  -3    1.22    0.15
   4   5   3    1.30    0.18
   4   5   3    1.24    0.25
  -5  -5  -3   33.37    0.86
  -5  -5  -3   31.79    1.11
   5   5   3   32.48    0.99
   5   5   3   31.99    1.10
  -6  -5  -3    2.05    0.35
  -6  -5  -3    1.77    0.22
   6   5   3    2.02    0.28
   6   5   3    2.12    0.33
  -7  -5  -3   -0.04    0.21
  -7  -5  -3    0.19    0.32
   7   5   3    0.45    0.29
   7   5   3   -0.30    0.27
  -8  -5  -3    5.54    0.41
  -8  -5  -3    4.69    0.36
  -8  -5  -3    5.26    0.51
   8   5   3    4.60    0.46
  -9  -5  -3    4.86    0.40
   9   5   3    5.57    0.56
 -10  -5  -3    0.25    0.34
   7  -6  -3    0.32    0.30
   7  -6  -3    1.09    0.37
  -7   6   3    0.50    0.44
   6  -6  -3    1.40    0.30
  -6   6   3    0.51    0.40
   5  -6  -3    0.15    0.22
   5  -6  -3   -0.10    0.30
  -5   6   3   -0.02    0.35
   4  -6  -3    0.76    0.22
   4  -6  -3    0.80    0.30
  -4   6   3    0.85    0.33
   3  -6  -3    7.10    0.34
   3  -6  -3    7.61    0.52
  -3   6   3    7.30    0.55
   2  -6  -3   -0.05    0.13
   2  -6  -3    0.08    0.21
  -2   6   3    0.02    0.25
   1  -6  -3    6.90    0.44
   1  -6  -3    6.64    0.24
   0  -6  -3   10.20    0.48
   0  -6  -3    8.90    0.50
   0  -6  -3    9.51    0.45
   0  -6  -3    9.22    0.44
   0   6   3   10.59    0.51
   0   6   3    8.92    0.47
  -1  -6  -3  123.39    3.41
  -1  -6  -3  121.03    3.35
   1   6   3  126.49    3.23
   1   6   3  123.18    3.40
  -2  -6  -3   14.91    0.62
   2   6   3   14.25    0.63
  -3  -6  -3    6.04    0.24
  -3  -6  -3    6.26    0.47
   3   6   3    7.21    0.48
  -4  -6  -3   22.08    0.59
  -4  -6  -3   21.57    0.85
   4   6   3   21.70    0.84
   4   6   3   21.43    0.65
  -5  -6  -3    9.91    0.60
  -5  -6  -3    9.81    0.39
   5   6   3   10.74    0.59
   5   6   3    9.26    0.43
  -6  -6  -3    0.57    0.21
  -6  -6  -3    0.62    0.34
   6   6   3    0.77    0.25
   6   6   3    0.48    0.30
  -7  -6  -3    0.12    0.23
  -7  -6  -3    0.33    0.36
   7   6   3    0.61    0.28
  -8  -6  -3   -0.05    0.39
  -8  -6  -3    0.35    0.28
   8   6   3   -0.22    0.30
  -9  -6  -3    2.74    0.40
  -9  -6  -3    2.61    0.50
  -9  -6  -3    2.43    0.34
   6  -7  -3    0.51    0.31
   6  -7  -3    0.48    0.33
  -6   7   3   -0.06    0.42
   5  -7  -3    0.06    0.26
  -5   7   3   -0.11    0.39
   4  -7  -3    0.46    0.23
  -4   7   3    0.75    0.39
   3  -7  -3   11.52    0.45
  -3   7   3   10.96    0.72
   2  -7  -3    9.09    0.36
   2  -7  -3    7.97    0.57
  -2   7   3   10.06    0.64
   1  -7  -3    0.83    0.28
   1  -7  -3    0.82    0.13
  -1   7   3    1.15    0.31
   0  -7  -3   22.22    0.86
   0   7   3   23.83    0.86
  -1  -7  -3    6.49    0.44
  -1  -7  -3    5.78    0.42
  -1  -7  -3    5.78    0.46
  -1  -7  -3    5.41    0.44
   1   7   3    5.20    0.44
   1   7   3    6.12    0.45
  -2  -7  -3    9.11    0.55
   2   7   3    9.48    0.56
  -3  -7  -3    0.51    0.30
  -3  -7  -3    0.20    0.11
  -4  -7  -3    1.21    0.35
  -4  -7  -3    1.32    0.17
   4   7   3    1.51    0.32
  -5  -7  -3    5.00    0.49
  -5  -7  -3    4.71    0.31
   5   7   3    4.66    0.45
   5   7   3    4.92    0.29
  -6  -7  -3    3.81    0.48
  -6  -7  -3    3.49    0.29
   6   7   3    4.21    0.34
   6   7   3    3.83    0.43
  -7  -7  -3    0.01    0.39
  -7  -7  -3    0.16    0.24
   7   7   3   -0.02    0.28
  -8  -7  -3    5.60    0.43
  -8  -7  -3    5.11    0.59
   8   7   3    4.10    0.43
  -9  -7  -3   -0.19    0.33
   5  -8  -3    0.22    0.31
   5  -8  -3    0.18    0.30
  -5   8   3   -0.37    0.42
   4  -8  -3    0.40    0.27
  -4   8   3    0.88    0.46
   3  -8  -3    0.52    0.22
  -3   8   3    0.96    0.43
   2  -8  -3    3.20    0.25
  -2   8   3    3.46    0.48
   1  -8  -3    0.00    0.14
  -1   8   3    0.08    0.33
   0   8   3    3.99    0.42
  -1  -8  -3   17.21    0.80
   1   8   3   17.67    0.75
  -2  -8  -3    2.81    0.40
  -2  -8  -3    3.19    0.39
  -2  -8  -3    2.99    0.38
  -2  -8  -3    2.98    0.40
   2   8   3    3.29    0.39
  -3  -8  -3    3.29    0.45
   3   8   3    3.33    0.41
  -4  -8  -3    0.44    0.36
  -4  -8  -3    0.10    0.15
   4   8   3    0.02    0.30
  -5  -8  -3    0.02    0.18
  -5  -8  -3   -0.04    0.38
   5   8   3   -0.05    0.32
  -6  -8  -3    1.57    0.45
  -6  -8  -3    1.06    0.24
   6   8   3    0.79    0.36
  -7  -8  -3    0.53    0.45
  -7  -8  -3    0.23    0.26
   7   8   3    0.83    0.27
  -8  -8  -3    1.49    0.35
   4  -9  -3   -0.30    0.27
   4  -9  -3    0.04    0.29
  -4   9   3   -0.12    0.46
   3  -9  -3    2.39    0.30
   3  -9  -3    1.77    0.29
  -3   9   3    2.29    0.52
   2  -9  -3    0.34    0.21
  -2   9   3    0.11    0.41
   1  -9  -3    3.38    0.25
  -1   9   3    5.70    0.56
   0   9   3    0.17    0.34
  -3  -9  -3    5.88    0.56
  -3  -9  -3    6.06    0.57
   3   9   3    5.66    0.53
  -4  -9  -3    1.87    0.20
  -4  -9  -3    2.16    0.48
   4   9   3    2.41    0.43
  -5  -9  -3    2.26    0.24
  -5  -9  -3    1.61    0.48
   5   9   3    1.98    0.43
  -6  -9  -3    0.93    0.48
  -6  -9  -3    0.54    0.24
  -7  -9  -3    0.85    0.27
   3 -10  -3    0.18    0.27
  -3  10   3    0.24    0.51
   2 -10  -3   -0.09    0.22
  -2  10   3   -0.06    0.47
   1 -10  -3   -0.06    0.18
  -1  10   3   -0.64    0.42
   0  10   3    1.74    0.47
  -4 -10  -3    0.12    0.47
  -4 -10  -3    0.64    0.43
  -4 -10  -3   -0.01    0.43
  -5 -10  -3    2.43    0.55
  -5 -10  -3    1.99    0.24
  -6 -10  -3    0.52    0.26
  -5 -10   4    0.20    0.26
  -4 -10   4    1.01    0.28
  -3 -10   4    0.78    0.27
  -2 -10   4    0.36    0.26
  -1 -10   4    2.16    0.31
   0  10  -4   -0.10    0.42
   0 -10   4    0.01    0.27
  -1  10  -4   -0.28    0.43
   1 -10   4    0.37    0.28
  -6  -9   4    0.20    0.28
  -5  -9   4    3.91    0.56
  -5  -9   4    3.92    0.34
  -4  -9   4    0.12    0.25
  -4  -9   4    0.53    0.42
  -3  -9   4    0.51    0.40
  -3  -9   4    0.76    0.25
  -2  -9   4    0.47    0.24
  -2  -9   4    0.58    0.40
   1   9  -4    3.54    0.47
  -1  -9   4    3.01    0.31
  -1  -9   4    3.05    0.51
   0   9  -4    0.94    0.39
   0  -9   4    0.24    0.39
   0  -9   4    0.46    0.24
  -1   9  -4    2.74    0.49
   1  -9   4    1.96    0.29
  -2   9  -4    0.76    0.43
   2  -9   4    0.32    0.27
  -3   9  -4    0.49    0.44
   3  -9   4    0.25    0.29
  -8  -8   4   -0.10    0.32
  -7  -8   4    0.83    0.30
   6   8  -4    0.30    0.24
  -6  -8   4    0.48    0.27
  -6  -8   4    0.64    0.42
  -5  -8   4    5.59    0.55
  -5  -8   4    5.28    0.37
  -5  -8   4    4.74    0.56
  -4  -8   4   10.10    0.67
  -4  -8   4    8.65    0.66
  -4  -8   4    7.86    0.44
  -3  -8   4    2.41    0.27
  -3  -8   4    2.35    0.43
  -3  -8   4    2.73    0.42
   2   8  -4    1.71    0.35
  -2  -8   4    2.07    0.40
  -2  -8   4    1.90    0.26
   1   8  -4    0.05    0.30
  -1  -8   4   -0.09    0.21
  -1  -8   4   -0.03    0.30
   0   8  -4    0.84    0.34
   0  -8   4    0.75    0.21
   0  -8   4    0.68    0.34
  -1   8  -4    5.98    0.53
   1  -8   4    5.42    0.55
   1  -8   4    5.86    0.38
  -2   8  -4    0.02    0.36
   2  -8   4    0.74    0.25
  -3   8  -4   -0.13    0.37
   3  -8   4   -0.29    0.25
  -4   8  -4    0.21    0.39
   4  -8   4   -0.05    0.29
  -5   8  -4    0.03    0.42
   5  -8   4    0.62    0.34
  -8  -7   4    1.93    0.37
   7   7  -4    0.04    0.30
  -7  -7   4   -0.17    0.40
  -7  -7   4   -0.03    0.28
  -6  -7   4   10.00    0.52
  -6  -7   4   10.34    0.68
  -6  -7   4   10.43    0.71
   5   7  -4    2.42    0.27
  -5  -7   4    3.32    0.46
  -5  -7   4    2.88    0.44
  -5  -7   4    3.03    0.30
  -4  -7   4   23.91    0.95
  -4  -7   4   23.78    0.99
  -4  -7   4   23.22    0.72
  -3  -7   4    0.33    0.18
  -3  -7   4    0.27    0.30
  -3  -7   4    0.21    0.29
   2   7  -4   18.01    0.74
  -2  -7   4   17.42    0.75
  -2  -7   4   17.96    0.59
  -2  -7   4   18.91    0.82
   1   7  -4   11.17    0.61
  -1  -7   4   10.76    0.43
  -1  -7   4   10.82    0.62
   0   7  -4    0.38    0.28
   0  -7   4    0.91    0.18
   0  -7   4    1.29    0.32
  -1   7  -4    4.21    0.43
   1  -7   4    3.70    0.27
   1  -7   4    3.56    0.43
  -2   7  -4    0.38    0.32
  -2   7  -4   -0.10    0.21
   2  -7   4    0.24    0.20
   2  -7   4    0.41    0.31
  -3   7  -4    0.37    0.30
  -3   7  -4    0.22    0.33
   3  -7   4    0.42    0.24
  -4   7  -4    0.24    0.35
   4  -7   4    0.30    0.27
  -5   7  -4    0.60    0.39
   5  -7   4    0.42    0.32
  -6   7  -4    0.83    0.43
   6  -7   4    0.35    0.37
  -9  -6   4   -0.38    0.29
  -9  -6   4    0.03    0.34
   8   6  -4    1.04    0.38
  -8  -6   4    1.03    0.33
  -8  -6   4    1.24    0.46
   7   6  -4    1.92    0.36
  -7  -6   4    1.87    0.43
  -7  -6   4    1.95    0.31
   6   6  -4   16.51    0.70
  -6  -6   4   14.48    0.77
  -6  -6   4   16.41    0.62
   5   6  -4   34.68    1.06
  -5  -6   4   33.17    0.94
  -5  -6   4   32.77    1.23
  -5  -6   4   31.83    1.17
   4   6  -4    0.23    0.18
  -4  -6   4    0.11    0.28
  -4  -6   4    0.14    0.17
  -4  -6   4    0.24    0.27
   3   6  -4   39.43    1.10
  -3  -6   4   38.71    1.01
  -3  -6   4   38.58    1.26
  -3  -6   4   38.60    1.32
   2   6  -4    0.16    0.20
   2   6  -4    0.19    0.12
  -2  -6   4   -0.15    0.14
  -2  -6   4    0.06    0.23
  -2  -6   4   -0.03    0.23
   1   6  -4    5.31    0.43
   1   6  -4    6.10    0.23
  -1  -6   4    6.02    0.41
  -1  -6   4    6.27    0.45
  -1  -6   4    6.68    0.32
   0   6  -4    1.49    0.15
   0   6  -4    1.55    0.27
   0  -6   4    1.51    0.30
   0  -6   4    1.55    0.17
  -1   6  -4    2.25    0.32
  -1   6  -4    1.90    0.22
   1  -6   4    1.99    0.32
   1  -6   4    2.43    0.21
  -2   6  -4    8.35    0.47
  -2   6  -4    8.26    0.56
   2  -6   4    8.40    0.39
   2  -6   4    8.21    0.55
  -3   6  -4    3.32    0.39
   3  -6   4    2.96    0.28
   3  -6   4    3.12    0.39
  -4   6  -4    0.22    0.32
   4  -6   4    0.05    0.24
  -5   6  -4    1.76    0.39
   5  -6   4    1.34    0.32
  -6   6  -4    0.44    0.39
   6  -6   4   -0.04    0.33
  -7   6  -4    0.16    0.41
   7  -6   4    0.94    0.41
   7  -6   4    0.41    0.36
  -9  -5   4    4.27    0.57
  -9  -5   4    3.24    0.37
   8   5  -4    0.32    0.37
  -8  -5   4   -0.27    0.25
  -8  -5   4    0.63    0.30
  -8  -5   4    0.54    0.40
   7   5  -4    6.37    0.49
  -7  -5   4    6.44    0.42
  -7  -5   4    6.57    0.57
   6   5  -4    0.38    0.24
  -6  -5   4    0.27    0.31
  -6  -5   4    0.48    0.23
   5   5  -4   42.50    1.28
  -5  -5   4   41.95    1.11
  -5  -5   4   40.80    1.36
   4   5  -4    0.80    0.19
  -4  -5   4    0.92    0.27
  -4  -5   4    0.92    0.18
   3   5  -4   23.32    0.77
  -3  -5   4   25.50    0.89
  -3  -5   4   26.69    0.93
  -3  -5   4   25.58    0.71
   2   5  -4   38.51    1.13
   2   5  -4   35.96    1.07
  -2  -5   4   38.41    0.97
  -2  -5   4   39.06    1.25
  -2  -5   4   39.60    1.19
   1   5  -4    1.02    0.20
   1   5  -4    0.90    0.13
  -1  -5   4    0.81    0.19
  -1  -5   4    0.90    0.13
  -1  -5   4    0.64    0.21
   0   5  -4    3.52    0.25
   0   5  -4    3.94    0.31
   0  -5   4    3.42    0.32
   0  -5   4    4.94    0.25
   0  -5   4    3.86    0.31
  -1   5  -4    4.32    0.31
  -1   5  -4    4.31    0.34
   1  -5   4    3.98    0.25
   1  -5   4    3.53    0.35
  -2   5  -4    0.21    0.22
   2  -5   4    0.22    0.22
   2  -5   4    0.14    0.14
  -3   5  -4    5.16    0.41
   3  -5   4    4.63    0.33
   3  -5   4    4.55    0.41
  -4   5  -4    2.15    0.35
   4  -5   4    2.41    0.33
   4  -5   4    1.99    0.26
  -5   5  -4    8.03    0.57
   5  -5   4    8.27    0.48
  -6   5  -4    2.55    0.43
   6  -5   4    2.49    0.34
   6  -5   4    2.46    0.36
  -7   5  -4   -0.39    0.35
   7  -5   4    0.22    0.34
   7  -5   4   -0.10    0.35
 -10  -4   4    0.14    0.34
   9   4  -4    1.54    0.44
  -9  -4   4    1.79    0.47
  -9  -4   4    1.11    0.33
   8   4  -4    1.79    0.39
  -8  -4   4    1.85    0.43
  -8  -4   4    1.99    0.30
   7   4  -4   15.34    0.74
  -7  -4   4   14.74    0.74
  -7  -4   4   14.31    0.61
  -7  -4   4   14.26    0.64
   6   4  -4   33.16    1.12
  -6  -4   4   33.01    0.95
  -6  -4   4   33.85    0.98
  -6  -4   4   32.91    1.15
   5   4  -4   -0.04    0.18
  -5  -4   4   -0.09    0.24
  -5  -4   4   -0.06    0.15
   4   4  -4   37.06    1.14
  -4  -4   4   37.60    1.19
  -4  -4   4   37.66    0.98
   3   4  -4    1.13    0.17
  -3  -4   4    1.14    0.22
  -3  -4   4    1.38    0.16
  -3  -4   4    0.74    0.20
   2   4  -4   14.29    0.48
  -2  -4   4   13.75    0.43
  -2  -4   4   13.40    0.54
  -2  -4   4   13.83    0.57
   1   4  -4   50.45    1.39
   1   4  -4   49.58    1.37
   1   4  -4   49.63    1.38
  -1  -4   4   51.04    1.44
  -1  -4   4   50.51    1.20
  -1  -4   4   50.03    1.52
   0   4  -4    2.78    0.21
   0   4  -4    2.47    0.20
   0   4  -4    2.24    0.22
   0  -4   4    2.62    0.20
   0  -4   4    2.70    0.18
   0  -4   4    2.75    0.26
  -1   4  -4   42.26    1.23
  -1   4  -4   42.03    1.24
   1  -4   4   42.63    1.37
   1  -4   4   43.90    1.04
  -2   4  -4   25.84    0.85
   2  -4   4   26.70    0.95
   2  -4   4   26.11    0.71
  -3   4  -4    0.79    0.23
   3  -4   4    1.17    0.17
   3  -4   4    1.05    0.24
  -4   4  -4   11.42    0.59
   4  -4   4   11.44    0.59
   4  -4   4   11.34    0.47
  -5   4  -4    0.98    0.30
   5  -4   4    0.67    0.24
   5  -4   4    1.26    0.24
  -6   4  -4    8.81    0.61
   6  -4   4    7.95    0.52
   6  -4   4    8.98    0.58
   7  -4   4    1.07    0.33
   8  -4   4    0.38    0.35
  10   3  -4    3.67    0.41
 -10  -3   4    2.07    0.38
   9   3  -4    0.35    0.30
  -9  -3   4    0.57    0.29
   8   3  -4    1.96    0.39
   8   3  -4    2.16    0.30
  -8  -3   4    1.14    0.27
  -8  -3   4    1.58    0.39
   7   3  -4    0.39    0.25
   7   3  -4    0.28    0.21
  -7  -3   4   -0.05    0.21
  -7  -3   4    0.48    0.31
  -7  -3   4   -0.07    0.19
   6   3  -4   11.20    0.61
   6   3  -4   11.48    0.48
  -6  -3   4   12.15    0.52
  -6  -3   4   11.12    0.49
  -6  -3   4   11.04    0.60
   5   3  -4   27.94    0.80
   5   3  -4   30.14    0.97
  -5  -3   4   28.59    0.98
  -5  -3   4   29.00    0.81
  -5  -3   4   28.32    0.83
   4   3  -4   20.46    0.72
  -4  -3   4   20.55    0.61
  -4  -3   4   21.18    0.75
   3   3  -4   39.97    1.16
  -3  -3   4   40.59    1.22
  -3  -3   4   40.53    1.01
   2   3  -4    3.04    0.22
  -2  -3   4    2.51    0.18
  -2  -3   4    2.40    0.21
  -2  -3   4    2.79    0.22
   1   3  -4    0.84    0.12
   1   3  -4    0.35    0.11
   1   3  -4    0.22    0.12
  -1  -3   4    0.91    0.11
  -1  -3   4    0.35    0.12
  -1  -3   4    0.54    0.13
   0   3  -4   13.11    0.43
   0   3  -4   13.14    0.45
   0   3  -4   12.43    0.46
   0  -3   4   12.80    0.37
   0  -3   4   12.25    0.44
   0  -3   4   13.11    0.50
  -1   3  -4   18.30    0.62
   1  -3   4   18.15    0.50
   1  -3   4   19.14    0.85
   1  -3   4   17.96    0.57
   1  -3   4   18.71    0.69
  -2   3  -4   92.44    2.51
   2  -3   4   94.75    2.19
   2  -3   4   98.14    2.44
   2  -3   4   96.60    4.07
   2  -3   4   93.89    2.76
  -3   3  -4    3.84    0.30
   3  -3   4    3.90    0.35
   3  -3   4    4.18    0.27
  -4   3  -4   47.44    1.39
  -4   3  -4   46.67    1.16
   4  -3   4   47.81    1.21
   4  -3   4   45.49    1.49
   4  -3   4   48.02    1.25
  -5   3  -4   17.70    0.73
  -5   3  -4   18.04    0.54
   5  -3   4   17.20    0.74
   5  -3   4   17.88    0.65
   5  -3   4   17.37    0.63
  -6   3  -4    0.28    0.17
  -6   3  -4   -0.08    0.27
   6  -3   4    0.03    0.22
   6  -3   4    0.00    0.25
  -7   3  -4    0.87    0.21
   7  -3   4    0.85    0.30
   8  -3   4   -0.12    0.31
   9  -3   4    0.10    0.37
  10   2  -4    1.88    0.41
 -10  -2   4    1.57    0.35
 -10  -2   4    1.10    0.35
   9   2  -4    5.68    0.46
  -9  -2   4    5.30    0.40
   8   2  -4    1.85    0.30
  -8  -2   4    1.95    0.28
   7   2  -4   25.81    0.84
   7   2  -4   24.13    1.00
  -7  -2   4   26.67    0.85
  -7  -2   4   25.74    0.97
   6   2  -4    5.02    0.39
   6   2  -4    4.41    0.30
  -6  -2   4    3.99    0.27
  -6  -2   4    3.99    0.37
  -6  -2   4    3.84    0.28
   5   2  -4    2.02    0.20
   5   2  -4    2.03    0.26
  -5  -2   4    2.01    0.20
  -5  -2   4    2.33    0.27
  -5  -2   4    2.15    0.19
   4   2  -4    9.23    0.44
   4   2  -4    8.05    0.36
  -4  -2   4    8.33    0.34
  -4  -2   4    8.87    0.43
  -4  -2   4    8.58    0.36
  -4  -2   4    8.93    0.37
   3   2  -4   44.95    1.17
   3   2  -4   46.75    1.32
  -3  -2   4   46.15    1.35
  -3  -2   4   47.96    1.13
   2   2  -4   13.15    0.45
   2   2  -4   12.95    0.37
  -2  -2   4   13.15    0.48
  -2  -2   4   13.51    0.48
  -2  -2   4   12.83    0.39
   1   2  -4    8.06    0.32
  -1  -2   4    9.01    0.34
  -1  -2   4    8.05    0.32
  -1  -2   4    7.56    0.26
   0   2  -4   14.02    0.47
   0   2  -4   12.94    0.45
   0  -2   4   13.77    0.38
   0  -2   4   14.10    0.50
   0  -2   4   13.90    0.45
  -1   2  -4  187.69    4.81
  -1   2  -4  186.65    4.43
   1  -2   4  186.50    4.23
   1  -2   4  204.25    7.97
   1  -2   4  191.15    5.25
   1  -2   4  183.74    5.02
  -2   2  -4   -0.05    0.11
  -2   2  -4    0.02    0.06
   2  -2   4    0.11    0.09
   2  -2   4    0.12    0.13
   2  -2   4    0.00    0.12
  -3   2  -4   54.98    1.40
  -3   2  -4   55.62    1.56
   3  -2   4   57.61    1.71
   3  -2   4   57.88    2.53
   3  -2   4   57.95    1.37
  -4   2  -4   -0.07    0.15
  -4   2  -4   -0.04    0.11
   4  -2   4    0.19    0.17
   4  -2   4   -0.06    0.19
   4  -2   4    0.26    0.15
   4  -2   4    0.13    0.13
  -5   2  -4   83.30    2.05
  -5   2  -4   83.51    2.25
   5  -2   4   82.85    2.10
   5  -2   4   82.34    3.70
   5  -2   4   81.01    2.44
   5  -2   4   82.49    2.01
  -6   2  -4    0.91    0.21
   6  -2   4    0.80    0.22
  -7   2  -4    0.20    0.23
   7  -2   4    0.28    0.25
  -8   2  -4    2.57    0.31
   8  -2   4    2.10    0.35
  -9   2  -4    4.38    0.38
   9  -2   4    3.81    0.45
  10   1  -4    0.29    0.36
 -10  -1   4    0.07    0.31
   9   1  -4    1.73    0.36
  -9  -1   4    1.83    0.32
  -9  -1   4    1.91    0.30
   8   1  -4    0.20    0.26
  -8  -1   4    0.42    0.25
  -8  -1   4    0.06    0.22
   7   1  -4   19.92    0.73
  -7  -1   4   19.43    0.71
  -7  -1   4   20.94    0.73
   6   1  -4   26.67    0.84
   6   1  -4   27.80    0.99
   6   1  -4   27.35    0.82
   6   1  -4   24.90    1.37
  -6  -1   4   28.01    0.84
  -6  -1   4   26.50    0.93
  -6  -1   4   29.25    0.83
   5   1  -4   19.95    0.77
   5   1  -4   20.75    0.65
   5   1  -4   18.66    0.73
   5   1  -4   20.13    1.06
   5   1  -4   19.92    0.63
  -5  -1   4   20.91    0.64
  -5  -1   4   21.60    0.75
  -5  -1   4   20.98    0.63
  -5  -1   4   20.70    0.66
   4   1  -4    0.80    0.13
   4   1  -4    0.49    0.10
   4   1  -4    0.35    0.16
   4   1  -4    0.57    0.15
   4   1  -4    0.49    0.17
  -4  -1   4    0.50    0.12
  -4  -1   4    0.47    0.12
  -4  -1   4    0.57    0.12
  -4  -1   4    0.24    0.15
   3   1  -4    0.39    0.13
   3   1  -4    0.45    0.13
   3   1  -4    0.52    0.10
   3   1  -4    0.36    0.12
  -3  -1   4    0.38    0.09
  -3  -1   4    0.57    0.11
  -3  -1   4    0.44    0.13
   2   1  -4   10.80    0.38
   2   1  -4   10.73    0.35
   2   1  -4   10.00    0.39
  -2  -1   4   10.87    0.40
  -2  -1   4   11.60    0.33
   1   1  -4    3.76    0.17
   1   1  -4    4.06    0.17
   1   1  -4    3.77    0.20
  -1  -1   4    3.55    0.19
  -1  -1   4    3.75    0.20
   0   1  -4   14.83    0.69
   0   1  -4   15.60    0.40
   0   1  -4   14.36    0.48
   0  -1   4   15.53    0.51
   0  -1   4   15.06    0.48
  -1   1  -4  268.26   10.69
  -1   1  -4  260.59    5.99
   1  -1   4  259.88    7.01
   1  -1   4  236.82    6.75
  -2   1  -4   42.83    1.08
  -2   1  -4   46.77    1.91
   2  -1   4   41.61    1.04
   2  -1   4   42.90    1.19
   2  -1   4   42.99    1.31
  -3   1  -4   85.36    2.22
  -3   1  -4   84.55    2.06
   3  -1   4   84.53    2.27
   3  -1   4   84.02    1.97
   3  -1   4   86.19    2.09
   3  -1   4   85.59    2.30
   3  -1   4   85.87    3.69
   3  -1   4   85.62    2.44
   3  -1   4   83.20    2.07
  -4   1  -4   47.50    1.21
  -4   1  -4   46.42    1.30
  -4   1  -4   47.67    1.21
   4  -1   4   45.75    1.22
   4  -1   4   46.27    1.21
   4  -1   4   46.06    1.17
   4  -1   4   45.79    2.15
   4  -1   4   48.46    1.45
  -5   1  -4    0.02    0.13
  -5   1  -4    0.01    0.14
  -5   1  -4    0.13    0.17
   5  -1   4    0.06    0.14
   5  -1   4    0.27    0.17
   5  -1   4    0.16    0.15
  -6   1  -4    6.47    0.41
   6  -1   4    6.64    0.43
   6  -1   4    6.58    0.46
  -7   1  -4    0.13    0.21
   7  -1   4    0.25    0.23
   7  -1   4   -0.04    0.22
  -8   1  -4    0.89    0.28
   8  -1   4    0.82    0.29
   8  -1   4    0.71    0.29
  -9   1  -4    4.22    0.39
   9  -1   4    4.12    0.42
   9  -1   4    5.65    0.49
  10   0  -4    4.44    0.48
 -10   0   4    3.27    0.41
   9   0  -4    0.64    0.32
  -9   0   4    0.19    0.28
   8   0  -4    6.85    0.52
   8   0  -4    7.14    0.43
  -8   0   4    5.44    0.40
  -8   0   4    6.26    0.36
   7   0  -4    0.17    0.22
   7   0  -4   -0.21    0.20
   7   0  -4   -0.31    0.26
  -7   0   4    0.05    0.20
  -7   0   4    0.09    0.18
   6   0  -4    8.80    0.67
   6   0  -4    8.65    0.46
   6   0  -4    9.58    0.58
   6   0  -4    9.37    0.48
  -6   0   4    8.97    0.51
  -6   0   4    9.39    0.46
  -6   0   4    9.82    0.44
   5   0  -4    1.98    0.25
   5   0  -4    1.66    0.27
   5   0  -4    1.82    0.18
   5   0  -4    2.11    0.21
  -5   0   4    1.92    0.19
  -5   0   4    0.98    0.19
  -5   0   4    1.54    0.16
   4   0  -4   45.97    1.35
   4   0  -4   47.88    1.21
   4   0  -4   46.25    1.36
   4   0  -4   45.68    1.15
   4   0  -4   46.94    1.21
  -4   0   4   47.20    1.36
  -4   0   4   46.88    1.20
  -4   0   4   46.59    1.14
  -4   0   4   45.15    1.19
   3   0  -4   65.78    1.82
   3   0  -4   66.17    1.66
   3   0  -4   70.53    1.85
  -3   0   4   65.66    1.87
  -3   0   4   68.68    1.65
   2   0  -4   40.06    1.11
   2   0  -4   39.38    1.00
   2   0  -4   40.59    1.10
  -2   0   4   39.18    0.99
  -2   0   4   39.65    1.14
   1   0  -4   66.36    1.70
   1   0  -4   69.05    1.76
  -1   0   4   60.81    1.81
  -1   0   4   66.72    1.80
   0   0  -4  429.71   11.11
   0   0   4  443.20   11.66
   0   0   4  422.09   11.33
   1   0   4  305.61    7.79
   1   0   4  299.20    8.23
   1   0   4  304.64    7.97
  -2   0  -4   64.49    2.71
  -2   0  -4   61.09    1.52
   2   0   4   65.02    1.69
   2   0   4   61.34    1.52
   2   0   4   62.37    1.80
   2   0   4   61.14    1.69
  -3   0  -4   10.92    0.37
   3   0   4   10.70    0.37
   3   0   4    9.67    0.35
   3   0   4   10.68    0.44
   3   0   4   10.64    0.41
  -4   0  -4   60.67    1.58
  -4   0  -4   59.51    1.50
  -4   0  -4   59.81    1.43
  -4   0  -4   59.84    1.50
  -4   0  -4   56.76    1.64
   4   0   4   60.00    1.44
   4   0   4   58.48    1.49
   4   0   4   59.51    1.68
   4   0   4   58.29    1.51
   4   0   4   61.25    1.65
  -5   0  -4   32.55    0.91
  -5   0  -4   32.69    0.91
   5   0   4   31.99    0.91
   5   0   4   31.30    0.91
  -6   0  -4    5.02    0.39
  -6   0  -4    4.79    0.31
   6   0   4    4.90    0.31
   6   0   4    4.91    0.38
  -7   0  -4    2.76    0.26
  -7   0  -4    3.05    0.29
   7   0   4    2.73    0.28
   7   0   4    2.76    0.30
  -8   0  -4    7.31    0.51
   8   0   4    6.97    0.53
   8   0   4    7.30    0.55
  -9   0  -4   -0.40    0.28
   9   0   4   -0.11    0.31
  10   0   4    1.41    0.39
   9  -1  -4    0.12    0.32
   9  -1  -4    0.64    0.33
  -9   1   4    0.40    0.28
   8  -1  -4   11.13    0.62
   8  -1  -4   11.31    0.68
  -8   1   4   10.90    0.55
   7  -1  -4   17.30    0.83
   7  -1  -4   18.69    0.69
   7  -1  -4   18.99    0.74
  -7   1   4   17.28    0.66
   6  -1  -4    0.81    0.19
   6  -1  -4    0.48    0.19
   6  -1  -4    0.83    0.26
  -6   1   4    0.43    0.18
   5  -1  -4    0.51    0.16
   5  -1  -4    0.48    0.15
   5  -1  -4    0.59    0.16
   5  -1  -4    0.76    0.21
  -5   1   4    0.71    0.19
  -5   1   4    0.79    0.16
  -5   1   4    0.36    0.12
   4  -1  -4   18.30    0.58
   4  -1  -4   19.61    0.60
   4  -1  -4   18.86    0.70
  -4   1   4   19.75    0.58
  -4   1   4   18.81    0.66
  -4   1   4   18.85    0.55
   3  -1  -4    6.38    0.33
   3  -1  -4    6.65    0.32
   3  -1  -4    6.32    0.27
   3  -1  -4    6.23    0.26
  -3   1   4    6.45    0.27
   2  -1  -4   36.35    0.88
   2  -1  -4   35.93    1.03
  -2   1   4   36.73    1.08
  -2   1   4   36.89    0.92
   1  -1  -4    2.47    0.17
  -1   1   4    2.29    0.14
  -1   1   4    2.18    0.18
   0  -1  -4  123.52    3.18
   0   1   4  124.79    3.34
   0   1   4  125.66    3.40
   1   1   4  232.65    6.17
   1   1   4  238.18    5.46
   1   1   4  234.45    6.35
   1   1   4  231.31    6.03
   2   1   4    5.43    0.23
   2   1   4    4.84    0.19
   2   1   4    5.25    0.24
  -3  -1  -4   14.38    0.41
  -3  -1  -4   14.28    0.44
   3   1   4   14.90    0.43
   3   1   4   15.26    0.49
   3   1   4   13.01    0.49
  -4  -1  -4    0.83    0.13
  -4  -1  -4    0.47    0.10
  -4  -1  -4    0.42    0.11
   4   1   4    0.65    0.17
   4   1   4    0.72    0.12
   4   1   4    0.24    0.10
   4   1   4    0.42    0.13
  -5  -1  -4    0.67    0.14
  -5  -1  -4    0.57    0.13
  -5  -1  -4    0.49    0.14
  -5  -1  -4    0.58    0.16
   5   1   4    0.57    0.15
   5   1   4    0.51    0.13
   5   1   4    0.49    0.17
   5   1   4    0.44    0.20
  -6  -1  -4    2.27    0.22
  -6  -1  -4    2.65    0.24
   6   1   4    2.19    0.21
   6   1   4    2.37    0.24
  -7  -1  -4    0.54    0.21
  -7  -1  -4    0.98    0.22
   7   1   4    1.05    0.20
   7   1   4    0.42    0.22
  -8  -1  -4   14.34    0.66
  -8  -1  -4   15.03    0.67
   8   1   4   14.86    0.66
  -9  -1  -4    7.01    0.49
  -9  -1  -4    6.97    0.45
   9   1   4    7.74    0.55
 -10  -1  -4    1.07    0.35
  10   1   4    0.76    0.36
   9  -2  -4    0.34    0.36
  -9   2   4    0.56    0.28
   8  -2  -4    0.52    0.30
   8  -2  -4    0.79    0.39
  -8   2   4    0.28    0.25
   7  -2  -4    5.69    0.52
   7  -2  -4    5.98    0.42
  -7   2   4    6.14    0.41
   6  -2  -4    0.90    0.21
   6  -2  -4    0.54    0.21
   6  -2  -4    0.43    0.26
  -6   2   4    0.16    0.18
   5  -2  -4    8.42    0.52
   5  -2  -4    8.56    0.39
   5  -2  -4    8.84    0.46
  -5   2   4    8.53    0.39
   4  -2  -4   25.64    0.71
   4  -2  -4   25.52    0.87
   4  -2  -4   25.56    0.75
  -4   2   4   25.33    0.71
  -4   2   4   24.66    0.83
   3  -2  -4   57.28    1.59
   3  -2  -4   59.67    1.36
  -3   2   4   52.27    1.61
  -3   2   4   57.89    1.40
   2  -2  -4   29.91    0.87
   2  -2  -4   28.68    0.72
  -2   2   4   27.65    0.87
  -2   2   4   29.13    0.73
   1  -2  -4   86.83    1.98
   1  -2  -4   87.04    2.30
  -1   2   4   88.84    2.38
   0  -2  -4   83.65    1.89
   0  -2  -4   82.31    2.19
   0   2   4   85.18    2.27
  -1  -2  -4  113.70    2.52
   1   2   4  112.06    3.03
  -2  -2  -4    3.15    0.15
   2   2   4    3.26    0.22
   2   2   4    3.70    0.20
   2   2   4    3.40    0.13
  -3  -2  -4   12.15    0.36
   3   2   4   11.75    0.45
   3   2   4   12.28    0.44
   3   2   4   11.74    0.35
  -4  -2  -4   79.11    1.85
  -4  -2  -4   78.99    1.95
  -4  -2  -4   79.94    1.95
   4   2   4   77.06    1.92
   4   2   4   80.19    2.21
   4   2   4   80.31    2.17
  -5  -2  -4   13.58    0.57
  -5  -2  -4   14.31    0.52
  -5  -2  -4   15.02    0.49
  -5  -2  -4   14.53    0.50
   5   2   4   15.11    0.49
   5   2   4   14.66    0.58
   5   2   4   14.07    0.58
  -6  -2  -4    0.45    0.17
  -6  -2  -4    0.82    0.19
  -6  -2  -4    0.85    0.17
   6   2   4    0.67    0.18
   6   2   4    0.76    0.22
   6   2   4    1.09    0.24
  -7  -2  -4    0.44    0.19
   7   2   4    0.41    0.20
   7   2   4    0.58    0.29
  -8  -2  -4    0.83    0.24
   8   2   4    0.37    0.24
  -9  -2  -4    5.83    0.42
  -9  -2  -4    5.24    0.43
   9   2   4    5.81    0.45
 -10  -2  -4   -0.05    0.30
 -10  -2  -4    0.07    0.32
  10   2   4    0.82    0.37
   9  -3  -4    2.26    0.45
   8  -3  -4    0.18    0.37
   8  -3  -4   -0.09    0.30
  -8   3   4    0.43    0.23
   7  -3  -4    2.01    0.39
   7  -3  -4    2.35    0.33
  -7   3   4    1.87    0.24
  -7   3   4    1.50    0.37
   6  -3  -4    0.27    0.28
   6  -3  -4    0.09    0.19
   6  -3  -4   -0.03    0.21
  -6   3   4   -0.07    0.16
   5  -3  -4    8.72    0.41
   5  -3  -4   10.01    0.55
   5  -3  -4    8.01    0.47
  -5   3   4    8.81    0.37
   4  -3  -4   14.73    0.48
   4  -3  -4   14.21    0.52
   4  -3  -4   15.19    0.63
  -4   3   4   13.96    0.44
   3  -3  -4   85.31    2.26
   3  -3  -4   81.72    1.93
  -3   3   4   81.41    2.27
   2  -3  -4   20.59    0.69
   2  -3  -4   20.45    0.54
  -2   3   4   19.44    0.65
   1  -3  -4  389.17    8.43
   1  -3  -4  367.96    9.59
   1  -3  -4  372.85   10.30
  -1   3   4  391.24    9.75
   0  -3  -4   52.74    1.45
   0  -3  -4   52.68    1.20
   0   3   4   52.91    1.48
  -1  -3  -4    0.01    0.09
  -1  -3  -4   -0.01    0.04
   1   3   4    0.05    0.10
  -2  -3  -4   28.40    0.68
   2   3   4   28.67    0.88
   2   3   4   28.99    0.81
  -3  -3  -4   64.59    1.49
   3   3   4   64.52    1.75
   3   3   4   64.78    1.83
  -4  -3  -4    3.88    0.23
  -4  -3  -4    3.53    0.28
   4   3   4    3.90    0.29
   4   3   4    4.04    0.27
  -5  -3  -4   16.18    0.51
  -5  -3  -4   16.34    0.65
  -5  -3  -4   15.99    0.51
   5   3   4   16.08    0.65
   5   3   4   16.54    0.61
   5   3   4   15.34    0.48
  -6  -3  -4    0.22    0.17
  -6  -3  -4    0.05    0.15
  -6  -3  -4   -0.04    0.21
   6   3   4    0.21    0.21
   6   3   4    0.37    0.21
   6   3   4    0.22    0.15
  -7  -3  -4   10.54    0.59
  -7  -3  -4   10.86    0.51
  -7  -3  -4   11.13    0.52
   7   3   4   10.29    0.54
   7   3   4   10.59    0.48
   7   3   4   10.31    0.59
  -8  -3  -4   15.25    0.66
   8   3   4   15.49    0.62
   8   3   4   14.38    0.74
  -9  -3  -4   -0.16    0.27
   9   3   4   -0.08    0.27
 -10  -3  -4    2.47    0.40
  10   3   4    3.23    0.39
   8  -4  -4    1.01    0.36
   8  -4  -4    1.21    0.43
   7  -4  -4    0.04    0.29
   7  -4  -4   -0.35    0.23
   7  -4  -4    0.06    0.34
  -7   4   4   -0.15    0.35
   6  -4  -4    3.29    0.42
   6  -4  -4    3.58    0.33
   6  -4  -4    3.37    0.32
  -6   4   4    4.01    0.44
   5  -4  -4   22.04    0.86
   5  -4  -4   22.12    0.70
   4  -4  -4    8.49    0.37
   4  -4  -4    8.19    0.51
   3  -4  -4    2.36    0.27
   3  -4  -4    2.85    0.20
   2  -4  -4   21.49    0.56
   2  -4  -4   21.58    0.71
   2  -4  -4   21.52    0.74
  -2   4   4   19.62    0.67
   1  -4  -4   12.69    0.52
   1  -4  -4   13.15    0.47
   1  -4  -4   12.51    0.36
   1  -4  -4   13.03    0.43
  -1   4   4   12.67    0.48
  -1   4   4   12.81    0.41
   0  -4  -4  169.41    4.47
   0  -4  -4  168.91    4.38
   0  -4  -4  167.10    3.75
   0   4   4  172.79    4.54
  -1  -4  -4    6.89    0.33
  -1  -4  -4    6.97    0.19
   1   4   4    7.26    0.35
  -2  -4  -4   57.44    1.32
   2   4   4   59.30    1.68
  -3  -4  -4   46.41    1.10
   3   4   4   46.77    1.29
   3   4   4   47.31    1.40
  -4  -4  -4    4.72    0.24
  -4  -4  -4    5.21    0.38
   4   4   4    5.00    0.30
   4   4   4    4.91    0.38
  -5  -4  -4    0.30    0.14
  -5  -4  -4    0.40    0.23
   5   4   4    0.25    0.19
   5   4   4    0.08    0.21
  -6  -4  -4   16.82    0.57
  -6  -4  -4   16.35    0.71
  -6  -4  -4   16.71    0.57
   6   4   4   15.83    0.71
   6   4   4   15.69    0.65
  -7  -4  -4    1.39    0.33
  -7  -4  -4    1.32    0.21
  -7  -4  -4    1.28    0.24
   7   4   4    1.54    0.32
   7   4   4    1.55    0.32
  -8  -4  -4   15.91    0.67
  -8  -4  -4   14.79    0.76
  -8  -4  -4   16.64    0.66
   8   4   4   14.64    0.74
  -9  -4  -4    1.19    0.30
   9   4   4    1.45    0.42
 -10  -4  -4    1.51    0.36
   8  -5  -4   -0.12    0.36
   7  -5  -4    0.31    0.40
   7  -5  -4    0.52    0.32
   7  -5  -4    0.04    0.27
  -7   5   4    0.30    0.38
   6  -5  -4    0.48    0.33
   6  -5  -4    0.13    0.23
  -6   5   4    0.09    0.35
   5  -5  -4    1.97    0.35
   5  -5  -4    2.18    0.27
  -5   5   4    2.22    0.39
   4  -5  -4   19.05    0.61
   4  -5  -4   19.12    0.78
  -4   5   4   18.96    0.79
   3  -5  -4    7.31    0.33
   3  -5  -4    7.79    0.48
  -3   5   4    7.23    0.47
   2  -5  -4   39.19    0.96
   2  -5  -4   39.06    1.21
   1  -5  -4   40.10    1.17
   1  -5  -4   38.90    1.20
   1  -5  -4   39.83    0.94
  -1   5   4   40.07    1.18
   0  -5  -4    3.34    0.16
   0  -5  -4    3.65    0.30
   0  -5  -4    3.61    0.26
   0  -5  -4    3.77    0.26
   0   5   4    3.91    0.33
  -1  -5  -4    9.55    0.43
   1   5   4    9.54    0.46
   1   5   4    9.93    0.41
  -2  -5  -4    3.61    0.16
   2   5   4    4.11    0.35
  -3  -5  -4   15.74    0.65
  -3  -5  -4   16.04    0.43
   3   5   4   16.44    0.66
   3   5   4   15.50    0.50
  -4  -5  -4   49.69    1.54
  -4  -5  -4   49.67    1.20
   4   5   4   49.75    1.53
   4   5   4   50.08    1.40
  -5  -5  -4    3.82    0.24
  -5  -5  -4    4.13    0.38
   5   5   4    4.53    0.33
   5   5   4    4.67    0.39
  -6  -5  -4    9.87    0.44
  -6  -5  -4    8.97    0.58
   6   5   4    8.71    0.57
   6   5   4    9.34    0.49
  -7  -5  -4   19.09    0.66
  -7  -5  -4   20.20    0.86
   7   5   4   16.80    0.74
   7   5   4   19.53    0.84
  -8  -5  -4    0.28    0.23
  -8  -5  -4   -0.09    0.26
  -8  -5  -4   -0.07    0.35
   8   5   4   -0.05    0.33
  -9  -5  -4    0.02    0.28
   9   5   4   -0.44    0.35
 -10  -5  -4    0.36    0.33
   7  -6  -4    0.29    0.31
   7  -6  -4    0.62    0.37
   7  -6  -4    1.53    0.44
  -7   6   4    1.00    0.46
   6  -6  -4    0.30    0.35
   6  -6  -4    0.63    0.28
  -6   6   4    0.66    0.40
   5  -6  -4    3.02    0.32
   5  -6  -4    3.17    0.44
  -5   6   4    2.61    0.44
   4  -6  -4    1.40    0.33
   4  -6  -4    1.03    0.22
  -4   6   4    1.31    0.37
   3  -6  -4    5.86    0.48
   3  -6  -4    5.81    0.32
  -3   6   4    6.42    0.50
   2  -6  -4    1.85    0.29
   1  -6  -4   47.35    1.13
   1  -6  -4   48.04    1.44
  -1   6   4   48.32    1.43
   0  -6  -4   13.96    0.55
   0  -6  -4   14.03    0.62
   0   6   4   12.76    0.59
  -1  -6  -4   34.31    1.10
  -1  -6  -4   31.85    1.04
   1   6   4   32.96    1.08
   1   6   4   33.27    1.01
  -2  -6  -4    0.19    0.22
  -2  -6  -4    0.36    0.21
   2   6   4    0.40    0.23
  -3  -6  -4   16.15    0.71
  -3  -6  -4   16.29    0.44
   3   6   4   16.35    0.70
  -4  -6  -4    5.62    0.48
  -4  -6  -4    5.29    0.27
   4   6   4    5.08    0.28
   4   6   4    5.70    0.47
  -5  -6  -4   10.29    0.60
  -5  -6  -4   10.11    0.40
   5   6   4    9.43    0.44
   5   6   4   10.48    0.59
  -6  -6  -4    2.17    0.25
  -6  -6  -4    2.25    0.40
   6   6   4    2.81    0.31
   6   6   4    3.08    0.39
  -7  -6  -4   25.12    0.79
  -7  -6  -4   24.02    1.01
   7   6   4   22.86    0.89
   7   6   4   24.08    0.98
  -8  -6  -4    1.04    0.41
  -8  -6  -4    0.77    0.30
   8   6   4    0.63    0.35
  -9  -6  -4    0.28    0.33
  -9  -6  -4    0.04    0.27
  -9  -6  -4   -0.15    0.43
   6  -7  -4   -0.05    0.30
  -6   7   4    0.25    0.43
   5  -7  -4    3.25    0.35
  -5   7   4    3.01    0.50
   4  -7  -4    4.18    0.45
   4  -7  -4    4.00    0.32
  -4   7   4    3.22    0.49
   3  -7  -4    4.22    0.29
   3  -7  -4    3.76    0.41
  -3   7   4    4.20    0.48
   2  -7  -4    3.23    0.23
   2  -7  -4    3.08    0.37
  -2   7   4    2.90    0.40
   1  -7  -4    0.47    0.13
   1  -7  -4    0.52    0.26
  -1   7   4    0.90    0.29
   0  -7  -4   11.06    0.63
   0   7   4   12.59    0.62
  -1  -7  -4    1.11    0.29
  -1  -7  -4    0.83    0.29
  -1  -7  -4    0.69    0.24
   1   7   4    0.62    0.26
   1   7   4    0.94    0.25
  -2  -7  -4    3.85    0.37
  -2  -7  -4    3.74    0.40
   2   7   4    3.95    0.39
  -3  -7  -4   40.19    0.97
  -3  -7  -4   41.15    1.36
   3   7   4   41.21    1.35
  -4  -7  -4   15.81    0.76
  -4  -7  -4   16.57    0.49
   4   7   4   15.93    0.74
  -5  -7  -4    9.60    0.63
  -5  -7  -4    9.38    0.39
   5   7   4    9.12    0.60
   5   7   4    9.23    0.39
  -6  -7  -4    9.35    0.43
  -6  -7  -4    9.24    0.67
   6   7   4    9.33    0.46
   6   7   4    9.23    0.63
  -7  -7  -4    3.01    0.33
  -7  -7  -4    3.22    0.49
   7   7   4    2.80    0.37
   7   7   4    2.47    0.43
  -8  -7  -4    0.49    0.45
  -8  -7  -4    0.18    0.30
   8   7   4   -0.14    0.33
  -9  -7  -4    1.34    0.38
   5  -8  -4    0.02    0.31
  -5   8   4    0.07    0.45
   4  -8  -4    1.75    0.30
  -4   8   4    2.60    0.50
   3  -8  -4    0.75    0.23
  -3   8   4    1.14    0.44
   2  -8  -4    0.54    0.19
  -2   8   4    0.35    0.37
   1  -8  -4    3.38    0.23
   1  -8  -4    3.50    0.41
  -1   8   4    3.34    0.45
   0  -8  -4    3.92    0.43
   0   8   4    4.72    0.46
  -1  -8  -4    0.09    0.29
   1   8   4    0.12    0.27
  -2  -8  -4    9.33    0.63
  -2  -8  -4    9.36    0.60
  -2  -8  -4   10.69    0.62
  -2  -8  -4   10.49    0.66
   2   8   4   10.26    0.63
  -3  -8  -4    1.37    0.38
  -3  -8  -4    1.81    0.37
  -3  -8  -4    1.27    0.14
   3   8   4    1.44    0.35
  -4  -8  -4    8.10    0.63
  -4  -8  -4    9.00    0.35
   4   8   4    9.74    0.63
  -5  -8  -4    2.16    0.46
  -5  -8  -4    2.20    0.23
   5   8   4    2.24    0.42
  -6  -8  -4   10.09    0.74
  -6  -8  -4   11.73    0.49
   6   8   4   11.33    0.69
  -7  -8  -4    0.57    0.28
  -7  -8  -4    0.31    0.44
   7   8   4    0.37    0.26
  -8  -8  -4    0.53    0.32
   4  -9  -4    0.23    0.29
   4  -9  -4    0.26    0.29
  -4   9   4    0.64    0.49
   3  -9  -4    0.29    0.25
  -3   9   4    0.60    0.48
   2  -9  -4    0.13    0.20
  -2   9   4   -0.33    0.41
   1  -9  -4    0.80    0.18
  -1   9   4    1.19    0.42
   0   9   4    0.09    0.35
  -2  -9  -4    6.01    0.52
  -3  -9  -4    7.44    0.62
  -3  -9  -4    7.67    0.59
   3   9   4    7.42    0.60
  -4  -9  -4    2.58    0.48
  -4  -9  -4    1.53    0.19
  -4  -9  -4    1.59    0.47
   4   9   4    2.29    0.45
  -5  -9  -4    1.18    0.47
  -5  -9  -4    1.43    0.22
   5   9   4    1.42    0.41
  -6  -9  -4    3.04    0.55
  -6  -9  -4    2.90    0.30
   6   9   4    3.13    0.48
  -7  -9  -4   -0.12    0.25
   3 -10  -4    0.01    0.26
   3 -10  -4   -0.29    0.25
  -3  10   4    0.01    0.51
   2 -10  -4    0.38    0.24
   2 -10  -4    1.00    0.24
  -2  10   4    1.43    0.52
   1 -10  -4    1.32    0.22
   1 -10  -4    1.65    0.21
  -1  10   4    2.20    0.51
   0  10   4    0.34    0.43
  -3 -10  -4    1.40    0.44
  -4 -10  -4   -0.12    0.42
  -4 -10  -4    0.00    0.17
  -4 -10  -4   -0.09    0.46
   4  10   4    0.86    0.42
  -5 -10  -4    2.61    0.26
  -5 -10  -4    2.98    0.58
  -6 -10  -4   -0.13    0.25
  -6 -10  -4   -0.54    0.50
  -4 -10   5    0.92    0.30
  -3 -10   5    0.39    0.29
  -2 -10   5    0.08    0.27
   1  10  -5    0.03    0.40
  -1 -10   5    0.57    0.28
   0  10  -5    0.18    0.44
   0 -10   5   -0.10    0.28
  -6  -9   5    0.68    0.31
  -5  -9   5    0.51    0.29
  -5  -9   5    0.47    0.45
  -4  -9   5    0.12    0.42
  -4  -9   5    0.13    0.26
  -3  -9   5    3.61    0.34
  -2  -9   5    1.39    0.44
  -2  -9   5    1.70    0.30
   1   9  -5   -0.27    0.35
  -1  -9   5    0.07    0.25
  -1  -9   5    0.73    0.41
   0   9  -5    2.41    0.46
   0  -9   5    2.45    0.31
   0  -9   5    1.55    0.47
  -1   9  -5    2.35    0.47
   1  -9   5    1.60    0.30
  -2   9  -5   -0.05    0.41
   2  -9   5    0.15    0.28
  -3   9  -5    1.76    0.49
   3  -9   5    1.20    0.33
  -7  -8   5    7.33    0.54
   6   8  -5   -0.10    0.24
  -6  -8   5   -0.59    0.39
  -6  -8   5    0.50    0.29
   5   8  -5    0.42    0.19
  -5  -8   5    0.60    0.40
  -5  -8   5    0.43    0.38
  -5  -8   5    0.71    0.27
  -4  -8   5    4.41    0.35
  -4  -8   5    4.87    0.52
  -4  -8   5    4.22    0.52
  -3  -8   5    0.68    0.36
  -3  -8   5    0.25    0.35
  -3  -8   5    0.08    0.23
   2   8  -5    0.61    0.32
  -2  -8   5    0.85    0.25
  -2  -8   5    0.69    0.37
   1   8  -5    4.92    0.47
  -1  -8   5    4.50    0.34
  -1  -8   5    5.11    0.54
   0   8  -5    0.41    0.34
   0  -8   5    0.62    0.36
   0  -8   5    0.70    0.22
  -1   8  -5    4.24    0.49
   1  -8   5    3.60    0.50
   1  -8   5    4.23    0.33
  -2   8  -5   10.79    0.76
   2  -8   5    9.29    0.48
  -3   8  -5    1.26    0.28
  -3   8  -5    1.70    0.44
   3  -8   5    1.33    0.31
  -4   8  -5    1.15    0.43
   4  -8   5    1.83    0.36
  -8  -7   5    0.56    0.35
   7   7  -5    1.91    0.37
  -7  -7   5    1.80    0.34
  -7  -7   5    1.52    0.48
   6   7  -5    3.55    0.38
  -6  -7   5    2.79    0.49
  -6  -7   5    3.36    0.48
  -6  -7   5    2.91    0.34
   5   7  -5    1.87    0.28
  -5  -7   5    1.87    0.29
  -5  -7   5    1.57    0.40
  -5  -7   5    1.90    0.41
   4   7  -5    3.30    0.26
  -4  -7   5    3.39    0.44
  -4  -7   5    2.70    0.41
  -4  -7   5    2.95    0.29
   3   7  -5    6.73    0.30
  -3  -7   5    6.87    0.55
  -3  -7   5    7.60    0.55
  -3  -7   5    5.93    0.40
   2   7  -5    6.08    0.49
  -2  -7   5    5.80    0.38
  -2  -7   5    5.66    0.49
  -2  -7   5    5.43    0.44
   1   7  -5    2.68    0.36
  -1  -7   5    2.37    0.37
  -1  -7   5    2.88    0.27
   0   7  -5   13.51    0.68
   0  -7   5   13.10    0.70
   0  -7   5   12.77    0.49
  -1   7  -5    1.96    0.36
  -1   7  -5    1.26    0.20
   1  -7   5    0.87    0.34
   1  -7   5    1.21    0.22
  -2   7  -5    8.28    0.63
   2  -7   5    7.91    0.60
   2  -7   5    8.15    0.42
  -3   7  -5    0.38    0.32
  -3   7  -5    0.60    0.36
   3  -7   5    0.18    0.25
  -4   7  -5    2.34    0.45
  -4   7  -5    2.60    0.43
   4  -7   5    2.41    0.34
  -5   7  -5    1.42    0.43
   5  -7   5    0.24    0.32
  -9  -6   5    0.26    0.37
  -9  -6   5    0.39    0.33
   8   6  -5   10.27    0.73
  -8  -6   5    8.92    0.61
  -8  -6   5    8.79    0.72
   7   6  -5    4.45    0.45
  -7  -6   5    4.61    0.40
  -7  -6   5    4.29    0.52
   6   6  -5    1.47    0.31
  -6  -6   5    1.83    0.29
  -6  -6   5    1.95    0.41
  -6  -6   5    2.55    0.43
   5   6  -5    1.50    0.26
  -5  -6   5    1.33    0.36
  -5  -6   5    1.27    0.35
  -5  -6   5    1.47    0.26
   4   6  -5    0.31    0.21
  -4  -6   5    0.48    0.20
  -4  -6   5    0.30    0.28
  -4  -6   5    0.55    0.30
   3   6  -5    0.82    0.19
  -3  -6   5    0.86    0.29
  -3  -6   5    0.72    0.29
  -3  -6   5    0.75    0.20
   2   6  -5   15.22    0.53
   2   6  -5   16.16    0.66
  -2  -6   5   16.29    0.72
  -2  -6   5   15.98    0.67
  -2  -6   5   16.11    0.54
   1   6  -5    0.49    0.15
   1   6  -5    0.43    0.24
  -1  -6   5    0.31    0.23
  -1  -6   5    0.32    0.16
  -1  -6   5    0.15    0.24
   0   6  -5   27.21    0.93
   0  -6   5   26.66    0.74
   0  -6   5   26.05    1.01
  -1   6  -5   28.84    1.00
   1  -6   5   26.84    1.06
   1  -6   5   27.85    0.78
  -2   6  -5    8.54    0.49
  -2   6  -5    8.74    0.59
   2  -6   5    8.38    0.41
   2  -6   5    8.13    0.56
  -3   6  -5    5.07    0.47
   3  -6   5    4.34    0.33
   3  -6   5    4.52    0.45
  -4   6  -5    1.74    0.38
   4  -6   5    1.78    0.29
  -5   6  -5    1.20    0.38
   5  -6   5    0.87    0.32
  -6   6  -5   -0.50    0.36
   6  -6   5   -0.06    0.33
  -9  -5   5    1.02    0.34
   8   5  -5    0.29    0.39
  -8  -5   5    1.18    0.43
  -8  -5   5    0.83    0.29
  -8  -5   5    1.07    0.33
   7   5  -5    7.59    0.63
  -7  -5   5    7.57    0.61
  -7  -5   5    7.91    0.56
  -7  -5   5    7.22    0.51
   6   5  -5    0.24    0.27
  -6  -5   5    0.01    0.32
  -6  -5   5    0.41    0.23
   5   5  -5    3.14    0.32
  -5  -5   5    3.59    0.30
  -5  -5   5    2.86    0.37
   4   5  -5    1.50    0.24
  -4  -5   5    1.67    0.31
  -4  -5   5    2.08    0.22
  -4  -5   5    1.39    0.30
   3   5  -5   30.69    0.95
  -3  -5   5   31.72    1.05
  -3  -5   5   31.17    0.85
  -3  -5   5   30.96    1.09
   2   5  -5    1.48    0.23
   2   5  -5    1.28    0.17
  -2  -5   5    1.08    0.25
  -2  -5   5    1.23    0.25
  -2  -5   5    1.19    0.18
   1   5  -5    3.47    0.29
   1   5  -5    2.72    0.23
  -1  -5   5    2.72    0.20
  -1  -5   5    3.44    0.33
  -1  -5   5    2.41    0.26
   0   5  -5    1.97    0.25
   0   5  -5    2.02    0.22
   0  -5   5    1.37    0.26
   0  -5   5    1.43    0.16
  -1   5  -5   31.68    0.98
  -1   5  -5   31.57    1.02
   1  -5   5   31.37    1.12
   1  -5   5   30.53    0.83
  -2   5  -5   -0.07    0.22
  -2   5  -5   -0.19    0.21
   2  -5   5    0.07    0.15
   2  -5   5    0.26    0.23
  -3   5  -5   16.86    0.72
   3  -5   5   16.64    0.58
   3  -5   5   15.21    0.73
  -4   5  -5   12.20    0.65
   4  -5   5   11.61    0.64
   4  -5   5   11.99    0.53
  -5   5  -5    0.58    0.33
   5  -5   5    0.10    0.26
  -6   5  -5    1.00    0.38
   6  -5   5    1.36    0.34
   6  -5   5    1.06    0.32
  -7   5  -5    1.36    0.43
   7  -5   5    0.89    0.38
   7  -5   5    0.69    0.36
   9   4  -5    6.55    0.62
  -9  -4   5    6.20    0.61
  -9  -4   5    6.01    0.45
   8   4  -5    0.36    0.35
  -8  -4   5    0.41    0.39
  -8  -4   5   -0.09    0.25
   7   4  -5   -0.34    0.27
  -7  -4   5    0.18    0.24
  -7  -4   5    0.05    0.22
  -7  -4   5    0.11    0.33
   6   4  -5    0.31    0.25
  -6  -4   5    0.50    0.22
  -6  -4   5    0.36    0.20
  -6  -4   5    0.32    0.30
   5   4  -5   11.12    0.55
  -5  -4   5   11.09    0.58
  -5  -4   5   11.20    0.48
   4   4  -5    0.19    0.17
  -4  -4   5    0.33    0.15
  -4  -4   5    0.18    0.22
  -4  -4   5    0.28    0.23
   3   4  -5   38.21    1.16
  -3  -4   5   40.20    1.24
  -3  -4   5   39.92    1.02
  -3  -4   5   40.67    1.28
   2   4  -5    1.66    0.18
  -2  -4   5    1.61    0.23
  -2  -4   5    1.84    0.23
  -2  -4   5    1.99    0.18
   1   4  -5  131.29    3.44
   1   4  -5  130.24    3.49
  -1  -4   5  135.24    3.02
  -1  -4   5  133.45    3.59
  -1  -4   5  132.29    3.74
   0   4  -5   11.06    0.45
   0   4  -5   11.60    0.49
   0  -4   5   11.85    0.46
   0  -4   5   11.82    0.54
   0  -4   5   11.80    0.38
  -1   4  -5   12.03    0.51
  -1   4  -5   11.96    0.53
   1  -4   5   12.49    0.41
   1  -4   5   12.68    0.58
  -2   4  -5    2.65    0.27
   2  -4   5    2.22    0.19
   2  -4   5    2.78    0.31
  -3   4  -5    0.02    0.20
   3  -4   5    0.21    0.22
   3  -4   5    0.05    0.16
  -4   4  -5   13.91    0.65
   4  -4   5   14.63    0.55
   4  -4   5   14.79    0.69
  -5   4  -5    5.17    0.43
   5  -4   5    5.18    0.45
   5  -4   5    4.82    0.35
   5  -4   5    5.16    0.39
  -6   4  -5    0.17    0.32
   6  -4   5    0.03    0.28
   6  -4   5    0.53    0.28
   7  -4   5    6.93    0.49
   8  -4   5    2.31    0.41
 -10  -3   5    1.08    0.37
   9   3  -5    7.38    0.56
  -9  -3   5    5.77    0.44
   8   3  -5    5.17    0.39
   8   3  -5    5.85    0.52
  -8  -3   5    5.20    0.38
  -8  -3   5    4.74    0.50
   7   3  -5    4.54    0.44
   7   3  -5    4.80    0.34
  -7  -3   5    4.64    0.33
  -7  -3   5    4.65    0.46
   6   3  -5    2.84    0.25
   6   3  -5    3.51    0.36
  -6  -3   5    3.09    0.26
  -6  -3   5    2.39    0.26
  -6  -3   5    2.02    0.34
   5   3  -5   16.86    0.54
   5   3  -5   15.98    0.68
  -5  -3   5   16.05    0.56
  -5  -3   5   17.02    0.70
  -5  -3   5   16.39    0.58
   4   3  -5   20.71    0.58
   4   3  -5   20.56    0.74
  -4  -3   5   21.59    0.77
  -4  -3   5   21.85    0.63
  -4  -3   5   20.45    0.63
   3   3  -5   19.65    0.66
  -3  -3   5   19.35    0.70
  -3  -3   5   18.80    0.70
  -3  -3   5   19.59    0.57
   2   3  -5   21.23    0.70
  -2  -3   5   22.48    0.74
  -2  -3   5   22.34    0.76
  -2  -3   5   22.76    0.61
   1   3  -5   36.21    1.04
   1   3  -5   35.34    1.04
  -1  -3   5   35.15    1.07
  -1  -3   5   36.83    0.90
  -1  -3   5   36.88    1.13
   0   3  -5  105.26    2.96
   0   3  -5  111.41    2.90
   0  -3   5  115.09    3.17
   0  -3   5  116.75    4.70
   0  -3   5  110.85    3.01
   0  -3   5  109.77    2.54
  -1   3  -5    8.97    0.39
  -1   3  -5    8.71    0.41
   1  -3   5    8.81    0.36
   1  -3   5    9.55    0.47
   1  -3   5    9.42    0.52
   1  -3   5    9.18    0.32
  -2   3  -5   25.77    0.84
   2  -3   5   27.42    0.71
   2  -3   5   25.87    0.94
  -3   3  -5    6.08    0.40
   3  -3   5    6.43    0.32
   3  -3   5    6.60    0.33
   3  -3   5    5.70    0.41
  -4   3  -5   11.53    0.38
  -4   3  -5   11.48    0.57
   4  -3   5   11.23    0.58
   4  -3   5   11.97    0.49
   4  -3   5   11.71    0.47
  -5   3  -5    0.12    0.24
  -5   3  -5    0.19    0.14
   5  -3   5    0.01    0.19
   5  -3   5    0.52    0.25
   5  -3   5    0.35    0.22
  -6   3  -5    3.18    0.24
  -6   3  -5    3.36    0.38
   6  -3   5    2.82    0.31
   6  -3   5    2.92    0.38
   6  -3   5    2.54    0.34
  -7   3  -5    1.05    0.22
   7  -3   5    0.77    0.29
   8  -3   5    3.97    0.43
  10   2  -5    1.61    0.40
 -10  -2   5    1.22    0.35
 -10  -2   5    1.50    0.35
   9   2  -5    0.96    0.33
  -9  -2   5    0.52    0.29
   8   2  -5    0.78    0.28
  -8  -2   5    0.57    0.25
   7   2  -5    0.87    0.30
   7   2  -5    0.60    0.23
  -7  -2   5    0.87    0.31
  -7  -2   5    0.28    0.20
   6   2  -5    4.49    0.31
   6   2  -5    5.16    0.41
  -6  -2   5    4.64    0.29
  -6  -2   5    4.55    0.30
  -6  -2   5    4.30    0.39
   5   2  -5   45.23    1.22
   5   2  -5   46.03    1.41
  -5  -2   5   47.00    1.23
  -5  -2   5   45.50    1.18
  -5  -2   5   44.84    1.41
   4   2  -5   91.87    2.58
   4   2  -5   94.56    2.32
  -4  -2   5   95.43    2.65
  -4  -2   5   96.23    2.34
  -4  -2   5   94.60    2.22
   3   2  -5   16.36    0.51
   3   2  -5   16.79    0.59
  -3  -2   5   17.03    0.50
  -3  -2   5   16.93    0.61
   2   2  -5  223.53    5.80
   2   2  -5  217.04    5.24
  -2  -2   5  229.27    5.95
  -2  -2   5  222.96    5.00
  -2  -2   5  224.50    6.12
   1   2  -5   28.97    0.87
  -1  -2   5   29.34    0.74
  -1  -2   5   29.42    0.91
  -1  -2   5   29.36    0.88
   0   2  -5    9.87    0.39
   0   2  -5    9.63    0.28
   0   2  -5    9.72    0.38
   0  -2   5   10.02    0.31
   0  -2   5    9.74    0.41
   0  -2   5    8.93    0.36
  -1   2  -5    1.87    0.14
  -1   2  -5    1.75    0.17
   1  -2   5    1.87    0.13
   1  -2   5    1.44    0.15
   1  -2   5    1.65    0.21
  -2   2  -5   67.08    1.82
  -2   2  -5   68.52    1.64
   2  -2   5   70.71    2.97
   2  -2   5   68.00    1.60
   2  -2   5   66.17    2.01
   2  -2   5   67.67    1.85
  -3   2  -5   56.70    1.43
  -3   2  -5   56.77    1.59
   3  -2   5   56.12    1.40
   3  -2   5   59.09    1.47
   3  -2   5   58.47    1.76
   3  -2   5   58.57    2.58
  -4   2  -5   22.55    0.66
  -4   2  -5   21.98    0.76
   4  -2   5   22.19    1.17
   4  -2   5   22.41    0.84
   4  -2   5   22.64    0.70
   4  -2   5   22.34    0.67
  -5   2  -5   17.25    0.69
  -5   2  -5   16.71    0.59
   5  -2   5   17.47    0.74
   5  -2   5   17.87    0.62
   5  -2   5   18.26    0.65
  -6   2  -5   12.86    0.54
   6  -2   5   13.52    0.59
  -7   2  -5    5.18    0.36
   7  -2   5    4.61    0.39
  -8   2  -5    0.18    0.25
   8  -2   5   -0.04    0.31
  -9   2  -5    0.24    0.28
   9  -2   5    0.18    0.35
  10   1  -5    3.47    0.45
 -10  -1   5    3.13    0.41
   9   1  -5    5.19    0.45
  -9  -1   5    5.11    0.39
  -9  -1   5    4.92    0.42
   8   1  -5    4.78    0.41
  -8  -1   5    3.30    0.32
  -8  -1   5    4.17    0.36
   7   1  -5    0.35    0.22
  -7  -1   5    0.65    0.20
  -7  -1   5    0.21    0.22
  -7  -1   5    0.29    0.28
   6   1  -5   13.34    0.55
   6   1  -5   12.30    0.82
   6   1  -5   13.49    0.55
  -6  -1   5   14.19    0.55
  -6  -1   5   13.41    0.55
  -6  -1   5   14.69    0.64
   5   1  -5   40.85    1.28
   5   1  -5   40.72    1.09
   5   1  -5   40.97    1.12
   5   1  -5   40.90    1.27
   5   1  -5   38.18    1.91
  -5  -1   5   40.51    1.11
  -5  -1   5   41.11    1.27
  -5  -1   5   41.72    1.07
  -5  -1   5   42.90    1.11
   4   1  -5   38.14    0.99
   4   1  -5   36.22    1.12
   4   1  -5   33.45    1.69
   4   1  -5   36.63    1.13
   4   1  -5   35.64    0.97
  -4  -1   5   38.23    0.94
  -4  -1   5   38.06    0.98
  -4  -1   5   37.32    1.13
  -4  -1   5   36.90    0.98
   3   1  -5   77.06    3.47
   3   1  -5   78.53    2.19
   3   1  -5   79.49    1.97
   3   1  -5   83.01    2.16
  -3  -1   5   81.20    1.87
  -3  -1   5   82.31    1.96
  -3  -1   5   79.62    1.98
  -3  -1   5   81.97    2.24
   2   1  -5    3.96    0.22
   2   1  -5    4.39    0.26
   2   1  -5    3.97    0.23
  -2  -1   5    4.39    0.24
  -2  -1   5    4.33    0.26
  -2  -1   5    4.16    0.21
   1   1  -5  414.24    9.62
   1   1  -5  385.96   10.59
   1   1  -5  428.42   10.30
  -1  -1   5  417.69   10.84
  -1  -1   5  414.81   11.15
   0   1  -5   42.35    1.06
   0   1  -5   42.88    1.21
   0  -1   5   42.94    1.22
   0  -1   5   43.44    1.28
  -1   1  -5   91.14    3.73
  -1   1  -5   88.04    2.10
  -1   1  -5   86.96    2.10
  -1   1  -5   86.35    2.27
   1  -1   5   90.06    2.51
   1  -1   5   84.72    2.38
   1  -1   5   87.35    2.01
  -2   1  -5   10.15    0.34
  -2   1  -5   10.11    0.38
  -2   1  -5   11.06    0.56
   2  -1   5   10.20    0.34
   2  -1   5   10.75    0.42
   2  -1   5   10.30    0.36
   2  -1   5   10.28    0.37
   2  -1   5   10.16    0.46
  -3   1  -5   23.36    0.71
  -3   1  -5   22.53    0.64
   3  -1   5   21.87    0.66
   3  -1   5   22.86    0.63
   3  -1   5   22.99    0.74
   3  -1   5   22.30    0.66
   3  -1   5   22.53    0.80
   3  -1   5   22.60    0.65
  -4   1  -5    2.49    0.19
  -4   1  -5    2.66    0.23
  -4   1  -5    2.63    0.19
   4  -1   5    3.14    0.30
   4  -1   5    2.39    0.20
   4  -1   5    2.76    0.22
   4  -1   5    2.46    0.19
  -5   1  -5    1.12    0.18
  -5   1  -5    0.98    0.20
  -5   1  -5    1.17    0.17
   5  -1   5    1.15    0.19
   5  -1   5    0.76    0.19
   5  -1   5    1.27    0.20
  -6   1  -5    0.16    0.18
   6  -1   5   -0.02    0.19
   6  -1   5    0.26    0.20
  -7   1  -5   18.25    0.68
   7  -1   5   18.34    0.75
   7  -1   5   18.87    0.73
  -8   1  -5    1.29    0.30
   8  -1   5    1.65    0.34
   8  -1   5    1.14    0.31
  -9   1  -5    0.97    0.33
   9  -1   5    0.96    0.33
   9  -1   5    1.56    0.38
   9   0  -5    1.25    0.35
  -9   0   5    0.34    0.29
   8   0  -5    1.31    0.32
   8   0  -5    1.26    0.28
  -8   0   5    0.41    0.25
   7   0  -5   10.08    0.56
   7   0  -5    8.75    0.61
   7   0  -5    8.64    0.52
  -7   0   5    8.38    0.49
  -7   0   5    9.99    0.51
   6   0  -5    6.71    0.42
   6   0  -5    6.90    0.45
   6   0  -5    5.71    0.47
  -6   0   5    6.41    0.41
  -6   0   5    6.69    0.42
   5   0  -5  105.32    2.58
   5   0  -5  104.53    2.55
   5   0  -5   96.26    4.53
   5   0  -5  101.58    2.83
  -5   0   5  106.83    2.56
  -5   0   5  105.86    2.88
  -5   0   5  103.39    2.54
   4   0  -5   24.74    0.68
   4   0  -5   25.09    0.83
   4   0  -5   23.59    0.70
   4   0  -5   23.58    0.71
   4   0  -5   23.99    0.80
  -4   0   5   24.36    0.80
  -4   0   5   23.39    0.69
  -4   0   5   24.53    0.70
  -4   0   5   24.17    0.67
   3   0  -5    9.20    0.35
   3   0  -5    9.44    0.36
   3   0  -5   10.25    0.43
   3   0  -5   10.06    0.43
  -3   0   5    9.55    0.35
  -3   0   5   10.34    0.43
  -3   0   5    9.94    0.34
   2   0  -5  104.21    2.52
   2   0  -5  104.59    2.79
   2   0  -5  106.91    2.73
  -2   0   5  105.85    2.52
  -2   0   5  107.52    2.87
  -2   0   5  102.58    2.88
   1   0  -5   37.66    0.96
   1   0  -5   37.54    1.03
   1   0  -5   38.63    1.07
  -1   0   5   38.54    1.11
  -1   0   5   37.41    0.95
   0   0  -5   85.27    2.26
   0   0  -5   83.31    2.17
   0   0   5   84.12    2.32
   0   0   5   86.43    2.38
  -1   0  -5  125.11    2.97
   1   0   5  125.41    3.48
   1   0   5  127.71    3.28
   1   0   5  123.14    3.35
   1   0   5  124.69    2.97
  -2   0  -5    0.37    0.08
  -2   0  -5    0.37    0.08
   2   0   5    0.43    0.08
   2   0   5    0.51    0.13
   2   0   5    0.43    0.09
   2   0   5    0.44    0.12
  -3   0  -5   67.85    1.70
  -3   0  -5   68.53    1.69
   3   0   5   67.34    1.87
   3   0   5   67.36    1.69
   3   0   5   69.07    1.70
   3   0   5   67.92    1.88
   3   0   5   71.25    2.01
  -4   0  -5    5.88    0.31
  -4   0  -5    6.12    0.31
  -4   0  -5    6.50    0.33
  -4   0  -5    6.31    0.32
   4   0   5    6.44    0.33
   4   0   5    6.63    0.30
   4   0   5    6.56    0.33
   4   0   5    6.44    0.32
   4   0   5    6.50    0.36
  -5   0  -5    0.88    0.17
  -5   0  -5    0.79    0.15
   5   0   5    0.73    0.17
   5   0   5    1.76    0.19
  -6   0  -5    8.81    0.46
  -6   0  -5    8.56    0.46
   6   0   5    8.39    0.46
   6   0   5    8.39    0.46
  -7   0  -5    3.60    0.29
  -7   0  -5    3.27    0.30
   7   0   5    3.50    0.33
   7   0   5    2.77    0.29
  -8   0  -5    1.57    0.30
   8   0   5    1.24    0.32
   8   0   5    1.00    0.27
  -9   0  -5    2.02    0.36
   9   0   5    2.44    0.41
   9  -1  -5    2.46    0.39
   9  -1  -5    2.16    0.40
  -9   1   5    2.29    0.34
   8  -1  -5    4.21    0.40
   8  -1  -5    4.24    0.40
   8  -1  -5    3.96    0.50
  -8   1   5    3.64    0.34
   7  -1  -5    2.54    0.41
   7  -1  -5    2.62    0.31
   7  -1  -5    2.24    0.30
  -7   1   5    1.89    0.26
   6  -1  -5    6.05    0.46
   6  -1  -5    5.41    0.46
   6  -1  -5    6.34    0.43
  -6   1   5    6.35    0.40
   5  -1  -5   13.40    0.50
   5  -1  -5   14.27    0.53
   5  -1  -5   14.74    0.57
   5  -1  -5   13.86    0.65
  -5   1   5   14.58    0.52
  -5   1   5   14.69    0.49
  -5   1   5   14.69    0.61
   4  -1  -5   94.41    2.20
   4  -1  -5   91.95    2.54
   4  -1  -5   92.48    2.29
   4  -1  -5   96.95    2.34
  -4   1   5   93.04    2.29
  -4   1   5   93.70    2.29
   3  -1  -5   22.21    0.60
   3  -1  -5   22.78    0.64
   3  -1  -5   21.15    0.62
   3  -1  -5   21.57    0.73
   3  -1  -5   21.87    0.70
  -3   1   5   22.02    0.74
  -3   1   5   20.87    0.61
   2  -1  -5  126.42    3.32
   2  -1  -5  123.04    3.20
   2  -1  -5  127.89    3.26
   2  -1  -5  122.11    2.79
  -2   1   5  123.18    3.34
  -2   1   5  121.35    2.93
  -2   1   5  119.29    3.35
   1  -1  -5   69.99    1.83
  -1   1   5   70.42    1.90
  -1   1   5   68.67    1.67
  -1   1   5   66.86    1.92
   0  -1  -5   29.43    0.82
   0   1   5   29.55    0.74
   0   1   5   29.42    0.86
   0   1   5   28.76    0.88
   1   1   5   36.73    1.02
   1   1   5   36.28    1.05
   1   1   5   36.39    0.90
   1   1   5   35.30    1.07
  -2  -1  -5   11.25    0.34
   2   1   5   10.65    0.34
   2   1   5   11.17    0.44
   2   1   5   11.08    0.40
   2   1   5   12.05    0.40
  -3  -1  -5    8.85    0.34
  -3  -1  -5    8.95    0.35
  -3  -1  -5    9.63    0.34
  -3  -1  -5    8.91    0.31
   3   1   5    9.08    0.37
   3   1   5    8.83    0.32
   3   1   5    9.21    0.38
  -4  -1  -5   78.59    2.15
  -4  -1  -5   78.70    1.97
  -4  -1  -5   79.86    1.96
  -4  -1  -5   79.32    1.86
   4   1   5   79.59    2.19
   4   1   5   78.07    2.18
   4   1   5   80.17    1.95
   4   1   5   80.05    1.96
  -5  -1  -5   15.35    0.56
  -5  -1  -5   15.72    0.59
  -5  -1  -5   15.11    0.55
  -5  -1  -5   15.91    0.55
  -5  -1  -5   15.42    0.52
   5   1   5   16.47    0.63
   5   1   5   16.49    0.60
   5   1   5   16.40    0.54
   5   1   5   15.49    0.54
  -6  -1  -5   42.34    1.17
  -6  -1  -5   43.02    1.18
   6   1   5   41.46    1.15
   6   1   5   42.45    1.17
  -7  -1  -5   10.67    0.55
  -7  -1  -5   11.66    0.54
   7   1   5   10.77    0.53
   7   1   5   11.09    0.52
  -8  -1  -5    6.01    0.39
  -8  -1  -5    5.54    0.41
   8   1   5    5.49    0.43
  -9  -1  -5    0.75    0.31
  -9  -1  -5    1.13    0.31
   9   1   5    0.98    0.34
 -10  -1  -5    0.12    0.33
  10   1   5   -0.19    0.34
   9  -2  -5    0.34    0.37
  -9   2   5    0.00    0.28
   8  -2  -5    0.18    0.30
   8  -2  -5    0.78    0.40
  -8   2   5    0.30    0.26
   7  -2  -5    0.96    0.35
   7  -2  -5    1.02    0.27
  -7   2   5    0.67    0.23
   6  -2  -5   16.23    0.67
   6  -2  -5   14.70    0.73
  -6   2   5   14.96    0.56
   5  -2  -5    6.01    0.33
   5  -2  -5    5.59    0.43
   5  -2  -5    5.70    0.47
  -5   2   5    6.20    0.35
   4  -2  -5    1.16    0.16
   4  -2  -5    1.09    0.22
   4  -2  -5    1.30    0.16
  -4   2   5    0.94    0.15
  -4   2   5    2.04    0.24
   3  -2  -5   10.73    0.49
   3  -2  -5   10.36    0.36
  -3   2   5    9.68    0.45
  -3   2   5   10.13    0.36
   2  -2  -5   30.95    0.77
   2  -2  -5   30.58    0.95
   2  -2  -5   31.60    0.94
  -2   2   5   29.65    0.78
   1  -2  -5   48.42    1.39
   1  -2  -5   52.04    1.20
  -1   2   5   51.30    1.21
  -1   2   5   50.90    1.45
   0  -2  -5   11.92    0.35
   0  -2  -5   12.59    0.44
   0   2   5   12.09    0.44
  -1  -2  -5    0.61    0.07
   1   2   5    0.99    0.13
  -2  -2  -5  196.90    5.22
  -2  -2  -5  198.98    4.43
   2   2   5  204.67    5.17
   2   2   5  195.97    4.65
   2   2   5  200.13    5.31
  -3  -2  -5   47.10    1.12
  -3  -2  -5   46.02    1.32
   3   2   5   47.30    1.32
   3   2   5   46.55    1.16
   3   2   5   47.48    1.36
  -4  -2  -5   58.80    1.43
  -4  -2  -5   55.04    1.58
  -4  -2  -5   55.97    1.41
  -4  -2  -5   56.79    1.35
   4   2   5   54.06    1.39
   4   2   5   56.14    1.59
   4   2   5   56.39    1.62
  -5  -2  -5   10.12    0.48
  -5  -2  -5    9.90    0.42
  -5  -2  -5   11.39    0.44
  -5  -2  -5   10.45    0.41
   5   2   5   10.06    0.47
   5   2   5   10.32    0.41
   5   2   5    9.77    0.49
  -6  -2  -5   24.17    0.73
  -6  -2  -5   24.10    0.75
   6   2   5   24.65    0.75
   6   2   5   23.34    0.85
   6   2   5   22.70    0.85
  -7  -2  -5   13.99    0.59
   7   2   5   13.03    0.68
   7   2   5   15.30    0.59
  -8  -2  -5    0.17    0.24
   8   2   5    0.49    0.26
  -9  -2  -5    1.07    0.32
  -9  -2  -5    0.99    0.29
   9   2   5    1.76    0.34
 -10  -2  -5    1.33    0.35
 -10  -2  -5    2.00    0.39
  10   2   5    1.76    0.40
   9  -3  -5    0.36    0.40
   8  -3  -5    0.03    0.38
   8  -3  -5    0.04    0.31
  -8   3   5   -0.13    0.22
   7  -3  -5    0.40    0.27
   7  -3  -5    0.32    0.35
  -7   3   5    0.27    0.21
   6  -3  -5    4.08    0.33
   6  -3  -5    4.58    0.36
   6  -3  -5    3.32    0.42
  -6   3   5    3.56    0.26
   5  -3  -5   14.98    0.70
   5  -3  -5   17.90    0.59
   5  -3  -5   16.42    0.64
  -5   3   5   18.10    0.55
   4  -3  -5    3.70    0.27
   4  -3  -5    3.71    0.34
   4  -3  -5    4.08    0.25
  -4   3   5    3.20    0.19
   3  -3  -5   19.46    0.67
   3  -3  -5   19.19    0.56
   3  -3  -5   20.42    0.72
  -3   3   5   17.91    0.67
   2  -3  -5   26.47    0.66
   2  -3  -5   25.36    0.83
   2  -3  -5   25.72    0.83
  -2   3   5   24.37    0.81
   1  -3  -5    8.61    0.40
   1  -3  -5    8.90    0.37
   1  -3  -5    7.64    0.28
  -1   3   5    7.95    0.36
   0  -3  -5    9.91    0.42
   0  -3  -5    9.94    0.38
   0  -3  -5   10.53    0.30
   0   3   5   10.53    0.41
  -1  -3  -5    2.63    0.13
  -1  -3  -5    2.76    0.20
   1   3   5    2.38    0.20
  -2  -3  -5   34.00    1.02
  -2  -3  -5   34.88    0.83
   2   3   5   36.05    0.99
   2   3   5   35.02    1.06
  -3  -3  -5  227.18    6.04
  -3  -3  -5  225.96    5.11
   3   3   5  234.79    6.14
   3   3   5  230.97    5.96
  -4  -3  -5    7.64    0.31
   4   3   5    7.03    0.42
   4   3   5    7.96    0.38
   4   3   5    7.09    0.25
  -5  -3  -5   45.97    1.40
  -5  -3  -5   45.28    1.15
  -5  -3  -5   46.41    1.19
   5   3   5   46.48    1.37
   5   3   5   43.42    1.16
   5   3   5   47.90    1.41
  -6  -3  -5    5.70    0.37
  -6  -3  -5    6.16    0.45
  -6  -3  -5    7.02    0.40
   6   3   5    6.48    0.46
   6   3   5    5.88    0.42
   6   3   5    6.13    0.35
  -7  -3  -5    1.28    0.23
  -7  -3  -5    1.81    0.32
  -7  -3  -5    1.79    0.26
   7   3   5    1.26    0.30
   7   3   5    1.55    0.32
   7   3   5    1.62    0.23
  -8  -3  -5    0.26    0.23
   8   3   5   -0.10    0.29
   8   3   5    0.55    0.25
  -9  -3  -5    0.08    0.28
   9   3   5    0.42    0.29
 -10  -3  -5   -0.22    0.34
  10   3   5    0.44    0.33
   8  -4  -5    0.60    0.36
   7  -4  -5    4.18    0.41
   7  -4  -5    3.50    0.36
   7  -4  -5    3.54    0.49
  -7   4   5    3.55    0.46
   6  -4  -5    3.67    0.44
   6  -4  -5    3.88    0.35
   6  -4  -5    3.20    0.32
   5  -4  -5   12.98    0.53
   5  -4  -5   14.04    0.69
   5  -4  -5   13.89    0.62
   4  -4  -5    1.72    0.29
   4  -4  -5    1.62    0.20
   3  -4  -5    6.94    0.45
   3  -4  -5    5.51    0.29
   2  -4  -5    3.46    0.28
   2  -4  -5    2.73    0.18
   2  -4  -5    2.46    0.27
  -2   4   5    2.98    0.24
   1  -4  -5   50.48    1.45
   1  -4  -5   50.12    1.19
   1  -4  -5   51.59    1.45
  -1   4   5   50.18    1.38
   0  -4  -5   10.27    0.42
   0  -4  -5   10.75    0.48
   0  -4  -5   10.42    0.31
   0   4   5   10.81    0.45
  -1  -4  -5   62.76    1.76
  -1  -4  -5   64.07    1.43
   1   4   5   62.57    1.80
  -2  -4  -5   39.15    1.16
  -2  -4  -5   39.83    0.93
   2   4   5   39.94    1.21
  -3  -4  -5   14.64    0.42
   3   4   5   15.14    0.59
   3   4   5   15.25    0.51
  -4  -4  -5   10.63    0.37
   4   4   5   10.38    0.52
   4   4   5    9.86    0.44
  -5  -4  -5   39.28    1.27
  -5  -4  -5   39.31    1.02
   5   4   5   41.62    1.22
   5   4   5   38.59    1.27
  -6  -4  -5   19.43    0.63
  -6  -4  -5   19.53    0.63
  -6  -4  -5   17.92    0.78
   6   4   5   19.22    0.78
   6   4   5   18.12    0.73
  -7  -4  -5   -0.19    0.18
  -7  -4  -5    0.04    0.28
  -7  -4  -5    0.06    0.21
   7   4   5   -0.04    0.27
   7   4   5    0.16    0.27
  -8  -4  -5    1.14    0.27
   8   4   5    1.35    0.36
  -9  -4  -5    0.89    0.30
   9   4   5    0.68    0.40
 -10  -4  -5    0.76    0.35
   8  -5  -5   -0.32    0.36
  -8   5   5    0.52    0.45
   7  -5  -5    2.25    0.46
   7  -5  -5    2.61    0.36
   7  -5  -5    2.56    0.38
  -7   5   5    2.22    0.46
   6  -5  -5    4.89    0.51
   6  -5  -5    4.34    0.37
  -6   5   5    5.47    0.53
   5  -5  -5    1.24    0.24
   5  -5  -5    1.15    0.35
  -5   5   5    1.02    0.34
   4  -5  -5   -0.11    0.17
   4  -5  -5    0.65    0.27
   3  -5  -5    1.31    0.27
   3  -5  -5    0.84    0.16
   2  -5  -5    5.17    0.27
   2  -5  -5    5.63    0.39
   1  -5  -5    1.64    0.22
   1  -5  -5    1.85    0.25
   1  -5  -5    1.71    0.14
   0  -5  -5   27.87    0.89
   0  -5  -5   28.22    0.70
   0  -5  -5   27.78    0.94
   0   5   5   30.61    0.93
  -1  -5  -5    9.11    0.27
  -1  -5  -5    8.77    0.26
  -1  -5  -5    9.65    0.42
   1   5   5    8.56    0.45
  -2  -5  -5  106.61    2.38
  -2  -5  -5  104.94    2.90
   2   5   5  105.45    2.74
   2   5   5  108.13    2.97
  -3  -5  -5    4.81    0.23
  -3  -5  -5    4.86    0.36
   3   5   5    5.14    0.27
   3   5   5    5.29    0.41
  -4  -5  -5   33.75    1.15
  -4  -5  -5   34.58    0.88
   4   5   5   35.71    1.17
   4   5   5   34.72    1.02
  -5  -5  -5    0.50    0.16
  -5  -5  -5    0.46    0.27
   5   5   5    0.57    0.25
   5   5   5    0.29    0.20
  -6  -5  -5    0.04    0.18
  -6  -5  -5    0.09    0.28
   6   5   5   -0.30    0.23
   6   5   5    0.24    0.27
  -7  -5  -5    0.32    0.23
  -7  -5  -5    0.18    0.32
   7   5   5    0.39    0.28
   7   5   5    0.28    0.31
  -8  -5  -5    0.88    0.25
  -8  -5  -5    0.88    0.39
  -8  -5  -5    0.54    0.28
   8   5   5    1.07    0.37
   8   5   5    1.14    0.36
  -9  -5  -5    6.14    0.44
   9   5   5    6.68    0.59
 -10  -5  -5    0.76    0.35
   7  -6  -5    0.56    0.32
  -7   6   5    0.52    0.44
   6  -6  -5    1.78    0.31
   6  -6  -5    1.54    0.43
  -6   6   5    1.60    0.45
   5  -6  -5   -0.20    0.31
   5  -6  -5    0.30    0.24
  -5   6   5    0.14    0.36
   4  -6  -5    0.39    0.30
   4  -6  -5    0.01    0.20
  -4   6   5    0.36    0.33
   3  -6  -5    0.18    0.26
   3  -6  -5   -0.03    0.16
  -3   6   5    0.03    0.30
   2  -6  -5   20.56    0.82
   2  -6  -5   20.63    0.60
  -2   6   5   23.14    0.84
   1  -6  -5   12.05    0.38
   1  -6  -5   12.01    0.59
  -1   6   5   12.21    0.58
   0  -6  -5    1.39    0.27
   0  -6  -5    1.65    0.24
   0  -6  -5    1.18    0.12
  -1  -6  -5    3.66    0.31
  -1  -6  -5    3.69    0.34
   1   6   5    3.65    0.33
   1   6   5    4.89    0.37
  -2  -6  -5    0.10    0.20
   2   6   5    2.40    0.30
  -3  -6  -5    0.45    0.11
  -3  -6  -5    0.73    0.25
   3   6   5    0.13    0.24
  -4  -6  -5    9.60    0.36
  -4  -6  -5   10.49    0.59
   4   6   5   10.53    0.58
   4   6   5    9.63    0.40
  -5  -6  -5    5.01    0.32
  -5  -6  -5    4.74    0.44
   5   6   5    4.68    0.34
   5   6   5    4.87    0.44
  -6  -6  -5    0.63    0.35
  -6  -6  -5    0.31    0.20
   6   6   5    0.56    0.31
   6   6   5    0.60    0.27
  -7  -6  -5   -0.11    0.35
  -7  -6  -5   -0.12    0.23
   7   6   5    0.41    0.34
   7   6   5   -0.01    0.28
  -8  -6  -5    1.52    0.45
  -8  -6  -5    1.43    0.32
   8   6   5    1.38    0.37
   8   6   5    1.12    0.40
  -9  -6  -5   -0.15    0.43
  -9  -6  -5    0.23    0.28
  -9  -6  -5   -0.13    0.31
   6  -7  -5    0.24    0.30
  -6   7   5    0.20    0.43
   5  -7  -5   -0.07    0.36
   5  -7  -5    0.21    0.27
  -5   7   5    0.50    0.41
   4  -7  -5   -0.35    0.33
   4  -7  -5   -0.20    0.23
  -4   7   5    0.15    0.38
   3  -7  -5    0.55    0.32
   3  -7  -5   -0.24    0.19
  -3   7   5    0.66    0.37
   2  -7  -5    0.72    0.30
   2  -7  -5    0.84    0.18
  -2   7   5    1.07    0.35
   1  -7  -5    5.02    0.44
   1  -7  -5    3.91    0.25
  -1   7   5    5.62    0.45
   0  -7  -5   11.75    0.35
   0  -7  -5   11.98    0.56
   0  -7  -5   11.27    0.63
   0   7   5   11.84    0.62
  -1  -7  -5    1.76    0.33
  -1  -7  -5    2.08    0.29
   1   7   5    2.16    0.29
   1   7   5    1.66    0.31
  -2  -7  -5    1.85    0.34
  -2  -7  -5    1.93    0.31
   2   7   5    1.88    0.33
  -3  -7  -5    4.89    0.42
  -3  -7  -5    4.92    0.45
  -3  -7  -5    4.46    0.24
   3   7   5    4.55    0.43
  -4  -7  -5    0.08    0.14
  -4  -7  -5    0.20    0.31
   4   7   5    0.12    0.28
  -5  -7  -5    5.33    0.51
  -5  -7  -5    5.06    0.32
   5   7   5    4.76    0.46
   5   7   5    4.61    0.31
  -6  -7  -5    0.37    0.38
  -6  -7  -5    0.47    0.22
   6   7   5    0.39    0.24
   6   7   5    0.72    0.35
  -7  -7  -5   -0.13    0.39
  -7  -7  -5   -0.04    0.25
   7   7   5   -0.21    0.34
   7   7   5    0.04    0.28
  -8  -7  -5    3.88    0.56
  -8  -7  -5    3.00    0.37
   8   7   5    2.64    0.41
  -9  -7  -5    6.71    0.52
   5  -8  -5   -0.11    0.30
  -5   8   5   -0.52    0.42
   4  -8  -5    0.31    0.26
  -4   8   5   -0.26    0.41
   3  -8  -5    0.83    0.24
  -3   8   5    1.37    0.45
   2  -8  -5    1.86    0.22
   2  -8  -5    1.30    0.37
  -2   8   5    2.03    0.43
   1  -8  -5    0.53    0.16
   1  -8  -5    0.88    0.34
  -1   8   5    1.47    0.38
   0  -8  -5    1.51    0.37
   0   8   5    1.63    0.36
  -1  -8  -5    6.30    0.51
  -1  -8  -5    7.12    0.55
  -1  -8  -5    6.88    0.55
   1   8   5    6.27    0.54
   1   8   5    7.30    0.50
  -2  -8  -5    1.90    0.41
  -2  -8  -5    3.02    0.44
  -2  -8  -5    2.56    0.38
   2   8   5    3.28    0.41
  -3  -8  -5    1.62    0.40
  -3  -8  -5    1.06    0.14
  -3  -8  -5    1.15    0.34
   3   8   5    1.38    0.36
  -4  -8  -5    3.25    0.22
  -4  -8  -5    3.56    0.47
  -4  -8  -5    3.01    0.46
   4   8   5    3.47    0.44
  -5  -8  -5    3.32    0.26
  -5  -8  -5    3.22    0.51
   5   8   5    3.70    0.47
  -6  -8  -5    0.39    0.43
  -6  -8  -5    0.91    0.25
   6   8   5    0.43    0.37
  -7  -8  -5    0.49    0.28
  -7  -8  -5   -0.10    0.44
   7   8   5    0.04    0.36
   7   8   5    0.18    0.26
  -8  -8  -5    0.43    0.32
   4  -9  -5   -0.11    0.28
  -4   9   5   -0.01    0.49
   3  -9  -5    0.46    0.25
  -3   9   5    0.91    0.49
   2  -9  -5    1.04    0.23
  -2   9   5    0.56    0.44
   1  -9  -5    1.43    0.20
  -1   9   5    2.21    0.47
   0   9   5    1.81    0.42
  -1  -9  -5    0.35    0.39
  -2  -9  -5    0.26    0.37
  -2  -9  -5    0.31    0.35
  -2  -9  -5    0.81    0.41
   2   9   5    0.08    0.34
  -3  -9  -5    0.65    0.38
  -3  -9  -5    0.11    0.41
   3   9   5    0.64    0.38
  -4  -9  -5   -0.04    0.41
  -4  -9  -5    0.68    0.18
  -4  -9  -5    0.69    0.41
   4   9   5    0.05    0.36
  -5  -9  -5    0.41    0.21
  -5  -9  -5    0.57    0.45
  -5  -9  -5    0.83    0.46
   5   9   5   -0.11    0.38
  -6  -9  -5    1.37    0.51
  -6  -9  -5    1.42    0.27
  -6  -9  -5    1.25    0.50
   6   9   5    1.06    0.41
  -7  -9  -5    0.33    0.27
  -7  -9  -5    0.69    0.51
   3 -10  -5    0.40    0.27
  -3  10   5    0.03    0.53
   2 -10  -5    1.00    0.25
  -2  10   5    2.36    0.55
   1 -10  -5    0.07    0.18
  -1  10   5    0.18    0.44
   0  10   5    2.68    0.51
  -3 -10  -5   -0.07    0.40
   3  10   5   -0.08    0.40
  -4 -10  -5    1.87    0.53
  -4 -10  -5    1.48    0.48
  -4 -10  -5    1.02    0.19
   4  10   5    1.49    0.45
  -5 -10  -5    0.64    0.48
  -5 -10  -5    0.65    0.21
  -6 -10  -5   -0.05    0.23
  -6 -10  -5   -0.26    0.49
  -4 -11  -5    0.27    0.47
  -3 -10   6    0.52    0.30
  -2 -10   6    1.54    0.33
   1  10  -6    1.69    0.48
  -1 -10   6    1.20    0.32
  -6  -9   6   -0.15    0.31
  -5  -9   6    0.40    0.31
  -4  -9   6    4.41    0.40
  -3  -9   6   -0.08    0.26
  -2  -9   6    3.21    0.36
   1   9  -6    0.53    0.39
  -1  -9   6    0.44    0.28
   0   9  -6    0.62    0.41
   0  -9   6    1.05    0.30
  -1   9  -6    0.24    0.41
   1  -9   6    0.19    0.26
  -2   9  -6    0.90    0.45
   2  -9   6    0.21    0.29
  -7  -8   6   -0.10    0.32
   6   8  -6   -0.03    0.24
  -6  -8   6    0.06    0.28
   5   8  -6    1.23    0.23
  -5  -8   6    2.21    0.47
  -5  -8   6    2.18    0.33
  -4  -8   6    1.45    0.44
  -4  -8   6    1.55    0.31
  -4  -8   6    1.54    0.44
  -3  -8   6    7.28    0.45
  -3  -8   6    7.61    0.63
  -3  -8   6    7.09    0.62
   2   8  -6    6.65    0.53
  -2  -8   6    6.29    0.43
  -2  -8   6    5.33    0.55
   1   8  -6    8.99    0.67
  -1  -8   6    7.86    0.65
  -1  -8   6    6.95    0.44
   0   8  -6    0.21    0.35
   0  -8   6    0.51    0.37
   0  -8   6   -0.21    0.22
  -1   8  -6    0.06    0.35
   1  -8   6    0.00    0.36
   1  -8   6    0.03    0.23
  -2   8  -6    2.05    0.44
   2  -8   6    1.49    0.30
  -3   8  -6   -0.05    0.39
  -3   8  -6    0.79    0.30
   3  -8   6    0.51    0.30
  -4   8  -6    0.20    0.41
   4  -8   6   -0.31    0.31
  -8  -7   6    0.48    0.36
  -7  -7   6    0.54    0.33
   6   7  -6   -0.21    0.28
  -6  -7   6    0.02    0.26
  -6  -7   6   -0.12    0.38
  -6  -7   6    0.25    0.39
   5   7  -6   19.31    0.74
  -5  -7   6   18.56    0.87
  -5  -7   6   19.48    0.92
  -5  -7   6   16.73    0.68
   4   7  -6    1.90    0.27
  -4  -7   6    1.92    0.31
  -4  -7   6    1.57    0.39
  -4  -7   6    1.77    0.40
   3   7  -6    1.41    0.21
  -3  -7   6    2.14    0.38
  -3  -7   6    1.77    0.27
  -3  -7   6    0.53    0.33
   2   7  -6    4.68    0.42
   2   7  -6    4.34    0.27
  -2  -7   6    4.18    0.45
  -2  -7   6    4.37    0.43
  -2  -7   6    4.24    0.33
   1   7  -6    6.19    0.28
   1   7  -6    7.63    0.57
  -1  -7   6    6.53    0.55
  -1  -7   6    5.91    0.39
   0   7  -6    0.18    0.28
   0   7  -6    0.50    0.17
   0  -7   6    0.59    0.20
   0  -7   6    0.43    0.32
  -1   7  -6    0.05    0.21
  -1   7  -6   -0.31    0.29
   1  -7   6    0.12    0.31
   1  -7   6    0.20    0.20
  -2   7  -6    1.79    0.39
  -2   7  -6    1.39    0.31
   2  -7   6    2.36    0.29
   2  -7   6    2.13    0.41
  -3   7  -6    1.97    0.41
  -3   7  -6    1.07    0.37
   3  -7   6    2.44    0.32
  -4   7  -6   -0.37    0.35
  -4   7  -6    0.01    0.37
   4  -7   6   -0.23    0.29
  -5   7  -6   -0.08    0.38
   5  -7   6   -0.23    0.33
  -9  -6   6    2.33    0.38
  -8  -6   6    1.31    0.34
  -8  -6   6    0.89    0.35
   7   6  -6    1.20    0.37
  -7  -6   6    1.47    0.45
  -7  -6   6    1.56    0.33
  -7  -6   6    1.48    0.45
   6   6  -6    3.62    0.40
  -6  -6   6    4.34    0.37
  -6  -6   6    4.61    0.52
  -6  -6   6    3.34    0.47
   5   6  -6   19.92    0.77
  -5  -6   6   18.79    0.86
  -5  -6   6   17.68    0.68
  -5  -6   6   16.99    0.82
   4   6  -6   15.29    0.63
  -4  -6   6   15.42    0.75
  -4  -6   6   13.77    0.58
  -4  -6   6   15.08    0.72
   3   6  -6    9.72    0.45
  -3  -6   6    9.40    0.58
  -3  -6   6    9.45    0.46
  -3  -6   6   10.44    0.58
   2   6  -6   20.45    0.68
  -2  -6   6   20.24    0.67
  -2  -6   6   22.02    0.87
  -2  -6   6   20.74    0.81
   1   6  -6    0.17    0.23
   1   6  -6    0.03    0.17
  -1  -6   6   -0.12    0.24
  -1  -6   6    0.24    0.18
   0   6  -6    0.44    0.26
   0   6  -6    0.06    0.19
   0  -6   6    0.15    0.17
   0  -6   6    0.07    0.26
  -1   6  -6    0.46    0.27
  -1   6  -6    0.28    0.23
   1  -6   6    0.41    0.29
   1  -6   6    0.10    0.18
  -2   6  -6    0.22    0.29
  -2   6  -6    0.73    0.30
   2  -6   6    0.28    0.20
   2  -6   6    0.26    0.29
  -3   6  -6    1.82    0.37
  -3   6  -6    1.50    0.34
   3  -6   6    2.29    0.37
   3  -6   6    1.81    0.28
  -4   6  -6    0.25    0.34
   4  -6   6    0.17    0.27
  -5   6  -6    0.17    0.36
   5  -6   6    0.20    0.30
  -6   6  -6    2.96    0.48
   6  -6   6    3.44    0.44
  -9  -5   6    2.60    0.39
   8   5  -6    6.15    0.56
  -8  -5   6    5.09    0.57
  -8  -5   6    5.44    0.46
  -8  -5   6    4.86    0.41
   7   5  -6    0.57    0.33
  -7  -5   6    0.24    0.28
  -7  -5   6    0.29    0.38
  -7  -5   6    0.40    0.26
   6   5  -6   33.12    1.13
  -6  -5   6   30.47    0.95
  -6  -5   6   30.18    1.15
  -6  -5   6   32.04    1.20
   5   5  -6   12.53    0.62
  -5  -5   6   11.45    0.64
  -5  -5   6   11.27    0.52
  -5  -5   6   11.80    0.65
   4   5  -6   30.04    0.99
  -4  -5   6   30.49    1.10
  -4  -5   6   30.45    0.88
  -4  -5   6   30.08    1.07
   3   5  -6    4.50    0.35
  -3  -5   6    5.47    0.44
  -3  -5   6    5.13    0.31
  -3  -5   6    4.50    0.38
   2   5  -6   18.29    0.65
  -2  -5   6   18.80    0.61
  -2  -5   6   18.47    0.76
  -2  -5   6   21.35    0.75
   1   5  -6   19.32    0.72
   1   5  -6   19.20    0.66
  -1  -5   6   19.69    0.72
  -1  -5   6   19.69    0.78
  -1  -5   6   18.30    0.59
   0   5  -6    3.29    0.31
   0   5  -6    3.35    0.29
   0  -5   6    3.08    0.22
   0  -5   6    3.05    0.34
  -1   5  -6    5.41    0.41
  -1   5  -6    6.27    0.46
   1  -5   6    5.04    0.45
   1  -5   6    5.35    0.33
  -2   5  -6    7.06    0.45
  -2   5  -6    6.59    0.50
   2  -5   6    6.65    0.50
   2  -5   6    6.46    0.37
  -3   5  -6    1.79    0.32
   3  -5   6    3.01    0.27
   3  -5   6    2.45    0.35
  -4   5  -6    1.60    0.34
   4  -5   6    1.37    0.33
   4  -5   6    2.04    0.29
  -5   5  -6    0.41    0.33
   5  -5   6    0.17    0.27
  -6   5  -6    1.46    0.40
   6  -5   6    1.20    0.34
   6  -5   6    1.09    0.35
   7  -5   6    3.49    0.43
   9   4  -6    1.95    0.47
  -9  -4   6    1.25    0.48
  -9  -4   6    1.07    0.34
   8   4  -6    1.68    0.42
  -8  -4   6    1.67    0.44
  -8  -4   6    1.63    0.31
   7   4  -6    3.21    0.41
  -7  -4   6    3.08    0.34
  -7  -4   6    2.53    0.30
  -7  -4   6    2.84    0.43
   6   4  -6   20.69    0.88
  -6  -4   6   19.81    0.71
  -6  -4   6   20.48    0.86
  -6  -4   6   21.21    0.73
   5   4  -6   21.98    0.83
  -5  -4   6   21.04    0.85
  -5  -4   6   20.98    0.71
  -5  -4   6   21.27    0.85
   4   4  -6   13.93    0.60
  -4  -4   6   13.07    0.62
  -4  -4   6   13.26    0.62
  -4  -4   6   13.16    0.51
   3   4  -6   76.41    2.09
  -3  -4   6   77.55    2.24
  -3  -4   6   73.57    2.17
  -3  -4   6   73.66    1.81
   2   4  -6    4.81    0.31
  -2  -4   6    5.41    0.31
  -2  -4   6    5.62    0.39
  -2  -4   6    5.57    0.38
   1   4  -6    0.50    0.16
   1   4  -6    0.46    0.18
  -1  -4   6    0.67    0.18
  -1  -4   6    0.49    0.14
  -1  -4   6    0.90    0.21
   0   4  -6    8.59    0.46
   0   4  -6    9.28    0.44
   0  -4   6    9.19    0.35
   0  -4   6    9.87    0.49
   0  -4   6    9.54    0.43
  -1   4  -6    1.75    0.24
  -1   4  -6    1.62    0.23
   1  -4   6    1.67    0.28
   1  -4   6    1.49    0.17
  -2   4  -6   17.50    0.68
   2  -4   6   17.02    0.55
   2  -4   6   16.68    0.74
  -3   4  -6   25.71    0.90
   3  -4   6   24.40    0.96
   3  -4   6   25.86    0.75
  -4   4  -6    4.57    0.40
   4  -4   6    3.86    0.40
   4  -4   6    4.63    0.32
  -5   4  -6    8.15    0.57
   5  -4   6    7.98    0.50
   5  -4   6    9.08    0.59
   5  -4   6    8.06    0.53
  -6   4  -6    0.16    0.33
   6  -4   6   -0.25    0.26
   6  -4   6   -0.28    0.28
   7  -4   6    0.49    0.34
   8  -4   6    0.56    0.37
   9   3  -6    5.17    0.43
  -9  -3   6    4.35    0.41
   8   3  -6    0.98    0.29
   8   3  -6    1.24    0.35
  -8  -3   6    0.77    0.40
  -8  -3   6    0.83    0.27
   7   3  -6   17.15    0.83
   7   3  -6   16.15    0.65
  -7  -3   6   17.73    0.69
  -7  -3   6   16.57    0.79
   6   3  -6    7.22    0.57
   6   3  -6    8.53    0.44
  -6  -3   6    8.01    0.49
  -6  -3   6    8.23    0.46
  -6  -3   6    8.29    0.55
   5   3  -6   33.33    1.12
   5   3  -6   33.17    0.93
  -5  -3   6   34.16    0.98
  -5  -3   6   33.62    1.14
  -5  -3   6   34.29    0.94
   4   3  -6    6.44    0.43
   4   3  -6    6.34    0.29
  -4  -3   6    6.82    0.41
  -4  -3   6    6.41    0.35
  -4  -3   6    5.98    0.35
  -4  -3   6    6.93    0.45
   3   3  -6   33.68    1.02
  -3  -3   6   32.58    1.06
  -3  -3   6   33.00    0.88
  -3  -3   6   32.77    1.07
   2   3  -6   79.41    2.14
  -2  -3   6   78.60    2.26
  -2  -3   6   74.98    1.84
  -2  -3   6   78.87    2.19
   1   3  -6   22.20    0.72
  -1  -3   6   21.93    0.62
  -1  -3   6   21.69    0.73
  -1  -3   6   21.84    0.77
   0   3  -6    2.42    0.23
   0   3  -6    2.11    0.21
   0  -3   6    1.90    0.15
   0  -3   6    2.04    0.24
   0  -3   6    1.87    0.19
  -1   3  -6   34.33    1.04
  -1   3  -6   35.51    1.08
   1  -3   6   35.69    0.90
   1  -3   6   34.33    1.04
   1  -3   6   35.74    1.18
  -2   3  -6    6.94    0.41
   2  -3   6    6.69    0.32
   2  -3   6    6.95    0.43
  -3   3  -6   14.18    0.59
  -3   3  -6   12.89    0.38
   3  -3   6   13.35    0.47
   3  -3   6   12.14    0.61
   3  -3   6   13.39    0.49
  -4   3  -6    0.84    0.14
  -4   3  -6    0.33    0.22
   4  -3   6    0.80    0.19
   4  -3   6    1.25    0.27
   4  -3   6    0.77    0.20
  -5   3  -6   15.60    0.72
  -5   3  -6   16.89    0.53
   5  -3   6   15.18    0.74
   5  -3   6   16.91    0.63
   5  -3   6   16.07    0.65
  -6   3  -6    8.17    0.39
  -6   3  -6    7.16    0.57
   6  -3   6    8.70    0.55
   6  -3   6    7.07    0.52
   6  -3   6    8.41    0.57
  -7   3  -6    0.62    0.20
   7  -3   6    0.50    0.30
   8  -3   6    0.09    0.34
 -10  -2   6    0.17    0.32
 -10  -2   6    0.22    0.32
   9   2  -6    0.44    0.33
  -9  -2   6    0.44    0.29
   8   2  -6    4.78    0.40
  -8  -2   6    3.98    0.35
   7   2  -6    9.94    0.53
  -7  -2   6    9.89    0.63
  -7  -2   6   10.06    0.54
   6   2  -6   35.70    1.06
   6   2  -6   35.99    1.23
  -6  -2   6   37.50    1.05
  -6  -2   6   36.05    1.23
   5   2  -6    8.77    0.48
   5   2  -6    7.83    0.41
   5   2  -6    8.17    0.51
  -5  -2   6    7.82    0.40
  -5  -2   6    8.22    0.43
  -5  -2   6    8.89    0.50
   4   2  -6   34.45    0.95
   4   2  -6   31.57    1.53
   4   2  -6   35.42    1.10
  -4  -2   6   35.69    0.96
  -4  -2   6   35.28    1.11
  -4  -2   6   34.17    0.92
   3   2  -6    0.83    0.17
   3   2  -6    0.70    0.13
  -3  -2   6    0.64    0.11
  -3  -2   6    0.87    0.17
  -3  -2   6    0.74    0.14
  -3  -2   6    0.82    0.19
  -3  -2   6    1.08    0.13
   2   2  -6    1.55    0.18
   2   2  -6    1.44    0.13
  -2  -2   6    1.41    0.18
  -2  -2   6    1.53    0.15
  -2  -2   6    1.02    0.18
   1   2  -6   10.67    0.42
   1   2  -6   11.02    0.33
  -1  -2   6   10.96    0.44
  -1  -2   6   10.33    0.44
  -1  -2   6   10.80    0.37
   0   2  -6    0.23    0.07
   0   2  -6    0.40    0.13
   0  -2   6    0.16    0.09
   0  -2   6    0.87    0.16
   0  -2   6    0.22    0.12
  -1   2  -6   67.55    1.79
  -1   2  -6   67.66    1.60
   1  -2   6   68.66    1.99
   1  -2   6   65.95    1.57
   1  -2   6   62.52    1.85
  -2   2  -6  156.53    3.63
   2  -2   6  150.00    4.09
   2  -2   6  154.07    3.48
   2  -2   6  153.03    4.32
  -3   2  -6   13.31    0.54
  -3   2  -6   13.72    0.46
   3  -2   6   14.06    0.60
   3  -2   6   13.13    0.46
   3  -2   6   13.02    0.47
  -4   2  -6   28.47    0.79
  -4   2  -6   26.31    0.90
   4  -2   6   28.99    1.01
   4  -2   6   27.01    0.80
   4  -2   6   27.90    0.82
  -5   2  -6    0.44    0.22
  -5   2  -6    0.04    0.16
   5  -2   6    0.18    0.19
   5  -2   6   -0.06    0.22
   5  -2   6   -0.09    0.18
  -6   2  -6   10.55    0.49
   6  -2   6   10.42    0.57
  -7   2  -6    0.62    0.25
   7  -2   6    0.55    0.28
  -8   2  -6    1.46    0.30
   8  -2   6    1.34    0.35
  -9   2  -6    1.56    0.32
   9  -2   6    1.77    0.40
 -10  -1   6    2.00    0.36
   9   1  -6    2.07    0.38
  -9  -1   6    2.89    0.34
  -9  -1   6    2.53    0.36
   8   1  -6    2.37    0.34
  -8  -1   6    1.89    0.31
  -8  -1   6    1.81    0.28
   7   1  -6    0.40    0.24
  -7  -1   6    0.88    0.24
  -7  -1   6    0.78    0.31
  -7  -1   6    0.63    0.22
   6   1  -6    1.35    0.23
   6   1  -6    1.63    0.33
   6   1  -6    1.41    0.20
  -6  -1   6    1.33    0.29
  -6  -1   6    1.14    0.20
  -6  -1   6    1.55    0.23
   5   1  -6    6.06    0.52
   5   1  -6    7.39    0.40
   5   1  -6    6.31    0.37
   5   1  -6    6.29    0.48
   5   1  -6    6.73    0.44
  -5  -1   6    7.37    0.40
  -5  -1   6    6.91    0.46
  -5  -1   6    6.47    0.35
  -5  -1   6    6.11    0.38
   4   1  -6   12.58    0.75
   4   1  -6   13.99    0.58
   4   1  -6   13.83    0.49
   4   1  -6   13.06    0.56
   4   1  -6   12.94    0.47
  -4  -1   6   13.56    0.48
  -4  -1   6   13.48    0.58
  -4  -1   6   13.93    0.47
  -4  -1   6   13.37    0.48
   3   1  -6   29.95    0.93
   3   1  -6   29.58    0.93
   3   1  -6   30.11    0.84
  -3  -1   6   29.30    0.80
  -3  -1   6   30.48    0.83
  -3  -1   6   30.74    0.82
  -3  -1   6   32.28    0.97
   2   1  -6  116.06    2.83
   2   1  -6  118.07    3.03
   2   1  -6  114.22    3.12
  -2  -1   6  120.55    3.20
  -2  -1   6  120.05    2.81
  -2  -1   6  115.41    3.25
   1   1  -6    0.56    0.09
   1   1  -6    0.31    0.11
   1   1  -6    0.50    0.10
  -1  -1   6    0.36    0.12
  -1  -1   6    0.30    0.11
  -1  -1   6    0.37    0.09
   0   1  -6  163.36    3.85
   0   1  -6  167.68    4.28
   0  -1   6  165.56    4.51
   0  -1   6  157.92    3.66
   0  -1   6  159.20    4.37
  -1   1  -6   24.48    0.65
  -1   1  -6   24.18    0.65
  -1   1  -6   24.56    1.11
   1  -1   6   24.13    0.74
   1  -1   6   23.96    0.81
   1  -1   6   23.40    0.63
   1  -1   6   22.53    0.74
  -2   1  -6  328.55    8.59
  -2   1  -6  342.70    8.02
  -2   1  -6  349.99   14.32
   2  -1   6  346.44    8.04
   2  -1   6  341.60    9.02
   2  -1   6  339.74    7.61
   2  -1   6  339.34    9.37
   2  -1   6  352.42    8.86
  -3   1  -6   14.13    0.47
  -3   1  -6   14.10    0.51
   3  -1   6   13.55    0.48
   3  -1   6   13.41    0.47
   3  -1   6   14.03    0.45
   3  -1   6   14.65    0.60
   3  -1   6   13.93    0.47
  -4   1  -6   94.75    2.49
  -4   1  -6   92.81    2.32
  -4   1  -6   96.61    2.34
   4  -1   6   92.62    2.35
   4  -1   6   92.65    2.23
   4  -1   6   95.50    2.76
   4  -1   6   95.01    2.33
  -5   1  -6   21.66    0.76
  -5   1  -6   22.54    0.71
   5  -1   6   21.92    0.72
   5  -1   6   22.44    0.87
   5  -1   6   21.66    0.73
  -6   1  -6    2.42    0.25
   6  -1   6    2.48    0.28
   6  -1   6    2.53    0.28
  -7   1  -6    0.57    0.23
   7  -1   6    0.36    0.25
   7  -1   6   -0.02    0.25
  -8   1  -6    0.35    0.28
   8  -1   6    0.46    0.31
   8  -1   6    0.46    0.30
  -9   1  -6   -0.06    0.31
   9  -1   6    0.16    0.35
   9  -1   6    0.03    0.30
   9   0  -6    3.67    0.43
  -9   0   6    3.87    0.40
   8   0  -6    1.05    0.29
   8   0  -6    1.69    0.33
  -8   0   6    1.21    0.28
   7   0  -6   17.14    0.71
   7   0  -6   16.19    0.82
   7   0  -6   16.44    0.68
  -7   0   6   15.96    0.63
  -7   0   6   16.62    0.65
   6   0  -6    0.12    0.17
   6   0  -6    0.03    0.19
   6   0  -6    0.23    0.27
  -6   0   6    0.30    0.19
  -6   0   6    0.05    0.25
  -6   0   6    0.08    0.16
   5   0  -6    2.81    0.24
   5   0  -6    2.63    0.31
   5   0  -6    2.14    0.34
   5   0  -6    2.87    0.24
  -5   0   6    2.42    0.22
  -5   0   6    3.27    0.31
  -5   0   6    1.96    0.19
   4   0  -6    1.05    0.15
   4   0  -6    0.98    0.15
   4   0  -6    0.87    0.22
   4   0  -6    1.09    0.20
   4   0  -6    1.36    0.15
  -4   0   6    0.93    0.20
  -4   0   6    0.87    0.15
  -4   0   6    0.68    0.12
   3   0  -6    2.67    0.24
   3   0  -6    3.18    0.25
   3   0  -6    3.25    0.25
   3   0  -6    3.42    0.20
  -3   0   6    4.66    0.25
  -3   0   6    3.05    0.21
  -3   0   6    3.02    0.24
  -3   0   6    3.31    0.26
   2   0  -6   16.74    0.56
   2   0  -6   16.65    0.56
   2   0  -6   16.13    0.49
  -2   0   6   16.17    0.53
  -2   0   6   17.00    0.59
  -2   0   6   15.71    0.48
   1   0  -6   36.71    1.03
   1   0  -6   37.66    1.12
   1   0  -6   38.79    0.97
   1   0  -6   37.10    1.09
  -1   0   6   37.72    0.96
  -1   0   6   37.12    1.12
   0   0  -6   79.05    2.00
   0   0  -6   73.83    2.08
   0   0  -6   77.35    1.88
   0   0   6   80.83    2.20
   0   0   6   75.82    2.14
   0   0   6   75.52    1.87
  -1   0  -6  242.54    5.69
   1   0   6  239.44    6.42
   1   0   6  248.62    6.27
   1   0   6  240.61    6.63
   1   0   6  238.72    5.69
  -2   0  -6    3.80    0.23
  -2   0  -6    3.68    0.24
   2   0   6    3.90    0.28
   2   0   6    3.02    0.25
   2   0   6    3.83    0.24
   2   0   6    3.63    0.23
  -3   0  -6   32.42    0.87
  -3   0  -6   31.07    0.91
  -3   0  -6   32.31    0.87
   3   0   6   31.02    0.95
   3   0   6   32.52    0.84
   3   0   6   33.71    1.07
   3   0   6   32.54    0.99
   3   0   6   32.60    0.87
   3   0   6   32.00    0.87
  -4   0  -6    1.38    0.16
  -4   0  -6    1.70    0.16
  -4   0  -6    1.91    0.19
   4   0   6    1.99    0.19
   4   0   6    1.99    0.26
   4   0   6    1.76    0.18
   4   0   6    1.56    0.17
   4   0   6    1.54    0.16
   4   0   6    1.60    0.22
  -5   0  -6   58.69    1.54
  -5   0  -6   59.04    1.54
   5   0   6   58.23    1.54
   5   0   6   60.06    1.55
  -6   0  -6    0.58    0.19
  -6   0  -6    0.86    0.21
   6   0   6    0.71    0.21
   6   0   6    1.01    0.21
  -7   0  -6    0.29    0.22
  -7   0  -6   -0.22    0.20
   7   0   6    0.24    0.22
   7   0   6    0.18    0.24
  -8   0  -6    9.18    0.57
   8   0   6    9.35    0.60
   8   0   6    9.53    0.61
  -9   0  -6    3.88    0.42
   9   0   6    4.15    0.46
   9  -1  -6    0.59    0.34
   9  -1  -6   -0.10    0.33
  -9   1   6    0.28    0.28
   8  -1  -6    0.44    0.30
   8  -1  -6    0.28    0.29
   8  -1  -6    0.60    0.40
  -8   1   6    0.33    0.26
   7  -1  -6    8.20    0.53
   7  -1  -6    7.03    0.59
  -7   1   6    7.79    0.46
   6  -1  -6    2.15    0.26
   6  -1  -6    1.80    0.25
   6  -1  -6    2.29    0.34
  -6   1   6    2.28    0.25
   5  -1  -6    3.35    0.35
   5  -1  -6    4.18    0.28
   5  -1  -6    3.66    0.27
  -5   1   6    3.40    0.25
  -5   1   6    3.48    0.21
   4  -1  -6    2.20    0.27
   4  -1  -6    1.99    0.19
   4  -1  -6    2.12    0.20
   4  -1  -6    2.69    0.21
  -4   1   6    2.26    0.26
  -4   1   6    1.71    0.18
  -4   1   6    1.98    0.15
   3  -1  -6   21.41    0.62
   3  -1  -6   22.86    0.64
   3  -1  -6   22.70    0.73
   3  -1  -6   21.99    0.76
   3  -1  -6   21.38    0.65
  -3   1   6   21.51    0.65
  -3   1   6   22.36    0.64
  -3   1   6   23.14    0.78
   2  -1  -6    1.51    0.13
   2  -1  -6    1.59    0.18
   2  -1  -6    1.53    0.13
   2  -1  -6    1.72    0.20
   2  -1  -6    1.60    0.17
  -2   1   6    1.51    0.14
  -2   1   6    1.60    0.14
  -2   1   6    1.89    0.21
   1  -1  -6   13.32    0.40
   1  -1  -6   13.00    0.52
   1  -1  -6   12.89    0.46
  -1   1   6   13.01    0.41
  -1   1   6   13.63    0.43
   0  -1  -6    1.79    0.15
   0   1   6    1.68    0.18
   0   1   6    2.38    0.16
   0   1   6    1.48    0.14
   1   1   6  319.70    8.48
   1   1   6  315.95    8.72
   1   1   6  327.29    7.50
  -2  -1  -6   45.10    1.13
  -2  -1  -6   44.01    1.25
  -2  -1  -6   44.33    1.07
   2   1   6   44.19    1.11
   2   1   6   45.47    1.28
   2   1   6   44.48    1.34
   2   1   6   43.42    1.25
  -3  -1  -6   50.90    1.23
  -3  -1  -6   51.53    1.30
  -3  -1  -6   51.35    1.30
  -3  -1  -6   51.26    1.42
  -3  -1  -6   51.26    1.29
   3   1   6   50.63    1.45
   3   1   6   50.52    1.46
   3   1   6   51.07    1.29
  -4  -1  -6   65.98    1.57
  -4  -1  -6   66.23    1.66
  -4  -1  -6   64.97    1.65
  -4  -1  -6   63.20    1.80
   4   1   6   64.73    1.84
   4   1   6   67.41    1.64
   4   1   6   64.55    1.64
   4   1   6   65.45    1.84
  -5  -1  -6   18.99    0.63
  -5  -1  -6   18.21    0.61
   5   1   6   18.24    0.60
   5   1   6   17.81    0.67
   5   1   6   17.99    0.61
   5   1   6   19.04    0.70
  -6  -1  -6    5.13    0.40
  -6  -1  -6    5.66    0.35
   6   1   6    5.32    0.34
   6   1   6    5.11    0.30
  -7  -1  -6    4.19    0.34
  -7  -1  -6    3.44    0.30
   7   1   6    4.12    0.35
  -8  -1  -6    2.97    0.34
  -8  -1  -6    3.44    0.33
   8   1   6    3.69    0.38
  -9  -1  -6    4.66    0.40
  -9  -1  -6    4.64    0.43
   9   1   6    4.48    0.45
 -10  -1  -6    1.01    0.37
   9  -2  -6   -0.27    0.36
  -9   2   6    0.62    0.29
   8  -2  -6    3.56    0.52
   8  -2  -6    3.69    0.42
  -8   2   6    3.12    0.34
   7  -2  -6    0.86    0.37
   7  -2  -6    0.39    0.25
  -7   2   6    0.08    0.22
   6  -2  -6    0.96    0.23
   6  -2  -6    0.79    0.28
  -6   2   6    0.72    0.21
   5  -2  -6    1.03    0.20
   5  -2  -6    0.59    0.18
   5  -2  -6    0.49    0.23
  -5   2   6    0.54    0.17
   4  -2  -6    4.44    0.27
   4  -2  -6    3.98    0.34
   4  -2  -6    3.76    0.25
  -4   2   6    3.78    0.29
  -4   2   6    4.42    0.34
   3  -2  -6   53.18    1.53
   3  -2  -6   52.36    1.36
   3  -2  -6   52.80    1.29
   3  -2  -6   52.72    1.54
  -3   2   6   51.46    1.32
   2  -2  -6   75.33    1.98
   2  -2  -6   72.50    1.69
   2  -2  -6   72.89    2.04
  -2   2   6   67.82    2.04
  -2   2   6   72.63    1.76
   1  -2  -6    0.79    0.16
   1  -2  -6    0.69    0.13
   1  -2  -6    0.66    0.10
  -1   2   6    0.77    0.16
  -1   2   6    0.73    0.08
   0  -2  -6  239.81    6.14
   0  -2  -6  241.38    6.36
   0  -2  -6  243.34    5.39
   0   2   6  244.54    6.44
   0   2   6  241.56    5.64
  -1  -2  -6    1.54    0.15
  -1  -2  -6    0.86    0.09
   1   2   6    0.67    0.13
   1   2   6    0.67    0.07
  -2  -2  -6   30.02    0.74
  -2  -2  -6   29.03    0.88
   2   2   6   29.66    0.87
   2   2   6   30.58    0.91
   2   2   6   29.42    0.75
  -3  -2  -6    0.47    0.10
  -3  -2  -6    0.52    0.13
   3   2   6    0.53    0.14
   3   2   6    0.37    0.14
   3   2   6    0.38    0.09
  -4  -2  -6   65.27    1.64
  -4  -2  -6   66.06    1.66
  -4  -2  -6   66.50    1.57
  -4  -2  -6   66.59    1.83
   4   2   6   64.55    1.87
   4   2   6   65.53    1.85
   4   2   6   64.56    1.63
  -5  -2  -6   16.22    0.56
  -5  -2  -6   16.84    0.61
  -5  -2  -6   16.70    0.55
   5   2   6   16.60    0.64
   5   2   6   16.24    0.65
   5   2   6   16.97    0.55
  -6  -2  -6    3.85    0.29
  -6  -2  -6    3.49    0.26
   6   2   6    3.86    0.33
   6   2   6    3.60    0.27
   6   2   6    3.12    0.34
  -7  -2  -6   14.16    0.61
   7   2   6   14.27    0.60
  -8  -2  -6   11.42    0.61
   8   2   6   12.02    0.59
  -9  -2  -6   -0.12    0.28
  -9  -2  -6   -0.05    0.28
   9   2   6    0.08    0.30
 -10  -2  -6    1.69    0.38
 -10  -2  -6    1.45    0.36
  10   2   6    1.66    0.40
   9  -3  -6   -0.01    0.40
   8  -3  -6    2.25    0.49
   8  -3  -6    1.56    0.37
  -8   3   6    1.87    0.27
   7  -3  -6    3.13    0.48
   7  -3  -6    3.46    0.38
  -7   3   6    3.48    0.29
   6  -3  -6    0.63    0.24
   6  -3  -6    0.61    0.31
   6  -3  -6    0.21    0.20
  -6   3   6    0.39    0.19
   5  -3  -6    3.43    0.39
   5  -3  -6    4.66    0.31
   5  -3  -6    3.93    0.29
  -5   3   6    4.13    0.32
   4  -3  -6   31.21    1.07
   4  -3  -6   32.37    0.92
   4  -3  -6   30.52    0.86
  -4   3   6   31.69    0.84
   3  -3  -6    1.27    0.22
   3  -3  -6    1.94    0.24
   3  -3  -6    0.92    0.14
  -3   3   6    1.06    0.22
   2  -3  -6   12.04    0.54
   2  -3  -6   12.20    0.39
   2  -3  -6   12.45    0.54
   1  -3  -6    4.04    0.22
   1  -3  -6    4.43    0.32
   1  -3  -6    3.82    0.31
  -1   3   6    3.74    0.30
   0  -3  -6   48.76    1.35
   0  -3  -6   46.35    1.12
   0  -3  -6   46.58    1.35
   0   3   6   47.41    1.38
  -1  -3  -6   49.21    1.40
  -1  -3  -6   49.26    1.15
   1   3   6   49.60    1.43
  -2  -3  -6    0.72    0.09
  -2  -3  -6    1.01    0.15
   2   3   6    0.70    0.16
   2   3   6    0.68    0.13
  -3  -3  -6   69.08    1.95
  -3  -3  -6   69.85    1.63
   3   3   6   71.71    1.91
   3   3   6   69.49    1.99
  -4  -3  -6    3.20    0.26
  -4  -3  -6    2.73    0.16
  -4  -3  -6    2.56    0.19
   4   3   6    2.43    0.14
   4   3   6    2.82    0.27
   4   3   6    2.79    0.25
  -5  -3  -6    0.30    0.15
  -5  -3  -6    0.15    0.18
  -5  -3  -6    0.02    0.12
   5   3   6    0.09    0.12
   5   3   6    0.14    0.20
   5   3   6    0.46    0.21
  -6  -3  -6    5.89    0.46
  -6  -3  -6    6.30    0.41
  -6  -3  -6    6.21    0.38
  -6  -3  -6    6.56    0.44
   6   3   6    6.31    0.35
   6   3   6    6.67    0.49
   6   3   6    6.20    0.45
  -7  -3  -6   -0.04    0.19
  -7  -3  -6    0.02    0.21
   7   3   6   -0.01    0.27
   7   3   6   -0.01    0.19
  -8  -3  -6   20.11    0.76
   8   3   6   18.61    0.86
   8   3   6   20.21    0.72
  -9  -3  -6    8.02    0.58
   9   3   6   10.29    0.56
 -10  -3  -6    1.08    0.36
  10   3   6    1.42    0.35
   8  -4  -6    0.71    0.37
   7  -4  -6    0.76    0.40
   7  -4  -6    0.99    0.32
  -7   4   6    1.18    0.38
   6  -4  -6    0.23    0.22
   6  -4  -6    0.25    0.32
   6  -4  -6   -0.02    0.25
   5  -4  -6    1.57    0.35
   5  -4  -6    1.44    0.23
   5  -4  -6    1.20    0.23
   4  -4  -6   13.30    0.65
   4  -4  -6   13.26    0.49
   3  -4  -6   27.38    0.95
   3  -4  -6   27.43    0.75
   2  -4  -6    4.19    0.33
   2  -4  -6    3.93    0.32
   2  -4  -6    4.02    0.25
  -2   4   6    3.59    0.29
   1  -4  -6   18.54    0.70
   1  -4  -6   20.13    0.54
   1  -4  -6   19.15    0.67
  -1   4   6   19.05    0.68
   0  -4  -6    3.21    0.24
   0  -4  -6    2.69    0.18
   0  -4  -6    2.86    0.26
   0   4   6    2.70    0.24
  -1  -4  -6   21.56    0.55
  -1  -4  -6   21.56    0.72
   1   4   6   22.47    0.76
  -2  -4  -6    3.06    0.18
  -2  -4  -6    2.95    0.24
   2   4   6    3.31    0.27
  -3  -4  -6    0.05    0.15
  -3  -4  -6    0.25    0.10
   3   4   6    0.22    0.14
   3   4   6    0.31    0.19
  -4  -4  -6   37.75    1.18
  -4  -4  -6   38.42    0.96
   4   4   6   38.37    1.13
   4   4   6   37.11    1.22
  -5  -4  -6   27.10    0.96
  -5  -4  -6   26.61    0.75
   5   4   6   27.21    0.90
   5   4   6   26.03    0.96
  -6  -4  -6    1.25    0.30
  -6  -4  -6    1.24    0.19
  -6  -4  -6    1.28    0.21
   6   4   6    0.91    0.28
   6   4   6    1.12    0.28
  -7  -4  -6   11.85    0.66
  -7  -4  -6   12.10    0.55
  -7  -4  -6   12.19    0.53
   7   4   6   11.87    0.66
   7   4   6   11.65    0.62
  -8  -4  -6    0.18    0.24
   8   4   6    0.06    0.33
  -9  -4  -6    5.01    0.41
   9   4   6    4.87    0.55
 -10  -4  -6    0.90    0.37
   8  -5  -6    0.28    0.38
  -8   5   6   -0.02    0.43
   7  -5  -6    1.41    0.36
   7  -5  -6    1.42    0.44
   7  -5  -6    1.18    0.30
  -7   5   6    1.24    0.43
   6  -5  -6   -0.14    0.23
   6  -5  -6   -0.08    0.33
  -6   5   6   -0.18    0.35
   5  -5  -6    0.85    0.33
   5  -5  -6    1.12    0.24
   4  -5  -6    0.96    0.20
   4  -5  -6    1.03    0.32
   3  -5  -6   19.19    0.58
   3  -5  -6   18.59    0.78
   2  -5  -6    0.27    0.13
   2  -5  -6   -0.08    0.21
   1  -5  -6   47.57    1.47
   1  -5  -6   50.89    1.19
   1  -5  -6   49.55    1.46
   0  -5  -6   24.80    0.87
   0  -5  -6   24.49    0.65
   0  -5  -6   25.59    0.83
   0   5   6   25.60    0.86
  -1  -5  -6    0.57    0.09
  -1  -5  -6    0.48    0.18
   1   5   6    0.57    0.20
  -2  -5  -6   36.24    0.88
  -2  -5  -6   36.62    1.14
   2   5   6   37.40    1.19
  -3  -5  -6    8.02    0.30
  -3  -5  -6    8.21    0.45
   3   5   6    7.26    0.48
  -4  -5  -6    4.25    0.25
  -4  -5  -6    4.51    0.39
   4   5   6    4.00    0.31
   4   5   6    4.59    0.38
  -5  -5  -6   21.41    0.85
  -5  -5  -6   20.87    0.63
   5   5   6   20.36    0.84
   5   5   6   20.75    0.74
  -6  -5  -6    0.31    0.30
   6   5   6    0.21    0.28
   6   5   6    0.74    0.27
  -7  -5  -6   20.68    0.91
  -7  -5  -6   21.98    0.71
   7   5   6   19.91    0.88
   7   5   6   21.16    0.83
  -8  -5  -6   13.16    0.60
  -8  -5  -6   13.97    0.78
  -8  -5  -6   14.00    0.65
   8   5   6   14.55    0.79
   8   5   6   14.40    0.72
  -9  -5  -6    0.57    0.30
   9   5   6    0.63    0.42
   7  -6  -6   -0.09    0.28
  -7   6   6   -0.16    0.43
   6  -6  -6   -0.30    0.35
   6  -6  -6   -0.10    0.26
  -6   6   6    0.30    0.40
   5  -6  -6    1.93    0.39
   5  -6  -6    2.45    0.31
  -5   6   6    1.36    0.41
   4  -6  -6    7.51    0.42
   4  -6  -6    7.29    0.59
  -4   6   6    7.23    0.60
   3  -6  -6    0.39    0.18
   3  -6  -6    0.78    0.31
   2  -6  -6   19.21    0.78
   2  -6  -6   18.02    0.56
   1  -6  -6    5.40    0.37
   1  -6  -6    4.16    0.25
   1  -6  -6    3.34    0.36
  -1   6   6    3.57    0.33
   0  -6  -6   18.25    0.75
   0  -6  -6   18.04    0.70
   0  -6  -6   18.16    0.51
   0   6   6   19.07    0.74
  -1  -6  -6   13.70    0.67
  -1  -6  -6   14.44    0.41
  -1  -6  -6   14.66    0.60
   1   6   6   15.82    0.66
  -2  -6  -6    1.71    0.13
  -2  -6  -6    2.04    0.27
   2   6   6    1.89    0.29
  -3  -6  -6   22.01    0.60
  -3  -6  -6   23.27    0.84
   3   6   6   22.54    0.88
  -4  -6  -6   28.81    0.77
  -4  -6  -6   29.38    1.06
  -4  -6  -6   28.58    1.02
   4   6   6   30.54    1.07
  -5  -6  -6    2.79    0.38
  -5  -6  -6    2.46    0.22
  -5  -6  -6    3.26    0.41
   5   6   6    2.57    0.27
   5   6   6    2.59    0.38
  -6  -6  -6   18.38    0.62
  -6  -6  -6   18.04    0.85
   6   6   6   18.21    0.71
   6   6   6   17.04    0.82
  -7  -6  -6   -0.05    0.36
  -7  -6  -6   -0.14    0.23
   7   6   6   -0.07    0.32
   7   6   6   -0.34    0.28
  -8  -6  -6    4.80    0.40
  -8  -6  -6    5.37    0.58
   8   6   6    4.30    0.52
   8   6   6    4.54    0.49
  -9  -6  -6    0.51    0.45
  -9  -6  -6   -0.17    0.32
  -9  -6  -6   -0.06    0.27
  -9  -6  -6   -0.84    0.43
   6  -7  -6    0.08    0.28
  -6   7   6    0.03    0.43
   5  -7  -6    0.00    0.25
   5  -7  -6    0.31    0.38
  -5   7   6    0.05    0.40
   4  -7  -6    2.69    0.31
   4  -7  -6    2.60    0.45
  -4   7   6    3.00    0.47
   3  -7  -6    2.20    0.41
   3  -7  -6    2.17    0.25
  -3   7   6    3.03    0.46
   2  -7  -6   13.98    0.47
   2  -7  -6   14.24    0.71
  -2   7   6   13.30    0.74
   1  -7  -6    4.27    0.43
   1  -7  -6    4.33    0.26
  -1   7   6    5.50    0.47
   0  -7  -6   -0.02    0.26
   0  -7  -6    0.04    0.12
   0  -7  -6    0.16    0.23
   0   7   6    0.16    0.25
   0   7   6    0.65    0.28
  -1  -7  -6    4.93    0.39
  -1  -7  -6    4.55    0.23
  -1  -7  -6    5.06    0.45
   1   7   6    5.00    0.43
   1   7   6    4.89    0.38
  -2  -7  -6    7.01    0.49
  -2  -7  -6    7.31    0.27
   2   7   6    7.03    0.53
  -3  -7  -6    0.41    0.13
  -3  -7  -6    0.20    0.27
  -3  -7  -6    0.22    0.30
   3   7   6    0.42    0.29
  -4  -7  -6   12.33    0.43
  -4  -7  -6   13.26    0.69
  -4  -7  -6   12.49    0.69
   4   7   6   11.70    0.68
  -5  -7  -6    4.35    0.48
  -5  -7  -6    4.13    0.27
  -5  -7  -6    3.90    0.48
   5   7   6    3.55    0.44
  -6  -7  -6   13.50    0.53
  -6  -7  -6   14.95    0.80
  -6  -7  -6   14.21    0.79
   6   7   6   13.46    0.75
   6   7   6   13.77    0.59
  -7  -7  -6    7.24    0.46
  -7  -7  -6    7.46    0.64
  -7  -7  -6    8.21    0.66
   7   7   6    6.54    0.58
   7   7   6    7.21    0.50
  -8  -7  -6   -0.14    0.44
  -8  -7  -6   -0.58    0.42
  -8  -7  -6   -0.23    0.27
   8   7   6   -0.11    0.37
   8   7   6    0.33    0.33
  -9  -7  -6    0.43    0.34
  -9  -7  -6   -0.52    0.48
   5  -8  -6    0.90    0.31
  -5   8   6    0.99    0.48
   4  -8  -6   -0.18    0.26
   4  -8  -6    0.00    0.37
  -4   8   6    0.65    0.44
   3  -8  -6    0.51    0.39
   3  -8  -6    0.28    0.23
  -3   8   6    0.69    0.43
   2  -8  -6    0.40    0.35
   2  -8  -6    0.08    0.19
  -2   8   6    0.59    0.39
   1  -8  -6    5.92    0.29
   1  -8  -6    5.53    0.51
  -1   8   6    6.50    0.54
   0  -8  -6    4.01    0.24
   0  -8  -6    3.01    0.42
   0   8   6    4.37    0.44
  -1  -8  -6   -0.47    0.29
  -1  -8  -6   -0.10    0.28
  -1  -8  -6   -0.15    0.32
   1   8   6   -0.29    0.31
  -2  -8  -6    7.83    0.61
  -2  -8  -6    6.58    0.56
  -2  -8  -6    7.26    0.55
  -2  -8  -6    7.52    0.28
   2   8   6    7.85    0.60
  -3  -8  -6   15.27    0.74
  -3  -8  -6   14.24    0.76
  -3  -8  -6   14.52    0.44
   3   8   6   13.67    0.75
  -4  -8  -6    0.50    0.17
  -4  -8  -6    0.34    0.35
  -4  -8  -6    0.22    0.37
   4   8   6    0.42    0.34
  -5  -8  -6    8.05    0.64
  -5  -8  -6    7.42    0.39
  -5  -8  -6    7.79    0.64
   5   8   6    7.23    0.61
  -6  -8  -6    0.07    0.42
  -6  -8  -6    0.09    0.41
  -6  -8  -6    0.06    0.23
   6   8   6    0.23    0.36
  -7  -8  -6    7.65    0.45
  -7  -8  -6    6.98    0.68
  -7  -8  -6    8.45    0.72
   7   8   6    7.04    0.62
   7   8   6    7.72    0.48
  -8  -8  -6   -0.19    0.29
  -8  -8  -6    0.03    0.49
   4  -9  -6    0.89    0.31
  -4   9   6    1.13    0.53
   3  -9  -6   -0.08    0.25
  -3   9   6    0.40    0.47
   2  -9  -6    0.56    0.22
  -2   9   6    0.52    0.45
   1  -9  -6    0.20    0.18
  -1   9   6    0.59    0.42
   0  -9  -6    1.42    0.43
   0   9   6    1.56    0.42
  -1  -9  -6    2.85    0.48
  -2  -9  -6   -0.13    0.37
  -2  -9  -6   -0.32    0.38
  -2  -9  -6   -0.08    0.33
   2   9   6   -0.25    0.34
  -3  -9  -6   11.15    0.71
  -3  -9  -6   11.37    0.75
  -3  -9  -6   10.92    0.39
   3   9   6    9.81    0.73
  -4  -9  -6    0.61    0.41
  -4  -9  -6    0.96    0.44
  -4  -9  -6    0.88    0.19
   4   9   6    0.86    0.40
  -5  -9  -6    1.70    0.24
  -5  -9  -6    2.47    0.52
  -5  -9  -6    2.92    0.51
   5   9   6    2.65    0.48
  -6  -9  -6    3.73    0.58
  -6  -9  -6    3.38    0.57
  -6  -9  -6    3.13    0.31
   6   9   6    3.84    0.54
  -7  -9  -6    0.57    0.50
  -7  -9  -6    0.29    0.27
   2 -10  -6   -0.01    0.23
  -2  10   6    0.13    0.50
   1 -10  -6   -0.10    0.19
  -1  10   6    0.12    0.45
  -3 -10  -6   -0.17    0.44
  -3 -10  -6    0.98    0.43
   3  10   6    1.26    0.44
  -4 -10  -6    2.73    0.24
  -4 -10  -6    2.66    0.56
  -4 -10  -6    3.86    0.56
   4  10   6    3.40    0.55
  -5 -10  -6    0.13    0.21
  -5 -10  -6   -0.33    0.45
  -6 -10  -6    2.40    0.58
  -6 -10  -6    1.88    0.28
  -4 -11  -6    0.70    0.49
  -5  -9   7   -0.03    0.31
  -4  -9   7    0.70    0.32
  -3  -9   7    0.18    0.30
  -2  -9   7    0.21    0.29
   1   9  -7    0.05    0.39
  -1  -9   7    0.54    0.29
   0   9  -7    0.31    0.41
   0  -9   7   -0.28    0.28
  -1   9  -7    0.36    0.43
   1  -9   7    0.60    0.30
  -2   9  -7    0.31    0.44
   2  -9   7    0.25    0.30
  -7  -8   7    0.33    0.36
  -6  -8   7    2.38    0.37
   5   8  -7    0.81    0.24
  -5  -8   7    1.28    0.32
  -5  -8   7    1.06    0.44
   4   8  -7    3.92    0.32
  -4  -8   7    3.03    0.37
  -4  -8   7    3.26    0.50
  -3  -8   7    1.99    0.46
  -3  -8   7    2.06    0.32
  -2  -8   7    0.23    0.26
  -2  -8   7   -0.15    0.35
   1   8  -7    0.33    0.36
  -1  -8   7    0.70    0.27
  -1  -8   7    0.28    0.36
   0   8  -7    0.02    0.35
   0  -8   7   -0.11    0.24
   0  -8   7    0.44    0.38
  -1   8  -7    0.75    0.41
   1  -8   7    1.50    0.43
   1  -8   7    0.64    0.27
  -2   8  -7    1.58    0.43
  -2   8  -7    1.19    0.27
   2  -8   7    1.11    0.41
   2  -8   7    0.99    0.31
  -3   8  -7    0.52    0.39
   3  -8   7    0.02    0.31
  -4   8  -7    1.69    0.46
   4  -8   7    0.79    0.37
  -8  -7   7    0.84    0.39
  -7  -7   7    4.72    0.47
   6   7  -7   -0.46    0.29
  -6  -7   7    0.47    0.41
  -6  -7   7   -0.21    0.28
  -6  -7   7   -0.09    0.37
   5   7  -7    3.35    0.36
  -5  -7   7    3.20    0.48
  -5  -7   7    2.79    0.47
  -5  -7   7    3.79    0.38
   4   7  -7    0.37    0.25
  -4  -7   7    0.35    0.26
  -4  -7   7    0.77    0.37
  -4  -7   7    0.37    0.36
   3   7  -7    5.36    0.40
  -3  -7   7    4.59    0.50
  -3  -7   7    4.88    0.39
  -3  -7   7    5.68    0.50
   2   7  -7    3.93    0.32
  -2  -7   7    3.74    0.46
  -2  -7   7    4.07    0.34
   1   7  -7    0.07    0.30
   1   7  -7   -0.20    0.19
  -1  -7   7    0.56    0.23
  -1  -7   7   -0.11    0.31
   0   7  -7    7.07    0.40
   0   7  -7    6.60    0.52
   0  -7   7    6.19    0.41
   0  -7   7    7.97    0.61
  -1   7  -7    9.76    0.66
   1  -7   7    8.13    0.45
   1  -7   7    8.83    0.64
  -2   7  -7    1.52    0.34
  -2   7  -7    0.87    0.38
   2  -7   7    1.13    0.39
   2  -7   7    1.18    0.28
  -3   7  -7    1.46    0.39
  -3   7  -7    2.33    0.43
   3  -7   7    1.72    0.32
   3  -7   7    1.75    0.41
  -4   7  -7    0.53    0.38
   4  -7   7    0.84    0.34
  -5   7  -7    1.58    0.43
   5  -7   7    1.81    0.42
  -8  -6   7    0.18    0.35
  -8  -6   7    0.27    0.32
   7   6  -7    8.26    0.67
  -7  -6   7    6.62    0.50
  -7  -6   7    6.18    0.60
  -7  -6   7    7.10    0.65
   6   6  -7    1.67    0.36
  -6  -6   7    1.02    0.30
  -6  -6   7    0.58    0.40
  -6  -6   7    1.53    0.41
   5   6  -7    1.51    0.31
  -5  -6   7    1.41    0.29
  -5  -6   7    0.79    0.36
  -5  -6   7    1.76    0.40
   4   6  -7   11.43    0.59
  -4  -6   7   11.88    0.66
  -4  -6   7   11.15    0.55
  -4  -6   7   11.19    0.66
   3   6  -7    0.22    0.22
  -3  -6   7    0.07    0.28
  -3  -6   7   -0.38    0.20
  -3  -6   7    0.03    0.28
   2   6  -7    0.02    0.20
  -2  -6   7   -0.08    0.26
  -2  -6   7   -0.01    0.19
  -2  -6   7    0.26    0.28
   1   6  -7   10.67    0.50
   1   6  -7   12.06    0.62
  -1  -6   7   11.26    0.48
  -1  -6   7   11.49    0.64
   0   6  -7    4.57    0.36
   0   6  -7    5.76    0.44
   0  -6   7    5.81    0.50
   0  -6   7    5.09    0.36
  -1   6  -7   22.17    0.88
   1  -6   7   21.20    0.94
   1  -6   7   22.58    0.70
  -2   6  -7    2.37    0.37
  -2   6  -7    3.05    0.38
   2  -6   7    2.82    0.41
   2  -6   7    2.93    0.29
  -3   6  -7    3.76    0.43
  -3   6  -7    3.94    0.44
   3  -6   7    4.06    0.45
   3  -6   7    3.86    0.35
  -4   6  -7    2.13    0.41
   4  -6   7    2.87    0.43
   4  -6   7    2.90    0.36
  -5   6  -7    0.57    0.38
   5  -6   7    0.08    0.32
  -6   6  -7    0.11    0.39
   6  -6   7   -0.02    0.37
  -9  -5   7    0.80    0.36
   8   5  -7    2.74    0.48
  -8  -5   7    2.39    0.36
  -8  -5   7    2.12    0.49
   7   5  -7    5.23    0.49
  -7  -5   7    4.11    0.51
  -7  -5   7    4.17    0.51
  -7  -5   7    3.89    0.37
  -7  -5   7    4.52    0.41
   6   5  -7    2.25    0.37
  -6  -5   7    2.20    0.41
  -6  -5   7    1.59    0.40
  -6  -5   7    2.04    0.31
   5   5  -7    2.52    0.35
  -5  -5   7    2.38    0.38
  -5  -5   7    2.25    0.38
  -5  -5   7    2.63    0.30
   4   5  -7   14.84    0.66
  -4  -5   7   14.15    0.70
  -4  -5   7   14.50    0.59
  -4  -5   7   15.50    0.72
   3   5  -7   24.23    0.83
  -3  -5   7   23.36    0.75
  -3  -5   7   23.85    0.90
  -3  -5   7   25.57    0.95
   2   5  -7    5.91    0.38
  -2  -5   7    5.67    0.45
  -2  -5   7    5.37    0.37
  -2  -5   7    6.01    0.45
   1   5  -7   14.55    0.58
   1   5  -7   13.98    0.63
  -1  -5   7   13.81    0.66
  -1  -5   7   14.01    0.51
  -1  -5   7   14.16    0.61
   0   5  -7   82.57    2.36
   0   5  -7   86.04    2.34
   0  -5   7   85.28    2.56
   0  -5   7   85.02    2.02
  -1   5  -7   14.69    0.66
  -1   5  -7   14.71    0.64
   1  -5   7   14.19    0.52
   1  -5   7   14.93    0.72
  -2   5  -7   14.81    0.67
  -2   5  -7   13.51    0.65
   2  -5   7   13.46    0.53
   2  -5   7   13.77    0.71
  -3   5  -7    2.04    0.34
   3  -5   7    2.21    0.27
   3  -5   7    2.22    0.36
  -4   5  -7    1.87    0.36
   4  -5   7    1.75    0.36
   4  -5   7    1.81    0.30
  -5   5  -7    3.99    0.46
   5  -5   7    3.39    0.38
   5  -5   7    3.32    0.44
  -6   5  -7    0.19    0.36
   6  -5   7    0.10    0.31
   6  -5   7    0.52    0.34
   7  -5   7    0.60    0.38
  -9  -4   7    0.19    0.32
   8   4  -7   14.98    0.89
  -8  -4   7   16.86    0.74
  -8  -4   7   16.41    0.88
   7   4  -7    2.68    0.40
  -7  -4   7    1.85    0.41
  -7  -4   7    2.66    0.34
  -7  -4   7    2.10    0.31
   6   4  -7    0.80    0.29
  -6  -4   7    0.58    0.22
  -6  -4   7    0.84    0.33
  -6  -4   7    0.57    0.24
  -6  -4   7    0.13    0.32
   5   4  -7    0.49    0.25
  -5  -4   7    1.53    0.25
  -5  -4   7    0.53    0.28
  -5  -4   7    0.42    0.18
  -5  -4   7    0.33    0.30
   4   4  -7   19.14    0.76
  -4  -4   7   20.50    0.80
  -4  -4   7   19.15    0.65
  -4  -4   7   20.07    0.79
   3   4  -7    2.73    0.28
  -3  -4   7    2.42    0.24
  -3  -4   7    2.47    0.31
  -3  -4   7    3.52    0.34
   2   4  -7   34.68    1.10
  -2  -4   7   37.18    0.97
  -2  -4   7   35.80    1.20
  -2  -4   7   36.96    1.16
   1   4  -7    0.19    0.18
  -1  -4   7    0.00    0.19
  -1  -4   7    0.12    0.18
  -1  -4   7    0.06    0.14
   0   4  -7   96.31    2.55
   0   4  -7   93.33    2.60
   0  -4   7   96.38    2.79
   0  -4   7   94.41    2.62
   0  -4   7   92.09    2.21
  -1   4  -7   35.52    1.12
  -1   4  -7   36.95    1.15
   1  -4   7   35.13    1.24
   1  -4   7   36.15    0.95
  -2   4  -7   13.06    0.57
  -2   4  -7   12.84    0.59
   2  -4   7   12.89    0.49
   2  -4   7   11.79    0.63
  -3   4  -7    8.74    0.55
   3  -4   7    8.03    0.53
   3  -4   7    9.65    0.45
  -4   4  -7   -0.19    0.25
   4  -4   7    0.25    0.27
   4  -4   7    0.04    0.22
   4  -4   7   -0.04    0.20
  -5   4  -7    0.38    0.30
   5  -4   7    0.06    0.24
   5  -4   7    0.16    0.25
   5  -4   7    0.50    0.32
  -6   4  -7    0.06    0.32
   6  -4   7    0.12    0.30
   6  -4   7   -0.15    0.28
   7  -4   7    0.09    0.34
   9   3  -7    0.55    0.33
  -9  -3   7    0.13    0.31
   8   3  -7    0.48    0.28
  -8  -3   7    0.47    0.27
  -8  -3   7    0.17    0.39
   7   3  -7    3.21    0.42
   7   3  -7    2.53    0.30
  -7  -3   7    2.47    0.29
  -7  -3   7    3.11    0.44
   6   3  -7    0.14    0.26
   6   3  -7    0.27    0.20
  -6  -3   7    0.27    0.20
  -6  -3   7    0.20    0.30
  -6  -3   7   -0.10    0.21
   5   3  -7    0.31    0.21
   5   3  -7    0.15    0.16
  -5  -3   7    0.17    0.24
  -5  -3   7    0.19    0.19
  -5  -3   7    0.03    0.25
  -5  -3   7    0.26    0.17
   4   3  -7   48.88    1.49
   4   3  -7   49.80    1.27
  -4  -3   7   50.68    1.56
  -4  -3   7   48.04    1.32
  -4  -3   7   50.41    1.28
  -4  -3   7   52.09    1.54
   3   3  -7   35.96    1.13
  -3  -3   7   36.45    1.15
  -3  -3   7   35.97    0.98
  -3  -3   7   35.18    1.16
  -3  -3   7   36.33    0.96
   2   3  -7   18.79    0.66
  -2  -3   7   17.50    0.67
  -2  -3   7   17.08    0.56
  -2  -3   7   18.40    0.67
   1   3  -7   29.16    0.94
  -1  -3   7   30.56    0.80
  -1  -3   7   29.67    0.99
  -1  -3   7   27.98    0.93
   0   3  -7    8.61    0.43
   0   3  -7    8.63    0.43
   0  -3   7    8.36    0.41
   0  -3   7    8.47    0.46
   0  -3   7    8.47    0.35
  -1   3  -7   29.80    0.94
  -1   3  -7   30.69    0.98
   1  -3   7   31.00    0.81
   1  -3   7   29.91    0.95
   1  -3   7   29.86    1.06
  -2   3  -7    1.43    0.23
   2  -3   7    2.24    0.29
   2  -3   7    2.11    0.17
   2  -3   7    2.13    0.20
  -3   3  -7    9.26    0.33
  -3   3  -7    8.83    0.49
   3  -3   7    9.05    0.54
   3  -3   7    8.77    0.41
   3  -3   7    9.99    0.42
  -4   3  -7   22.12    0.62
  -4   3  -7   22.23    0.82
   4  -3   7   21.47    0.70
   4  -3   7   21.64    0.71
   4  -3   7   20.43    0.88
  -5   3  -7    4.94    0.34
  -5   3  -7    5.05    0.42
   5  -3   7    5.54    0.49
   5  -3   7    5.72    0.39
   5  -3   7    4.84    0.35
  -6   3  -7    3.16    0.39
  -6   3  -7    3.85    0.26
   6  -3   7    3.34    0.43
   6  -3   7    3.41    0.36
   7  -3   7   -0.14    0.30
   8  -3   7   -0.04    0.35
   9   2  -7    6.24    0.50
  -9  -2   7    5.69    0.44
   8   2  -7    4.43    0.41
  -8  -2   7    4.06    0.48
  -8  -2   7    3.57    0.34
   7   2  -7    0.28    0.24
  -7  -2   7   -0.10    0.32
  -7  -2   7    0.00    0.21
   6   2  -7    0.05    0.27
   6   2  -7    0.52    0.21
  -6  -2   7    0.28    0.19
  -6  -2   7    0.48    0.30
   5   2  -7    5.26    0.40
   5   2  -7    4.63    0.39
   5   2  -7    5.41    0.38
  -5  -2   7    5.24    0.40
  -5  -2   7    5.32    0.46
  -5  -2   7    5.11    0.36
   4   2  -7    2.02    0.21
   4   2  -7    2.01    0.25
   4   2  -7    2.85    0.28
  -4  -2   7    1.86    0.19
  -4  -2   7    2.27    0.21
  -4  -2   7    2.32    0.29
  -4  -2   7    2.60    0.26
   3   2  -7   30.50    0.95
   3   2  -7   31.66    0.87
   3   2  -7   30.34    0.98
  -3  -2   7   31.71    1.00
  -3  -2   7   30.49    0.86
  -3  -2   7   31.51    1.02
  -3  -2   7   32.06    0.85
   2   2  -7    0.54    0.17
   2   2  -7    0.63    0.12
   2   2  -7    0.44    0.12
  -2  -2   7    0.70    0.18
  -2  -2   7    0.78    0.14
  -2  -2   7    0.61    0.16
   1   2  -7   78.82    1.89
   1   2  -7   76.98    2.15
  -1  -2   7   78.30    2.18
  -1  -2   7   77.58    2.25
  -1  -2   7   77.17    1.84
   0   2  -7   35.07    0.88
   0   2  -7   33.98    1.06
   0   2  -7   35.43    0.89
   0  -2   7   34.23    1.06
   0  -2   7   34.34    1.12
   0  -2   7   34.56    0.89
  -1   2  -7    6.59    0.35
  -1   2  -7    6.60    0.37
  -1   2  -7    6.53    0.27
   1  -2   7    6.40    0.41
   1  -2   7    7.06    0.30
   1  -2   7    6.16    0.36
  -2   2  -7    0.34    0.16
  -2   2  -7    0.34    0.11
   2  -2   7    0.46    0.12
   2  -2   7    0.43    0.14
   2  -2   7    0.34    0.13
   2  -2   7    0.66    0.20
  -3   2  -7    0.45    0.18
  -3   2  -7    0.18    0.12
   3  -2   7    0.27    0.15
   3  -2   7    0.94    0.23
   3  -2   7    0.32    0.14
  -4   2  -7    4.63    0.34
  -4   2  -7    4.39    0.26
   4  -2   7    4.55    0.40
   4  -2   7    4.12    0.30
   4  -2   7    4.49    0.28
  -5   2  -7    6.87    0.40
  -5   2  -7    6.92    0.49
   5  -2   7    6.56    0.43
   5  -2   7    7.68    0.53
   5  -2   7    7.69    0.48
  -6   2  -7    1.31    0.24
   6  -2   7    0.85    0.27
   6  -2   7    1.51    0.35
  -7   2  -7   11.14    0.55
   7  -2   7   11.92    0.65
  -8   2  -7    3.65    0.37
   8  -2   7    3.48    0.42
  -9   2  -7    0.32    0.30
   9  -2   7   -0.46    0.35
   9   1  -7    0.93    0.35
  -9  -1   7    0.80    0.31
  -9  -1   7    0.55    0.28
   8   1  -7    2.26    0.35
  -8  -1   7    1.99    0.29
  -8  -1   7    1.97    0.32
   7   1  -7    2.73    0.32
  -7  -1   7    2.79    0.40
  -7  -1   7    2.41    0.29
  -7  -1   7    2.32    0.27
   6   1  -7    0.25    0.28
   6   1  -7    0.02    0.16
   6   1  -7    0.05    0.19
  -6  -1   7   -0.05    0.26
  -6  -1   7    0.30    0.20
  -6  -1   7   -0.05    0.17
   5   1  -7   20.20    0.83
   5   1  -7   21.92    0.71
   5   1  -7   19.76    1.12
   5   1  -7   21.22    0.68
   5   1  -7   21.50    0.84
  -5  -1   7   21.58    0.70
  -5  -1   7   22.31    0.81
  -5  -1   7   20.58    0.68
   4   1  -7   35.91    1.81
   4   1  -7   37.78    1.04
   4   1  -7   40.30    1.21
   4   1  -7   39.96    1.07
   4   1  -7   38.48    1.20
  -4  -1   7   38.58    1.06
  -4  -1   7   40.61    1.06
  -4  -1   7   38.96    1.23
  -4  -1   7   38.69    1.19
  -4  -1   7   37.72    1.02
   3   1  -7   33.92    1.05
   3   1  -7   34.64    0.93
   3   1  -7   32.54    1.02
  -3  -1   7   34.70    1.07
  -3  -1   7   33.70    0.89
  -3  -1   7   33.85    0.91
  -3  -1   7   32.44    0.91
   2   1  -7    1.22    0.14
   2   1  -7    1.37    0.17
   2   1  -7    1.52    0.20
  -2  -1   7    1.31    0.13
  -2  -1   7    1.82    0.17
  -2  -1   7    1.62    0.20
  -2  -1   7    1.47    0.14
  -2  -1   7    1.61    0.17
   1   1  -7   19.68    0.59
   1   1  -7   19.85    0.58
   1   1  -7   19.46    0.68
  -1  -1   7   20.87    0.68
  -1  -1   7   18.73    0.56
  -1  -1   7   19.58    0.56
  -1  -1   7   19.98    0.68
   0   1  -7   93.51    2.60
   0   1  -7   92.25    2.56
   0  -1   7   96.37    2.70
   0  -1   7   95.37    2.30
   0  -1   7   95.02    2.62
  -1   1  -7   25.04    0.68
  -1   1  -7   24.94    1.17
  -1   1  -7   25.61    0.80
   1  -1   7   23.79    0.66
   1  -1   7   25.60    0.85
   1  -1   7   24.18    0.78
   1  -1   7   25.39    0.79
   1  -1   7   23.81    0.70
  -2   1  -7  219.25    8.92
  -2   1  -7  208.05    5.38
  -2   1  -7  206.80    5.00
   2  -1   7  212.02    5.63
   2  -1   7  215.25    4.76
   2  -1   7  213.52    5.07
   2  -1   7  215.95    5.54
   2  -1   7  201.86    5.87
   2  -1   7  211.79    5.02
  -3   1  -7    7.93    0.36
  -3   1  -7    7.98    0.36
  -3   1  -7    8.08    0.40
   3  -1   7    7.73    0.35
   3  -1   7    8.28    0.38
   3  -1   7    8.09    0.47
   3  -1   7    8.44    0.38
  -4   1  -7   22.53    0.72
  -4   1  -7   22.95    0.78
  -4   1  -7   23.17    0.71
   4  -1   7   23.58    0.90
   4  -1   7   24.37    0.74
   4  -1   7   23.94    0.71
   4  -1   7   23.16    0.73
  -5   1  -7    6.88    0.41
   5  -1   7    6.86    0.45
   5  -1   7    6.30    0.42
   5  -1   7    7.06    0.49
  -6   1  -7    2.89    0.28
   6  -1   7    2.98    0.30
   6  -1   7    3.39    0.32
  -7   1  -7    0.83    0.26
   7  -1   7    0.71    0.28
   7  -1   7    1.02    0.28
  -8   1  -7    7.15    0.51
   8  -1   7    7.31    0.52
   8  -1   7    6.92    0.47
  -9   1  -7    0.12    0.32
   9  -1   7   -0.43    0.34
   9   0  -7    1.36    0.37
  -9   0   7    1.61    0.33
   8   0  -7    0.91    0.30
   8   0  -7    1.26    0.33
  -8   0   7    0.57    0.28
   7   0  -7    0.47    0.35
   7   0  -7    0.02    0.23
   7   0  -7   -0.46    0.21
  -7   0   7    0.31    0.23
  -7   0   7    0.08    0.19
   6   0  -7    8.82    0.61
   6   0  -7    8.29    0.49
   6   0  -7    8.60    0.53
  -6   0   7    9.43    0.58
  -6   0   7    8.38    0.46
  -6   0   7    8.70    0.46
   5   0  -7   18.97    0.69
   5   0  -7   20.40    0.68
   5   0  -7   19.30    0.82
  -5   0   7   21.49    0.80
  -5   0   7   19.78    0.66
  -5   0   7   20.04    0.65
   4   0  -7   73.48    1.84
   4   0  -7   72.13    2.06
   4   0  -7   71.76    2.05
   4   0  -7   73.80    1.86
  -4   0   7   72.19    1.83
  -4   0   7   71.78    1.83
  -4   0   7   74.59    2.11
   3   0  -7   28.30    0.81
   3   0  -7   28.71    0.78
   3   0  -7   28.82    0.91
   3   0  -7   28.72    0.91
   3   0  -7   27.98    0.81
  -3   0   7   28.26    0.79
  -3   0   7   29.85    0.95
  -3   0   7   28.11    0.87
  -3   0   7   28.54    0.79
   2   0  -7  305.87    7.38
   2   0  -7  310.16    7.82
   2   0  -7  320.47    7.28
   2   0  -7  298.16    8.02
  -2   0   7  300.26    7.36
  -2   0   7  312.30    8.39
  -2   0   7  308.20    7.26
  -2   0   7  320.01    8.24
   1   0  -7   13.98    0.46
   1   0  -7   13.60    0.56
   1   0  -7   14.18    0.53
   1   0  -7   13.73    0.48
  -1   0   7   14.70    0.55
  -1   0   7   13.78    0.44
   0   0  -7    1.55    0.17
   0   0  -7    1.57    0.14
   0   0  -7    1.78    0.14
   0   0  -7    1.59    0.20
   0   0   7    1.63    0.14
   0   0   7    2.89    0.23
  -1   0  -7    3.66    0.23
  -1   0  -7    3.46    0.26
   1   0   7    3.84    0.23
   1   0   7    3.37    0.27
   1   0   7    3.27    0.27
  -2   0  -7    3.07    0.19
  -2   0  -7    3.42    0.24
   2   0   7    3.12    0.27
   2   0   7    3.22    0.22
   2   0   7    3.02    0.25
   2   0   7    3.17    0.23
   2   0   7    3.47    0.24
  -3   0  -7    3.92    0.28
  -3   0  -7    3.59    0.22
  -3   0  -7    3.55    0.26
  -3   0  -7    3.78    0.28
   3   0   7    4.55    0.29
   3   0   7    4.11    0.28
   3   0   7    3.63    0.27
   3   0   7    3.96    0.29
   3   0   7    4.28    0.34
   3   0   7    3.59    0.23
  -4   0  -7   38.40    1.14
  -4   0  -7   39.37    1.08
  -4   0  -7   39.85    1.09
   4   0   7   40.13    1.08
   4   0   7   39.47    1.09
   4   0   7   42.21    1.33
  -5   0  -7   18.68    0.65
  -5   0  -7   18.74    0.64
   5   0   7   18.58    0.65
   5   0   7   18.57    0.64
  -6   0  -7   30.95    0.96
  -6   0  -7   33.69    0.98
   6   0   7   32.12    0.98
   6   0   7   32.94    1.00
  -7   0  -7    9.88    0.55
  -7   0  -7   11.83    0.57
   7   0   7   10.37    0.57
   7   0   7   10.18    0.57
  -8   0  -7    0.01    0.26
   8   0   7    0.00    0.25
   8   0   7   -0.20    0.29
  -9   0  -7    0.03    0.32
   9   0   7    0.77    0.36
   9  -1  -7    2.36    0.40
   9  -1  -7    3.24    0.44
  -9   1   7    2.47    0.35
   8  -1  -7    2.81    0.51
   8  -1  -7    3.65    0.40
   8  -1  -7    3.88    0.42
  -8   1   7    2.83    0.33
   7  -1  -7    0.49    0.37
   7  -1  -7    0.22    0.26
   7  -1  -7    0.80    0.26
  -7   1   7    0.18    0.23
   6  -1  -7   17.68    0.67
   6  -1  -7   16.23    0.81
   6  -1  -7   17.32    0.72
  -6   1   7   18.24    0.64
   5  -1  -7   22.69    0.73
   5  -1  -7   22.31    0.77
   5  -1  -7   21.15    0.87
  -5   1   7   22.17    0.67
  -5   1   7   23.03    0.87
  -5   1   7   22.09    0.70
   4  -1  -7   14.38    0.50
   4  -1  -7   13.17    0.63
   4  -1  -7   14.63    0.52
   4  -1  -7   14.42    0.55
  -4   1   7   14.10    0.51
  -4   1   7   15.01    0.47
  -4   1   7   14.25    0.64
   3  -1  -7   30.67    0.82
   3  -1  -7   30.97    0.85
   3  -1  -7   29.90    0.98
   3  -1  -7   31.10    0.87
  -3   1   7   30.51    0.81
  -3   1   7   31.06    1.02
  -3   1   7   30.31    0.84
   2  -1  -7   20.04    0.66
   2  -1  -7   19.47    0.67
   2  -1  -7   19.01    0.59
   2  -1  -7   19.68    0.57
   2  -1  -7   18.54    0.70
   2  -1  -7   18.46    0.56
  -2   1   7   19.94    0.71
  -2   1   7   20.35    0.61
  -2   1   7   19.79    0.58
   1  -1  -7  155.97    3.57
   1  -1  -7  154.69    4.06
   1  -1  -7  156.39    3.75
   1  -1  -7  158.45    4.25
   1  -1  -7  160.38    4.16
  -1   1   7  159.78    4.32
  -1   1   7  157.54    3.75
  -1   1   7  159.18    4.28
   0  -1  -7   13.27    0.53
   0  -1  -7   14.81    0.51
   0  -1  -7   14.91    0.43
   0  -1  -7   13.97    0.48
   0   1   7   13.72    0.54
   0   1   7   13.29    0.43
  -1  -1  -7    0.13    0.09
  -1  -1  -7    0.17    0.08
  -1  -1  -7    0.08    0.11
   1   1   7   -0.01    0.12
   1   1   7    0.20    0.09
   1   1   7    0.03    0.11
  -2  -1  -7   12.30    0.46
  -2  -1  -7   12.30    0.39
  -2  -1  -7   12.13    0.42
   2   1   7   12.09    0.48
   2   1   7   11.79    0.40
   2   1   7   13.01    0.52
   2   1   7   12.46    0.46
  -3  -1  -7   43.17    1.13
  -3  -1  -7   43.61    1.12
  -3  -1  -7   44.07    1.13
  -3  -1  -7   42.22    1.07
  -3  -1  -7   41.89    1.23
   3   1   7   43.29    1.36
   3   1   7   42.60    1.11
   3   1   7   42.18    1.10
   3   1   7   42.26    1.26
   3   1   7   42.33    1.25
  -4  -1  -7   11.38    0.45
  -4  -1  -7   12.79    0.46
  -4  -1  -7   11.27    0.42
  -4  -1  -7   11.15    0.46
   4   1   7   11.20    0.43
   4   1   7   11.13    0.50
   4   1   7   11.30    0.44
   4   1   7   11.12    0.49
  -5  -1  -7   28.17    0.85
  -5  -1  -7   27.60    0.83
   5   1   7   27.02    0.96
   5   1   7   28.42    0.81
   5   1   7   28.04    0.84
  -6  -1  -7    3.18    0.29
  -6  -1  -7    3.18    0.26
   6   1   7    3.02    0.25
   6   1   7    3.28    0.29
  -7  -1  -7   15.45    0.66
  -7  -1  -7   17.47    0.69
   7   1   7   16.79    0.67
  -8  -1  -7    0.03    0.26
  -8  -1  -7   -0.14    0.25
   8   1   7    0.29    0.29
  -9  -1  -7    0.13    0.29
   9   1   7    0.18    0.34
   9  -2  -7   -0.47    0.37
  -9   2   7   -0.06    0.29
   8  -2  -7    0.07    0.32
   8  -2  -7    0.08    0.41
  -8   2   7    0.60    0.27
   7  -2  -7    1.71    0.42
   7  -2  -7    2.14    0.32
  -7   2   7    1.89    0.28
   6  -2  -7    4.66    0.48
   6  -2  -7    4.12    0.35
  -6   2   7    3.97    0.30
   5  -2  -7   75.06    1.86
   5  -2  -7   71.48    2.18
   5  -2  -7   77.72    1.98
  -5   2   7   76.83    1.91
   4  -2  -7   16.52    0.55
   4  -2  -7   16.93    0.60
   4  -2  -7   15.86    0.71
  -4   2   7   16.65    0.55
   3  -2  -7   57.60    1.44
   3  -2  -7   57.96    1.70
   3  -2  -7   60.16    1.74
   3  -2  -7   59.01    1.53
  -3   2   7   60.66    1.76
  -3   2   7   59.80    1.49
   2  -2  -7   66.10    1.58
   2  -2  -7   67.80    1.85
   2  -2  -7   67.16    1.91
  -2   2   7   66.26    1.63
  -2   2   7   63.94    1.91
   1  -2  -7    0.56    0.10
   1  -2  -7    0.42    0.14
   1  -2  -7    0.42    0.16
  -1   2   7    0.31    0.16
  -1   2   7    0.43    0.09
   0  -2  -7   87.63    2.43
   0  -2  -7   89.99    2.06
   0  -2  -7   88.61    2.35
   0   2   7   87.41    2.11
   0   2   7   89.74    2.47
  -1  -2  -7    1.67    0.13
  -1  -2  -7    1.72    0.18
   1   2   7    1.78    0.20
   1   2   7    1.39    0.10
  -2  -2  -7    1.38    0.17
  -2  -2  -7    1.32    0.12
   2   2   7    1.42    0.17
   2   2   7    1.64    0.19
   2   2   7    1.43    0.12
  -3  -2  -7   94.87    2.64
  -3  -2  -7   97.35    2.25
  -3  -2  -7   96.57    2.38
  -3  -2  -7  100.63    2.39
   3   2   7   96.36    2.35
   3   2   7  100.31    2.64
   3   2   7   96.51    2.70
  -4  -2  -7   13.22    0.51
  -4  -2  -7   13.55    0.46
  -4  -2  -7   13.93    0.50
  -4  -2  -7   13.12    0.53
  -4  -2  -7   13.79    0.47
   4   2   7   13.67    0.56
   4   2   7   13.88    0.47
   4   2   7   13.81    0.57
  -5  -2  -7    2.07    0.24
  -5  -2  -7    2.17    0.20
  -5  -2  -7    1.89    0.21
   5   2   7    1.94    0.28
   5   2   7    2.00    0.21
   5   2   7    1.89    0.25
  -6  -2  -7   12.42    0.52
   6   2   7   11.87    0.61
   6   2   7   12.42    0.51
  -7  -2  -7    4.80    0.34
   7   2   7    5.45    0.37
  -8  -2  -7    6.70    0.43
   8   2   7    6.60    0.50
  -9  -2  -7   -0.08    0.29
  -9  -2  -7    0.59    0.31
   9   2   7    0.06    0.32
 -10  -2  -7    1.01    0.38
 -10  -2  -7    0.31    0.34
   9  -3  -7    1.58    0.44
   8  -3  -7    2.92    0.43
   8  -3  -7    2.73    0.53
   7  -3  -7    1.84    0.34
   7  -3  -7    1.64    0.41
  -7   3   7    1.77    0.26
   6  -3  -7    7.43    0.59
   6  -3  -7    8.39    0.46
   6  -3  -7    8.54    0.60
  -6   3   7    8.64    0.43
   5  -3  -7    0.29    0.17
   5  -3  -7    0.14    0.27
   5  -3  -7   -0.11    0.18
  -5   3   7    0.30    0.17
   4  -3  -7   86.28    2.14
   4  -3  -7   83.48    2.36
   4  -3  -7   79.86    2.00
  -4   3   7   83.18    2.03
   3  -3  -7   15.39    0.49
   3  -3  -7   13.87    0.51
   3  -3  -7   13.64    0.60
   3  -3  -7   14.18    0.61
  -3   3   7   12.93    0.41
   2  -3  -7   44.29    1.32
   2  -3  -7   44.07    1.09
   2  -3  -7   43.06    1.34
  -2   3   7   43.12    1.34
   1  -3  -7   27.43    0.88
   1  -3  -7   27.31    0.90
   1  -3  -7   27.75    0.73
  -1   3   7   27.47    0.91
   0  -3  -7   26.46    0.85
   0  -3  -7   27.22    0.71
   0  -3  -7   27.14    0.86
   0   3   7   27.22    0.88
  -1  -3  -7   10.76    0.44
  -1  -3  -7   11.20    0.35
   1   3   7   11.18    0.48
  -2  -3  -7   35.58    1.07
  -2  -3  -7   36.42    0.88
   2   3   7   34.54    1.10
  -3  -3  -7    9.36    0.35
  -3  -3  -7    9.47    0.43
   3   3   7    8.88    0.46
   3   3   7   10.04    0.42
  -4  -3  -7    8.51    0.36
  -4  -3  -7    8.41    0.42
  -4  -3  -7    8.07    0.35
   4   3   7    8.69    0.42
   4   3   7    7.44    0.31
   4   3   7    8.44    0.47
  -5  -3  -7   14.66    0.50
  -5  -3  -7   14.31    0.59
  -5  -3  -7   13.97    0.51
   5   3   7   14.38    0.48
   5   3   7   14.68    0.61
   5   3   7   14.20    0.63
  -6  -3  -7   27.89    0.81
  -6  -3  -7   26.66    0.93
  -6  -3  -7   26.79    0.97
  -6  -3  -7   28.29    0.84
   6   3   7   26.32    0.98
   6   3   7   25.88    0.94
   6   3   7   27.39    0.80
  -7  -3  -7    1.42    0.24
   7   3   7    1.52    0.32
   7   3   7    1.50    0.24
  -8  -3  -7    0.47    0.26
   8   3   7    0.60    0.27
  -9  -3  -7   -0.21    0.29
   9   3   7   -0.08    0.30
 -10  -3  -7   -0.05    0.35
  10   3   7    0.41    0.34
   8  -4  -7    1.40    0.41
   7  -4  -7   -0.01    0.37
   7  -4  -7   -0.06    0.30
   6  -4  -7   11.71    0.72
   6  -4  -7   11.34    0.56
   6  -4  -7   13.89    0.71
   5  -4  -7    4.50    0.33
   5  -4  -7    5.18    0.36
   5  -4  -7    4.74    0.47
   4  -4  -7    1.00    0.19
   4  -4  -7    1.22    0.31
   3  -4  -7    2.34    0.21
   3  -4  -7    2.03    0.30
   3  -4  -7    2.00    0.28
   2  -4  -7    1.69    0.26
   2  -4  -7    1.50    0.17
   2  -4  -7    1.19    0.23
   1  -4  -7    9.70    0.46
   1  -4  -7    8.79    0.46
   1  -4  -7    9.53    0.35
  -1   4   7    9.35    0.47
   0  -4  -7    4.09    0.32
   0  -4  -7    3.77    0.22
   0  -4  -7    3.91    0.31
   0   4   7    3.80    0.30
  -1  -4  -7    1.37    0.12
  -1  -4  -7    1.85    0.21
   1   4   7    1.71    0.23
  -2  -4  -7  120.71    2.71
  -2  -4  -7  117.86    3.24
   2   4   7  120.64    3.31
  -3  -4  -7   21.41    0.60
  -3  -4  -7   20.75    0.74
   3   4   7   22.50    0.81
   3   4   7   22.72    0.72
  -4  -4  -7   13.79    0.46
  -4  -4  -7   14.89    0.60
   4   4   7   12.87    0.62
   4   4   7   14.14    0.55
  -5  -4  -7    9.12    0.51
  -5  -4  -7    9.07    0.39
   5   4   7    9.83    0.48
   5   4   7    9.40    0.56
  -6  -4  -7    9.64    0.44
  -6  -4  -7    9.07    0.45
  -6  -4  -7    9.68    0.54
  -6  -4  -7   10.21    0.59
   6   4   7    9.88    0.53
   6   4   7    9.14    0.58
  -7  -4  -7    0.74    0.31
  -7  -4  -7    0.52    0.31
  -7  -4  -7    0.90    0.24
  -7  -4  -7    0.53    0.22
   7   4   7    0.73    0.31
   7   4   7    0.70    0.32
  -8  -4  -7    0.62    0.25
   8   4   7    0.37    0.38
  -9  -4  -7    0.94    0.31
   9   4   7    0.52    0.43
 -10  -4  -7    2.57    0.41
   8  -5  -7   -0.09    0.38
  -8   5   7    0.27    0.45
   7  -5  -7    0.61    0.42
   7  -5  -7   -0.17    0.32
   7  -5  -7   -0.52    0.25
  -7   5   7   -0.71    0.38
   6  -5  -7   -0.24    0.23
   6  -5  -7    0.14    0.36
   6  -5  -7    0.05    0.27
   5  -5  -7    3.92    0.47
   5  -5  -7    4.19    0.34
   4  -5  -7    0.36    0.30
   4  -5  -7    0.39    0.19
   3  -5  -7    1.28    0.19
   3  -5  -7    1.50    0.31
   2  -5  -7   11.92    0.60
   2  -5  -7   12.77    0.62
   2  -5  -7   12.43    0.44
  -2   5   7   12.09    0.58
   1  -5  -7   15.66    0.65
   1  -5  -7   15.23    0.48
   1  -5  -7   15.06    0.62
  -1   5   7   16.09    0.65
   0  -5  -7    6.94    0.29
   0  -5  -7    7.28    0.46
   0  -5  -7    7.41    0.41
   0   5   7    6.56    0.45
  -1  -5  -7    9.54    0.47
  -1  -5  -7    9.41    0.32
   1   5   7    8.72    0.51
  -2  -5  -7   40.76    0.98
  -2  -5  -7   40.16    1.23
   2   5   7   40.92    1.30
  -3  -5  -7   16.34    0.64
  -3  -5  -7   16.04    0.48
   3   5   7   16.52    0.69
  -4  -5  -7    9.97    0.52
  -4  -5  -7   10.78    0.40
   4   5   7   11.03    0.58
   4   5   7   11.05    0.46
  -5  -5  -7   31.29    1.07
  -5  -5  -7   31.60    0.85
   5   5   7   29.56    0.99
   5   5   7   30.51    1.10
  -6  -5  -7    0.98    0.32
  -6  -5  -7    0.85    0.21
  -6  -5  -7    0.81    0.30
   6   5   7    0.74    0.30
   6   5   7    0.87    0.27
  -7  -5  -7    0.05    0.22
  -7  -5  -7    0.32    0.33
  -7  -5  -7    0.17    0.21
  -7  -5  -7   -0.08    0.31
   7   5   7   -0.32    0.28
   7   5   7    0.08    0.32
  -8  -5  -7    0.12    0.27
  -8  -5  -7    0.23    0.25
  -8  -5  -7    0.17    0.38
  -8  -5  -7    0.17    0.38
   8   5   7   -0.11    0.36
   8   5   7    0.27    0.38
  -9  -5  -7    0.06    0.29
   9   5   7   -0.16    0.40
   7  -6  -7    0.15    0.29
   7  -6  -7    0.14    0.35
  -7   6   7    0.26    0.44
   6  -6  -7    2.06    0.34
   6  -6  -7    1.74    0.44
  -6   6   7    2.31    0.47
   5  -6  -7    0.42    0.38
   5  -6  -7   -0.06    0.23
  -5   6   7    0.03    0.37
   4  -6  -7    0.76    0.23
   4  -6  -7    1.20    0.37
   3  -6  -7   -0.32    0.28
   3  -6  -7    0.17    0.18
   2  -6  -7    2.11    0.35
   2  -6  -7    2.24    0.21
   1  -6  -7    9.78    0.53
   1  -6  -7    9.31    0.56
   1  -6  -7    9.83    0.38
   0  -6  -7   -0.11    0.11
   0  -6  -7   -0.24    0.23
   0  -6  -7   -0.09    0.19
   0   6   7    0.21    0.24
  -1  -6  -7   78.41    2.25
  -1  -6  -7   78.84    2.26
  -1  -6  -7   79.95    1.83
   1   6   7   79.41    2.31
  -2  -6  -7    2.01    0.15
  -2  -6  -7    2.42    0.29
   2   6   7    2.44    0.33
  -3  -6  -7   17.50    0.50
  -3  -6  -7   16.26    0.71
   3   6   7   16.98    0.76
  -4  -6  -7    3.21    0.36
  -4  -6  -7    3.41    0.22
   4   6   7    3.73    0.40
  -5  -6  -7    7.70    0.59
  -5  -6  -7    6.82    0.52
  -5  -6  -7    8.13    0.38
   5   6   7    8.33    0.44
   5   6   7    7.70    0.57
  -6  -6  -7   10.03    0.45
  -6  -6  -7    9.93    0.64
  -6  -6  -7    9.81    0.66
   6   6   7   10.14    0.64
   6   6   7    9.76    0.51
  -7  -6  -7    0.22    0.36
  -7  -6  -7   -0.01    0.23
  -7  -6  -7    0.28    0.38
   7   6   7    0.09    0.34
   7   6   7   -0.05    0.29
  -8  -6  -7    0.83    0.30
  -8  -6  -7    1.02    0.43
  -8  -6  -7    0.73    0.43
   8   6   7    0.79    0.40
   8   6   7    0.63    0.38
  -9  -6  -7    0.19    0.30
  -9  -6  -7    0.74    0.46
  -9  -6  -7    0.68    0.34
   6  -7  -7    0.26    0.30
  -6   7   7    0.74    0.47
   5  -7  -7    0.85    0.29
   5  -7  -7   -0.19    0.40
  -5   7   7    1.11    0.45
   4  -7  -7    0.08    0.37
   4  -7  -7    0.19    0.23
  -4   7   7    0.34    0.41
   3  -7  -7    3.26    0.29
   3  -7  -7    2.75    0.43
  -3   7   7    3.71    0.48
   2  -7  -7    3.51    0.26
   2  -7  -7    3.24    0.44
  -2   7   7    2.91    0.43
   1  -7  -7   -0.10    0.15
   1  -7  -7    0.05    0.28
   0  -7  -7    8.83    0.51
   0  -7  -7    8.20    0.34
   0  -7  -7    8.52    0.58
   0   7   7    8.33    0.56
   0   7   7    8.76    0.55
  -1  -7  -7    0.88    0.32
  -1  -7  -7    1.25    0.28
  -1  -7  -7    1.01    0.15
   1   7   7    0.91    0.31
   1   7   7    1.14    0.29
  -2  -7  -7   24.51    0.92
  -2  -7  -7   24.99    0.65
   2   7   7   25.60    0.98
  -3  -7  -7    2.84    0.37
  -3  -7  -7    2.65    0.19
   3   7   7    2.67    0.38
  -4  -7  -7   10.77    0.41
  -4  -7  -7   11.29    0.65
  -4  -7  -7   10.58    0.66
   4   7   7   10.83    0.66
  -5  -7  -7    0.90    0.38
  -5  -7  -7    0.62    0.36
  -5  -7  -7    0.29    0.19
   5   7   7    0.58    0.33
  -6  -7  -7    1.16    0.40
  -6  -7  -7    0.38    0.22
  -6  -7  -7    0.68    0.40
   6   7   7    0.75    0.27
   6   7   7    1.01    0.38
  -7  -7  -7    0.45    0.42
  -7  -7  -7   -0.11    0.40
  -7  -7  -7   -0.10    0.24
   7   7   7    0.56    0.38
   7   7   7   -0.12    0.29
  -8  -7  -7    0.30    0.30
  -8  -7  -7    0.63    0.46
  -8  -7  -7    0.25    0.45
   8   7   7    0.15    0.41
  -9  -7  -7    0.90    0.35
  -9  -7  -7    0.82    0.51
   5  -8  -7   -0.28    0.29
  -5   8   7   -0.35    0.44
   4  -8  -7    0.04    0.26
   4  -8  -7    0.26    0.42
  -4   8   7   -0.44    0.42
   3  -8  -7    0.14    0.39
   3  -8  -7    0.06    0.23
  -3   8   7   -0.09    0.42
   2  -8  -7    4.33    0.50
   2  -8  -7    4.85    0.33
  -2   8   7    5.17    0.56
   1  -8  -7    2.92    0.44
   1  -8  -7    2.88    0.23
  -1   8   7    2.83    0.44
   0  -8  -7    3.49    0.25
   0  -8  -7    3.70    0.47
   0   8   7    3.78    0.44
  -1  -8  -7    1.30    0.33
  -1  -8  -7    1.72    0.18
  -1  -8  -7    1.79    0.39
   1   8   7    1.34    0.36
  -2  -8  -7    0.87    0.33
  -2  -8  -7    0.88    0.15
  -2  -8  -7    0.20    0.35
   2   8   7    0.63    0.35
  -3  -8  -7    0.06    0.15
  -3  -8  -7    0.19    0.32
  -3  -8  -7   -0.40    0.34
   3   8   7    0.20    0.34
  -4  -8  -7    4.58    0.49
  -4  -8  -7    3.61    0.25
  -4  -8  -7    3.58    0.49
   4   8   7    4.30    0.49
  -5  -8  -7    1.53    0.42
  -5  -8  -7    1.54    0.23
  -5  -8  -7    1.24    0.44
   5   8   7    1.86    0.43
  -6  -8  -7    0.27    0.41
  -6  -8  -7    0.09    0.22
  -6  -8  -7    0.16    0.42
   6   8   7    0.08    0.36
  -7  -8  -7   -0.10    0.46
  -7  -8  -7    0.03    0.26
  -7  -8  -7    0.01    0.43
   7   8   7   -0.18    0.38
   7   8   7   -0.01    0.27
  -8  -8  -7    0.69    0.50
  -8  -8  -7    0.31    0.31
   4  -9  -7    0.85    0.32
  -4   9   7    0.98    0.52
   3  -9  -7    0.31    0.27
  -3   9   7    0.49    0.49
   2  -9  -7    0.25    0.40
   2  -9  -7   -0.01    0.22
  -2   9   7   -0.09    0.43
   1  -9  -7    4.55    0.55
  -1   9   7    5.22    0.57
   0  -9  -7    0.78    0.17
   0  -9  -7    0.87    0.40
   0   9   7    1.77    0.42
  -1  -9  -7    3.59    0.25
  -1  -9  -7    3.74    0.52
  -2  -9  -7    1.28    0.38
  -2  -9  -7    0.30    0.41
  -2  -9  -7   -0.01    0.39
   2   9   7    0.75    0.39
  -3  -9  -7    0.51    0.38
  -3  -9  -7    0.48    0.43
  -3  -9  -7    0.30    0.16
   3   9   7    0.62    0.40
  -4  -9  -7    0.64    0.20
  -4  -9  -7    0.70    0.41
  -4  -9  -7    1.13    0.46
   4   9   7    1.05    0.42
  -5  -9  -7   -0.16    0.40
  -5  -9  -7   -0.07    0.20
  -5  -9  -7    0.64    0.47
   5   9   7    0.27    0.40
  -6  -9  -7    0.75    0.47
  -6  -9  -7   -0.16    0.23
  -6  -9  -7   -0.03    0.49
   6   9   7    0.34    0.42
  -7  -9  -7    0.40    0.49
  -7  -9  -7   -0.42    0.26
   2 -10  -7    0.77    0.25
  -2  10   7    1.15    0.55
   1 -10  -7    0.09    0.20
  -1  10   7   -0.26    0.45
   0 -10  -7    0.65    0.18
  -2 -10  -7    0.12    0.43
  -3 -10  -7    1.29    0.50
  -3 -10  -7    1.11    0.44
  -3 -10  -7    0.58    0.47
   3  10   7    1.92    0.49
  -4 -10  -7   -0.19    0.18
  -4 -10  -7    0.11    0.43
  -4 -10  -7   -0.83    0.46
   4  10   7    0.31    0.43
  -5 -10  -7    0.88    0.24
  -5 -10  -7    0.50    0.48
  -6 -10  -7    0.20    0.51
  -6 -10  -7    0.56    0.26
  -4 -11  -7    0.32    0.48
  -5  -9   8    0.21    0.34
  -4  -9   8    0.50    0.34
  -3  -9   8    4.02    0.42
  -2  -9   8    0.00    0.30
  -1  -9   8    6.23    0.47
   0   9  -8    1.65    0.47
   0  -9   8    2.65    0.38
  -1   9  -8    1.12    0.48
   1  -9   8    1.11    0.34
  -6  -8   8    0.31    0.34
  -5  -8   8    1.18    0.34
  -5  -8   8    0.52    0.44
   4   8  -8    3.10    0.30
  -4  -8   8    2.30    0.47
  -4  -8   8    2.54    0.38
   3   8  -8    1.57    0.22
  -3  -8   8    1.41    0.32
  -3  -8   8    1.15    0.44
  -2  -8   8    1.59    0.32
  -2  -8   8    1.44    0.44
  -1  -8   8   -0.06    0.37
  -1  -8   8    0.68    0.28
   0   8  -8    5.01    0.54
   0  -8   8    5.17    0.42
   0  -8   8    4.47    0.57
  -1   8  -8    0.97    0.41
  -1   8  -8    0.83    0.24
   1  -8   8    0.32    0.38
   1  -8   8    0.93    0.29
  -2   8  -8    0.06    0.28
  -2   8  -8    0.39    0.42
   2  -8   8    0.60    0.31
  -3   8  -8    1.38    0.45
   3  -8   8    1.05    0.35
  -7  -7   8   -0.32    0.34
   6   7  -8    0.09    0.33
  -6  -7   8    0.16    0.32
  -6  -7   8    0.22    0.41
   5   7  -8    1.61    0.34
  -5  -7   8    1.52    0.34
  -5  -7   8    0.67    0.40
  -5  -7   8    1.59    0.43
   4   7  -8   15.81    0.69
  -4  -7   8   14.97    0.66
  -4  -7   8   14.37    0.79
  -4  -7   8   14.63    0.82
   3   7  -8   -0.05    0.24
  -3  -7   8   -0.07    0.33
  -3  -7   8    0.15    0.34
  -3  -7   8    0.26    0.26
   2   7  -8    9.42    0.47
  -2  -7   8    8.05    0.48
  -2  -7   8    8.41    0.64
   1   7  -8    3.88    0.34
  -1  -7   8    4.01    0.48
  -1  -7   8    4.41    0.35
   0   7  -8    0.56    0.35
   0   7  -8    1.00    0.28
   0  -7   8    1.44    0.27
   0  -7   8    1.00    0.38
  -1   7  -8    0.09    0.35
  -1   7  -8    0.39    0.29
   1  -7   8    0.48    0.25
   1  -7   8    0.14    0.35
  -2   7  -8   -0.33    0.34
  -2   7  -8    0.36    0.33
   2  -7   8    0.19    0.35
   2  -7   8    0.00    0.26
  -3   7  -8    1.62    0.42
  -3   7  -8    0.78    0.38
   3  -7   8    1.30    0.34
   3  -7   8    0.87    0.39
  -4   7  -8    1.14    0.42
   4  -7   8    1.20    0.36
  -5   7  -8    0.14    0.41
   5  -7   8    0.07    0.37
  -8  -6   8    1.58    0.37
  -8  -6   8    2.51    0.44
   7   6  -8    0.20    0.37
  -7  -6   8    0.14    0.34
  -7  -6   8   -0.02    0.42
  -7  -6   8    0.11    0.38
   6   6  -8    5.17    0.48
  -6  -6   8    5.14    0.54
  -6  -6   8    4.76    0.55
  -6  -6   8    4.57    0.42
   5   6  -8    6.05    0.47
  -5  -6   8    5.57    0.54
  -5  -6   8    5.65    0.43
  -5  -6   8    6.15    0.54
   4   6  -8    0.61    0.28
  -4  -6   8    0.55    0.34
  -4  -6   8    0.62    0.27
  -4  -6   8    0.31    0.33
   3   6  -8    9.10    0.50
  -3  -6   8    9.12    0.60
  -3  -6   8    9.84    0.61
  -3  -6   8    9.43    0.50
   2   6  -8    3.35    0.33
  -2  -6   8    2.90    0.38
  -2  -6   8    3.07    0.31
  -2  -6   8    3.19    0.42
   1   6  -8   12.39    0.58
  -1  -6   8   12.49    0.69
  -1  -6   8   12.05    0.53
   0   6  -8    1.19    0.32
   0   6  -8    1.04    0.28
   0  -6   8    1.80    0.25
   0  -6   8    0.95    0.33
  -1   6  -8    0.19    0.29
  -1   6  -8    0.60    0.30
   1  -6   8   -0.03    0.30
   1  -6   8    0.20    0.21
  -2   6  -8    3.14    0.41
  -2   6  -8    2.54    0.39
   2  -6   8    2.47    0.41
   2  -6   8    3.19    0.32
  -3   6  -8    1.03    0.35
  -3   6  -8    1.14    0.38
   3  -6   8    0.58    0.33
   3  -6   8    0.53    0.28
  -4   6  -8   -0.02    0.34
  -4   6  -8    0.03    0.36
   4  -6   8    0.17    0.33
   4  -6   8    0.16    0.30
  -5   6  -8    1.16    0.39
   5  -6   8    0.50    0.36
  -6   6  -8    1.03    0.43
   6  -6   8    1.42    0.40
   6  -6   8    1.52    0.42
  -9  -5   8    0.06    0.35
   8   5  -8   -0.30    0.36
  -8  -5   8    0.08    0.32
   7   5  -8    3.01    0.45
  -7  -5   8    2.42    0.34
  -7  -5   8    2.43    0.47
  -7  -5   8    2.48    0.47
  -7  -5   8    2.90    0.39
   6   5  -8    2.84    0.41
  -6  -5   8    2.36    0.43
  -6  -5   8    2.57    0.43
  -6  -5   8    3.24    0.35
   5   5  -8   20.45    0.84
  -5  -5   8   20.95    0.90
  -5  -5   8   20.06    0.88
  -5  -5   8   19.73    0.75
   4   5  -8   -0.09    0.24
  -4  -5   8   -0.17    0.27
  -4  -5   8   -0.13    0.27
  -4  -5   8   -0.28    0.21
   3   5  -8    1.11    0.26
  -3  -5   8    1.19    0.23
  -3  -5   8    1.24    0.31
  -3  -5   8    0.85    0.30
   2   5  -8    5.13    0.42
  -2  -5   8    4.97    0.41
  -2  -5   8    5.28    0.46
  -2  -5   8    5.39    0.34
   1   5  -8    0.90    0.25
  -1  -5   8    1.01    0.21
  -1  -5   8    0.80    0.27
  -1  -5   8    0.87    0.26
   0   5  -8    0.35    0.25
   0   5  -8    0.34    0.25
   0  -5   8    0.55    0.19
   0  -5   8    0.08    0.26
  -1   5  -8   -0.01    0.25
  -1   5  -8   -0.03    0.25
   1  -5   8   -0.04    0.26
   1  -5   8   -0.14    0.18
  -2   5  -8    3.29    0.38
  -2   5  -8    3.30    0.39
   2  -5   8    2.68    0.28
   2  -5   8    3.42    0.41
  -3   5  -8    6.93    0.55
  -3   5  -8    7.06    0.54
   3  -5   8    6.04    0.44
   3  -5   8    5.55    0.50
  -4   5  -8    3.01    0.41
   4  -5   8    2.46    0.40
   4  -5   8    3.00    0.35
  -5   5  -8    5.15    0.50
   5  -5   8    5.29    0.53
   5  -5   8    4.07    0.42
   5  -5   8    4.79    0.40
  -6   5  -8   -0.11    0.36
   6  -5   8    0.53    0.36
   6  -5   8    0.41    0.34
   7  -5   8    0.29    0.39
  -9  -4   8    3.29    0.41
   8   4  -8    2.16    0.46
  -8  -4   8    1.51    0.33
  -8  -4   8    1.24    0.47
   7   4  -8    1.30    0.38
  -7  -4   8    1.34    0.32
  -7  -4   8    1.23    0.29
  -7  -4   8    0.98    0.41
   6   4  -8    8.94    0.69
  -6  -4   8    8.90    0.58
  -6  -4   8    9.19    0.62
  -6  -4   8    7.40    0.50
  -6  -4   8    8.33    0.53
   5   4  -8   14.77    0.71
  -5  -4   8   14.42    0.59
  -5  -4   8   14.90    0.62
  -5  -4   8   14.49    0.72
  -5  -4   8   14.81    0.71
   4   4  -8    8.01    0.50
  -4  -4   8    8.63    0.54
  -4  -4   8    8.05    0.45
  -4  -4   8    8.63    0.52
   3   4  -8    6.12    0.43
  -3  -4   8    5.94    0.45
  -3  -4   8    6.19    0.38
  -3  -4   8    6.45    0.48
   2   4  -8   38.63    1.22
  -2  -4   8   39.93    1.30
  -2  -4   8   38.98    1.05
  -2  -4   8   38.19    1.24
   1   4  -8    1.46    0.26
  -1  -4   8    1.15    0.26
  -1  -4   8    0.96    0.18
  -1  -4   8    0.97    0.23
   0   4  -8    1.63    0.26
   0   4  -8    1.97    0.28
   0  -4   8    1.66    0.29
   0  -4   8    2.03    0.25
   0  -4   8    1.50    0.20
  -1   4  -8    0.33    0.24
  -1   4  -8    0.47    0.22
   1  -4   8    0.19    0.23
   1  -4   8    0.35    0.17
  -2   4  -8    2.96    0.34
  -2   4  -8    2.93    0.33
   2  -4   8    2.74    0.35
   2  -4   8    2.51    0.26
  -3   4  -8    1.83    0.31
   3  -4   8    2.25    0.34
   3  -4   8    2.09    0.26
  -4   4  -8    2.49    0.36
   4  -4   8    3.36    0.32
   4  -4   8    3.28    0.30
   4  -4   8    3.43    0.41
  -5   4  -8    2.17    0.36
   5  -4   8    1.35    0.29
   5  -4   8    1.60    0.38
   5  -4   8    1.31    0.31
  -6   4  -8   10.86    0.67
   6  -4   8   10.47    0.66
   6  -4   8    9.07    0.69
   7  -4   8    0.25    0.35
   9   3  -8    1.25    0.33
  -9  -3   8    0.91    0.34
   8   3  -8    3.11    0.35
  -8  -3   8    3.14    0.35
  -8  -3   8    3.63    0.51
   7   3  -8    0.23    0.24
   7   3  -8    0.14    0.33
  -7  -3   8   -0.19    0.35
  -7  -3   8    0.01    0.23
   6   3  -8   34.51    1.24
   6   3  -8   34.17    1.00
  -6  -3   8   33.85    1.02
  -6  -3   8   33.21    1.21
  -6  -3   8   34.86    1.05
  -6  -3   8   33.16    1.19
   5   3  -8   14.78    0.71
   5   3  -8   13.34    0.53
  -5  -3   8   13.59    0.58
  -5  -3   8   13.98    0.58
  -5  -3   8   14.33    0.64
  -5  -3   8   12.86    0.68
   4   3  -8   19.15    0.60
   4   3  -8   19.72    0.78
  -4  -3   8   20.48    0.67
  -4  -3   8   20.22    0.80
  -4  -3   8   19.30    0.66
  -4  -3   8   19.64    0.77
   3   3  -8    0.62    0.21
   3   3  -8    0.31    0.11
  -3  -3   8    0.37    0.14
  -3  -3   8    0.16    0.20
  -3  -3   8    0.66    0.17
  -3  -3   8    0.47    0.23
   2   3  -8    9.11    0.48
  -2  -3   8    9.53    0.47
  -2  -3   8    8.61    0.40
  -2  -3   8    8.94    0.36
  -2  -3   8    9.41    0.48
   1   3  -8   19.18    0.71
  -1  -3   8   18.94    0.59
  -1  -3   8   18.58    0.73
  -1  -3   8   18.35    0.69
   0   3  -8    3.92    0.32
   0  -3   8    4.41    0.30
   0  -3   8    4.24    0.34
   0  -3   8    4.23    0.37
  -1   3  -8    0.56    0.20
  -1   3  -8    1.05    0.23
   1  -3   8    0.59    0.16
   1  -3   8    0.88    0.19
   1  -3   8    0.51    0.13
   1  -3   8    0.69    0.22
  -2   3  -8   29.13    0.93
  -2   3  -8   26.51    0.71
   2  -3   8   27.23    1.01
   2  -3   8   29.59    0.81
   2  -3   8   26.60    0.79
  -3   3  -8   19.32    0.56
  -3   3  -8   19.86    0.75
   3  -3   8   19.67    0.66
   3  -3   8   19.31    0.65
   3  -3   8   19.56    0.82
  -4   3  -8    9.43    0.39
  -4   3  -8    9.17    0.54
   4  -3   8    9.91    0.50
   4  -3   8    8.43    0.57
   4  -3   8    9.86    0.48
  -5   3  -8    0.25    0.17
  -5   3  -8    0.37    0.28
   5  -3   8    0.22    0.24
   5  -3   8    0.06    0.28
   5  -3   8   -0.36    0.24
  -6   3  -8    1.18    0.22
   6  -3   8    0.85    0.35
   6  -3   8    1.26    0.31
   7  -3   8    3.77    0.41
   8  -3   8    1.33    0.39
   9   2  -8    0.88    0.36
  -9  -2   8    0.72    0.32
   8   2  -8    1.26    0.32
  -8  -2   8    1.09    0.28
  -8  -2   8    0.88    0.42
   7   2  -8    1.38    0.29
  -7  -2   8    1.30    0.26
  -7  -2   8    1.90    0.40
   6   2  -8   29.77    0.95
   6   2  -8   31.81    1.15
  -6  -2   8   28.89    1.10
  -6  -2   8   30.50    0.95
   5   2  -8   17.79    0.63
   5   2  -8   17.02    0.77
  -5  -2   8   17.09    0.63
  -5  -2   8   16.65    0.62
  -5  -2   8   18.35    0.75
  -5  -2   8   13.86    0.65
   4   2  -8    1.39    0.21
   4   2  -8    1.44    0.24
   4   2  -8    1.89    0.27
   4   2  -8    1.59    0.20
  -4  -2   8    1.66    0.19
  -4  -2   8    1.53    0.28
  -4  -2   8    1.81    0.21
  -4  -2   8    1.76    0.24
   3   2  -8   45.94    1.22
   3   2  -8   47.15    1.40
   3   2  -8   45.07    1.33
  -3  -2   8   45.73    1.22
  -3  -2   8   46.85    1.19
  -3  -2   8   46.30    1.42
  -3  -2   8   45.87    1.41
   2   2  -8   11.35    0.49
   2   2  -8   10.89    0.41
  -2  -2   8   11.39    0.51
  -2  -2   8   11.17    0.49
  -2  -2   8   10.39    0.42
  -2  -2   8   11.12    0.41
  -2  -2   8   11.28    0.42
   1   2  -8   18.90    0.69
   1   2  -8   19.47    0.57
  -1  -2   8   19.72    0.57
  -1  -2   8   19.64    0.71
  -1  -2   8   19.63    0.71
  -1  -2   8   19.43    0.59
   0   2  -8   18.04    0.54
   0   2  -8   18.90    0.69
   0   2  -8   18.25    0.54
   0  -2   8   18.61    0.55
   0  -2   8   18.39    0.72
   0  -2   8   18.41    0.67
   0  -2   8   19.05    0.57
  -1   2  -8    8.27    0.44
  -1   2  -8    8.00    0.33
   1  -2   8    7.91    0.34
   1  -2   8    7.68    0.40
   1  -2   8    7.80    0.46
   1  -2   8    8.03    0.34
  -2   2  -8    0.62    0.13
  -2   2  -8    0.73    0.19
   2  -2   8    0.64    0.15
   2  -2   8    0.95    0.17
   2  -2   8    0.44    0.13
   2  -2   8    1.02    0.22
  -3   2  -8   80.56    1.98
  -3   2  -8   79.13    2.18
   3  -2   8   81.00    1.94
   3  -2   8   79.63    2.02
   3  -2   8   78.97    2.41
  -4   2  -8    4.68    0.35
  -4   2  -8    4.93    0.37
   4  -2   8    5.05    0.44
   4  -2   8    4.48    0.32
   4  -2   8    4.91    0.31
  -5   2  -8   15.52    0.68
  -5   2  -8   14.90    0.57
   5  -2   8   16.40    0.66
   5  -2   8   15.16    0.75
  -6   2  -8    0.50    0.23
   6  -2   8    0.27    0.32
   6  -2   8    0.31    0.26
  -7   2  -8    1.15    0.28
   7  -2   8    0.91    0.32
  -8   2  -8    0.22    0.30
   8  -2   8    0.23    0.34
   9   1  -8    1.90    0.39
  -9  -1   8    1.05    0.33
   8   1  -8    0.05    0.29
  -8  -1   8    0.29    0.25
  -8  -1   8   -0.05    0.27
   7   1  -8   14.83    0.68
  -7  -1   8   16.43    0.67
  -7  -1   8   15.50    0.68
  -7  -1   8   16.88    0.81
   6   1  -8   13.18    0.60
   6   1  -8   12.72    0.73
  -6  -1   8   14.12    0.59
  -6  -1   8   13.50    0.58
  -6  -1   8   13.78    0.70
   5   1  -8   25.45    0.95
   5   1  -8   26.49    1.00
   5   1  -8   26.15    0.80
   5   1  -8   23.77    1.34
   5   1  -8   26.67    0.84
  -5  -1   8   27.42    0.82
  -5  -1   8   27.15    0.82
  -5  -1   8   26.75    0.97
   4   1  -8    0.40    0.21
   4   1  -8    0.28    0.20
   4   1  -8    0.01    0.15
   4   1  -8    0.18    0.12
   4   1  -8    0.04    0.21
  -4  -1   8    0.20    0.16
  -4  -1   8    0.20    0.15
  -4  -1   8    0.32    0.15
  -4  -1   8    0.17    0.14
  -4  -1   8    0.27    0.22
   3   1  -8    9.78    0.47
   3   1  -8   10.53    0.47
   3   1  -8    9.50    0.42
   3   1  -8    9.42    0.40
  -3  -1   8   10.71    0.40
  -3  -1   8   10.12    0.40
  -3  -1   8   10.03    0.51
  -3  -1   8    9.05    0.41
   2   1  -8   10.06    0.47
   2   1  -8    9.99    0.40
   2   1  -8    9.38    0.36
   2   1  -8    9.38    0.41
  -2  -1   8    9.54    0.38
  -2  -1   8    9.63    0.38
  -2  -1   8    9.48    0.47
  -2  -1   8    9.90    0.42
  -2  -1   8   10.12    0.37
   1   1  -8   60.74    1.53
   1   1  -8   59.50    1.60
   1   1  -8   59.35    1.73
  -1  -1   8   60.51    1.53
  -1  -1   8   59.13    1.75
  -1  -1   8   62.17    1.53
  -1  -1   8   59.29    1.46
  -1  -1   8   62.10    1.78
  -1  -1   8   60.93    1.52
   0   1  -8    0.18    0.11
   0   1  -8    0.31    0.15
   0   1  -8    0.34    0.09
   0   1  -8    0.93    0.20
   0  -1   8    0.21    0.14
   0  -1   8    0.04    0.10
   0  -1   8    0.58    0.17
   0  -1   8    0.13    0.11
   0  -1   8    0.28    0.10
  -1   1  -8   79.71    2.24
  -1   1  -8   80.01    1.97
  -1   1  -8   80.86    2.22
  -1   1  -8   80.89    3.47
   1  -1   8   79.56    2.34
   1  -1   8   81.74    1.89
   1  -1   8   78.09    1.98
   1  -1   8   79.76    1.98
   1  -1   8   79.36    2.24
  -2   1  -8    8.94    0.44
  -2   1  -8    8.37    0.37
  -2   1  -8    8.25    0.37
   2  -1   8    8.70    0.42
   2  -1   8    8.52    0.39
   2  -1   8    8.26    0.36
   2  -1   8    9.39    0.47
   2  -1   8    8.58    0.36
  -3   1  -8    3.02    0.21
  -3   1  -8    3.54    0.23
  -3   1  -8    3.53    0.28
   3  -1   8    3.11    0.24
   3  -1   8    3.70    0.25
   3  -1   8    3.34    0.22
   3  -1   8    3.04    0.32
  -4   1  -8    0.28    0.15
  -4   1  -8    0.10    0.15
  -4   1  -8    0.26    0.19
   4  -1   8    0.16    0.17
   4  -1   8    0.24    0.16
   4  -1   8    0.59    0.24
   4  -1   8    0.35    0.16
  -5   1  -8   12.65    0.52
   5  -1   8   13.70    0.56
   5  -1   8   11.80    0.56
   5  -1   8   12.14    0.66
  -6   1  -8    2.36    0.27
   6  -1   8    2.47    0.30
   6  -1   8    1.82    0.27
  -7   1  -8    0.15    0.25
   7  -1   8   -0.05    0.28
   7  -1   8    0.10    0.27
  -8   1  -8    0.17    0.29
   8  -1   8   -0.09    0.32
   8  -1   8    0.14    0.29
  -9   1  -8    0.68    0.35
   9  -1   8    0.55    0.38
   9  -1   8    0.62    0.34
   9   0  -8    0.87    0.36
  -9   0   8    0.74    0.32
   8   0  -8    0.66    0.32
   8   0  -8    0.10    0.42
  -8   0   8    0.43    0.29
   7   0  -8    5.98    0.44
   7   0  -8    6.57    0.61
   7   0  -8    6.82    0.43
  -7   0   8    6.34    0.48
  -7   0   8    6.45    0.49
   6   0  -8   28.01    1.12
   6   0  -8   31.30    0.98
   6   0  -8   30.66    0.96
  -6   0   8   30.42    1.11
  -6   0   8   31.22    0.94
  -6   0   8   30.04    0.92
   5   0  -8    0.22    0.17
   5   0  -8    0.71    0.20
   5   0  -8    0.63    0.28
  -5   0   8    0.65    0.19
  -5   0   8    0.39    0.16
  -5   0   8    0.55    0.25
   4   0  -8   10.54    0.48
   4   0  -8   11.31    0.50
   4   0  -8   10.78    0.56
  -4   0   8   11.23    0.56
  -4   0   8   11.01    0.44
  -4   0   8   11.14    0.46
   3   0  -8   19.84    0.65
   3   0  -8   19.95    0.64
   3   0  -8   20.26    0.74
   3   0  -8   20.10    0.62
   3   0  -8   19.80    0.74
  -3   0   8   19.27    0.60
  -3   0   8   20.76    0.67
  -3   0   8   20.61    0.62
  -3   0   8   21.37    0.77
  -3   0   8   19.83    0.62
   2   0  -8    2.36    0.23
   2   0  -8    2.12    0.17
   2   0  -8    2.10    0.21
   2   0  -8    1.89    0.18
  -2   0   8    2.31    0.18
  -2   0   8    2.01    0.16
  -2   0   8    2.23    0.25
  -2   0   8    2.03    0.18
  -2   0   8    2.52    0.20
   1   0  -8   26.53    0.77
   1   0  -8   27.58    0.88
   1   0  -8   27.92    0.92
   1   0  -8   26.95    0.77
   1   0  -8   25.09    0.80
  -1   0   8   28.64    0.90
  -1   0   8   26.28    0.73
  -1   0   8   25.99    0.76
   0   0  -8    4.60    0.33
   0   0  -8    3.97    0.23
   0   0  -8    3.72    0.31
   0   0  -8    4.03    0.26
   0   0  -8    3.98    0.28
   0   0   8    4.91    0.29
   0   0   8    4.00    0.25
   0   0   8    4.06    0.23
   0   0   8    4.08    0.31
  -1   0  -8   71.10    1.79
  -1   0  -8   71.61    2.00
  -1   0  -8   72.24    1.81
  -1   0  -8   71.03    2.04
   1   0   8   75.17    2.11
   1   0   8   70.08    1.78
   1   0   8   72.66    1.79
   1   0   8   70.50    2.03
  -2   0  -8   95.56    2.36
  -2   0  -8   93.81    2.61
  -2   0  -8   94.86    2.33
   2   0   8   94.51    2.34
   2   0   8   93.49    2.75
   2   0   8   97.14    2.59
   2   0   8   92.08    2.21
   2   0   8   96.94    2.33
   2   0   8   96.92    2.63
  -3   0  -8    4.55    0.32
  -3   0  -8    3.55    0.23
  -3   0  -8    4.12    0.31
   3   0   8    4.24    0.30
   3   0   8    3.77    0.32
   3   0   8    3.94    0.28
   3   0   8    3.88    0.32
   3   0   8    3.47    0.23
   3   0   8    4.48    0.37
  -4   0  -8   14.55    0.54
  -4   0  -8   14.94    0.55
   4   0   8   16.02    0.56
   4   0   8   13.86    0.54
   4   0   8   14.69    0.68
  -5   0  -8    1.82    0.22
  -5   0  -8    2.38    0.25
   5   0   8    2.39    0.26
   5   0   8    2.08    0.23
  -6   0  -8    0.02    0.20
  -6   0  -8    0.10    0.20
   6   0   8   -0.35    0.22
   6   0   8    0.10    0.19
  -7   0  -8    0.29    0.25
  -7   0  -8    0.21    0.24
   7   0   8    0.17    0.27
   7   0   8   -0.03    0.23
  -8   0  -8    0.35    0.29
   8   0   8    0.77    0.33
   8   0   8   -0.12    0.26
  -9   0  -8    3.96    0.44
   9   0   8    4.03    0.48
   9  -1  -8   -0.20    0.33
   9  -1  -8   -0.34    0.34
  -9   1   8   -0.12    0.30
   8  -1  -8    2.40    0.38
   8  -1  -8    1.73    0.35
   8  -1  -8    2.88    0.54
  -8   1   8    1.75    0.32
   7  -1  -8    0.02    0.35
   7  -1  -8   -0.38    0.25
   7  -1  -8   -0.13    0.24
  -7   1   8    0.12    0.23
   6  -1  -8    0.25    0.22
   6  -1  -8    0.08    0.21
   6  -1  -8    0.61    0.33
  -6   1   8   -0.06    0.19
   5  -1  -8    0.20    0.18
   5  -1  -8   -0.26    0.17
   5  -1  -8    0.17    0.25
  -5   1   8   -0.04    0.13
  -5   1   8    0.14    0.26
  -5   1   8    0.17    0.17
   4  -1  -8    2.81    0.24
   4  -1  -8    2.88    0.32
   4  -1  -8    2.89    0.24
   4  -1  -8    2.43    0.23
  -4   1   8    2.87    0.18
  -4   1   8    3.23    0.34
  -4   1   8    2.70    0.23
   3  -1  -8    0.39    0.14
   3  -1  -8    0.00    0.17
   3  -1  -8    0.45    0.13
   3  -1  -8    0.29    0.13
  -3   1   8    0.08    0.10
  -3   1   8    0.24    0.20
  -3   1   8    0.41    0.14
   2  -1  -8  128.25    3.22
   2  -1  -8  129.55    3.02
   2  -1  -8  124.12    3.44
   2  -1  -8  130.01    3.52
   2  -1  -8  133.86    3.17
   2  -1  -8  128.81    3.60
  -2   1   8  133.79    3.17
  -2   1   8  136.97    3.62
  -2   1   8  136.18    3.63
   1  -1  -8    4.47    0.27
   1  -1  -8    4.77    0.33
   1  -1  -8    4.79    0.30
   1  -1  -8    4.70    0.36
   1  -1  -8    5.20    0.31
   1  -1  -8    4.27    0.27
  -1   1   8    4.85    0.26
  -1   1   8    4.65    0.34
  -1   1   8    4.85    0.26
   0  -1  -8   57.88    1.60
   0  -1  -8   56.79    1.37
   0  -1  -8   57.09    1.43
   0  -1  -8   55.34    1.52
   0  -1  -8   53.94    1.64
   0   1   8   55.91    1.41
   0   1   8   55.25    1.64
  -1  -1  -8   10.09    0.45
  -1  -1  -8   10.38    0.39
  -1  -1  -8    9.52    0.41
  -1  -1  -8    9.44    0.35
   1   1   8   10.00    0.44
   1   1   8    9.88    0.36
   1   1   8    9.99    0.45
  -2  -1  -8   34.25    0.92
  -2  -1  -8   33.57    0.87
  -2  -1  -8   33.55    1.01
  -2  -1  -8   32.83    0.90
   2   1   8   34.73    1.09
   2   1   8   32.32    0.88
   2   1   8   33.67    0.89
   2   1   8   32.35    0.88
   2   1   8   32.90    1.01
   2   1   8   33.35    1.04
  -3  -1  -8    7.65    0.36
  -3  -1  -8    7.40    0.39
  -3  -1  -8    8.94    0.36
  -3  -1  -8    8.65    0.38
   3   1   8    8.41    0.47
   3   1   8    8.11    0.36
   3   1   8    8.29    0.43
   3   1   8    8.44    0.42
   3   1   8    8.10    0.33
  -4  -1  -8   56.75    1.64
  -4  -1  -8   57.46    1.50
  -4  -1  -8   58.26    1.43
  -4  -1  -8   57.77    1.51
   4   1   8   57.51    1.48
   4   1   8   57.01    1.67
   4   1   8   57.58    1.49
   4   1   8   57.48    1.68
  -5  -1  -8   15.80    0.58
  -5  -1  -8   14.38    0.59
   5   1   8   15.89    0.58
   5   1   8   15.61    0.67
   5   1   8   15.28    0.53
  -6  -1  -8    4.88    0.35
  -6  -1  -8    5.08    0.33
   6   1   8    4.95    0.35
   6   1   8    4.82    0.31
  -7  -1  -8    0.63    0.24
  -7  -1  -8    0.01    0.23
   7   1   8    0.38    0.26
  -8  -1  -8    2.67    0.34
  -8  -1  -8    2.95    0.36
   8   1   8    3.00    0.38
  -9  -1  -8    0.61    0.34
   9   1   8    0.89    0.37
   9  -2  -8    0.12    0.40
  -9   2   8    0.28    0.31
   8  -2  -8    0.80    0.46
   8  -2  -8    1.57    0.37
  -8   2   8    0.90    0.30
   7  -2  -8    1.76    0.32
   7  -2  -8    1.23    0.43
  -7   2   8    0.98    0.27
   6  -2  -8    0.16    0.24
   6  -2  -8    0.54    0.33
  -6   2   8    0.12    0.21
   5  -2  -8    4.51    0.32
   5  -2  -8    4.92    0.34
   5  -2  -8    5.20    0.46
  -5   2   8    4.38    0.30
   4  -2  -8    4.40    0.40
   4  -2  -8    4.26    0.29
   4  -2  -8    4.93    0.31
  -4   2   8    5.02    0.41
  -4   2   8    4.37    0.34
   3  -2  -8    4.79    0.38
   3  -2  -8    3.86    0.25
   3  -2  -8    4.26    0.34
   3  -2  -8    4.42    0.27
  -3   2   8    4.74    0.30
  -3   2   8    4.18    0.35
   2  -2  -8    0.32    0.12
   2  -2  -8    0.18    0.11
   2  -2  -8    0.36    0.11
   2  -2  -8    0.05    0.18
   2  -2  -8    0.23    0.17
  -2   2   8    0.37    0.19
  -2   2   8    0.19    0.11
   1  -2  -8   15.29    0.64
   1  -2  -8   15.68    0.50
   1  -2  -8   17.46    0.60
  -1   2   8   14.99    0.48
  -1   2   8   15.42    0.63
  -1   2   8   15.64    0.50
   0  -2  -8  188.86    4.38
   0  -2  -8  192.02    5.18
   0  -2  -8  196.34    4.99
   0   2   8  198.06    5.25
   0   2   8  193.36    5.31
   0   2   8  197.59    4.58
  -1  -2  -8   58.41    1.69
  -1  -2  -8   58.85    1.43
   1   2   8   60.98    1.46
   1   2   8   60.00    1.74
  -2  -2  -8    1.39    0.18
  -2  -2  -8    1.81    0.17
  -2  -2  -8    1.88    0.15
   2   2   8    1.51    0.19
   2   2   8    1.49    0.13
   2   2   8    1.36    0.21
  -3  -2  -8   26.80    0.75
  -3  -2  -8   27.22    0.88
  -3  -2  -8   27.73    0.77
  -3  -2  -8   26.81    0.79
   3   2   8   27.31    0.88
   3   2   8   28.48    0.92
   3   2   8   28.79    0.76
  -4  -2  -8   12.80    0.46
  -4  -2  -8   11.81    0.52
  -4  -2  -8   12.26    0.49
  -4  -2  -8   12.02    0.51
  -4  -2  -8   11.55    0.46
   4   2   8   12.59    0.45
   4   2   8   12.53    0.56
   4   2   8   12.21    0.53
  -5  -2  -8   23.82    0.73
  -5  -2  -8   22.95    0.71
  -5  -2  -8   23.10    0.78
   5   2   8   22.94    0.85
   5   2   8   23.21    0.71
   5   2   8   20.81    0.82
  -6  -2  -8    0.15    0.19
   6   2   8    0.22    0.28
   6   2   8    0.13    0.19
  -7  -2  -8    0.29    0.23
   7   2   8    0.36    0.24
  -8  -2  -8    4.14    0.38
   8   2   8    4.87    0.42
  -9  -2  -8    8.34    0.63
  -9  -2  -8    9.10    0.67
   9   2   8    8.57    0.59
   8  -3  -8    0.88    0.38
   7  -3  -8   -0.55    0.37
   7  -3  -8   -0.20    0.29
  -7   3   8    0.19    0.23
   6  -3  -8    0.38    0.26
   6  -3  -8    0.53    0.34
  -6   3   8   -0.15    0.19
   5  -3  -8   -0.02    0.20
   5  -3  -8    0.05    0.26
   5  -3  -8    0.35    0.18
  -5   3   8    0.04    0.16
   4  -3  -8   11.10    0.47
   4  -3  -8   12.80    0.64
   4  -3  -8   11.36    0.55
  -4   3   8   10.91    0.59
  -4   3   8   12.04    0.43
   3  -3  -8    9.15    0.53
   3  -3  -8    8.36    0.43
   3  -3  -8    8.78    0.52
   3  -3  -8    8.84    0.39
  -3   3   8    8.49    0.32
  -3   3   8    7.71    0.50
   2  -3  -8    5.48    0.40
   2  -3  -8    3.99    0.28
   2  -3  -8    4.08    0.33
  -2   3   8    4.49    0.36
   1  -3  -8   19.17    0.73
   1  -3  -8   20.56    0.71
   1  -3  -8   18.47    0.58
  -1   3   8   20.17    0.75
   0  -3  -8    0.12    0.09
   0  -3  -8    0.33    0.15
   0  -3  -8    0.28    0.16
   0   3   8    0.07    0.17
  -1  -3  -8   58.22    1.41
  -1  -3  -8   58.73    1.69
   1   3   8   60.40    1.74
  -2  -3  -8    7.77    0.39
  -2  -3  -8    8.27    0.32
   2   3   8    7.68    0.44
  -3  -3  -8   24.82    0.69
  -3  -3  -8   25.47    0.83
   3   3   8   24.54    0.87
   3   3   8   25.41    0.81
   3   3   8   24.65    0.65
  -4  -3  -8   16.83    0.55
  -4  -3  -8   17.41    0.65
  -4  -3  -8   17.14    0.54
   4   3   8   17.62    0.65
   4   3   8   18.20    0.71
   4   3   8   16.82    0.51
  -5  -3  -8   18.65    0.61
  -5  -3  -8   18.15    0.70
  -5  -3  -8   19.15    0.61
   5   3   8   17.87    0.72
   5   3   8   18.24    0.58
   5   3   8   18.19    0.75
  -6  -3  -8    0.45    0.24
  -6  -3  -8    0.14    0.25
  -6  -3  -8    0.17    0.19
  -6  -3  -8    0.31    0.18
   6   3   8    0.19    0.28
   6   3   8   -0.01    0.25
   6   3   8    0.23    0.18
  -7  -3  -8    4.60    0.34
   7   3   8    4.55    0.46
   7   3   8    4.60    0.33
  -8  -3  -8    0.63    0.27
   8   3   8    0.65    0.26
  -9  -3  -8    4.72    0.42
   9   3   8    4.73    0.42
   8  -4  -8    0.91    0.41
  -8   4   8    0.60    0.41
   7  -4  -8   -0.22    0.31
   7  -4  -8    0.48    0.41
   6  -4  -8    2.22    0.33
   6  -4  -8    1.94    0.29
   6  -4  -8    1.98    0.43
   5  -4  -8    0.42    0.32
   5  -4  -8    0.10    0.19
   5  -4  -8    0.05    0.22
   4  -4  -8    0.06    0.25
   4  -4  -8    0.79    0.19
   3  -4  -8    1.27    0.28
   3  -4  -8    1.84    0.21
   3  -4  -8    2.07    0.31
  -3   4   8    1.63    0.30
   2  -4  -8   11.81    0.60
   2  -4  -8   11.48    0.59
   2  -4  -8   12.53    0.44
  -2   4   8   10.66    0.57
   1  -4  -8    9.85    0.51
   1  -4  -8    9.38    0.37
   1  -4  -8    9.12    0.50
  -1   4   8    9.88    0.51
   0  -4  -8   48.13    1.44
   0  -4  -8   50.44    1.21
   0  -4  -8   50.12    1.46
   0   4   8   47.98    1.50
  -1  -4  -8    1.38    0.14
  -1  -4  -8    1.76    0.22
   1   4   8    1.55    0.25
  -2  -4  -8    5.41    0.26
  -2  -4  -8    5.81    0.38
   2   4   8    5.60    0.43
  -3  -4  -8    1.44    0.23
  -3  -4  -8    1.59    0.16
   3   4   8    1.54    0.21
   3   4   8    1.74    0.27
  -4  -4  -8    9.87    0.50
  -4  -4  -8    9.58    0.39
   4   4   8   10.06    0.47
   4   4   8    9.35    0.55
  -5  -4  -8   10.00    0.42
  -5  -4  -8    9.58    0.52
  -5  -4  -8    8.93    0.41
   5   4   8    9.02    0.57
   5   4   8    9.99    0.50
  -6  -4  -8    4.10    0.38
  -6  -4  -8    4.08    0.28
  -6  -4  -8    4.37    0.42
  -6  -4  -8    3.75    0.30
   6   4   8    4.21    0.42
   6   4   8    3.72    0.40
  -7  -4  -8    5.66    0.39
  -7  -4  -8    4.82    0.33
  -7  -4  -8    4.17    0.42
  -7  -4  -8    5.47    0.50
   7   4   8    5.42    0.48
   7   4   8    4.25    0.45
  -8  -4  -8   22.93    0.83
   8   4   8   21.24    0.97
  -9  -4  -8   -0.41    0.29
   9   4   8    0.02    0.41
   7  -5  -8    0.28    0.30
   7  -5  -8    0.10    0.34
  -7   5   8   -0.12    0.39
   6  -5  -8    0.07    0.24
   6  -5  -8    0.33    0.29
   6  -5  -8    0.29    0.37
   5  -5  -8    0.38    0.22
   5  -5  -8    0.49    0.36
   4  -5  -8    5.27    0.35
   4  -5  -8    5.19    0.50
   3  -5  -8    3.03    0.37
   3  -5  -8    3.87    0.28
   2  -5  -8    5.23    0.33
   2  -5  -8    5.15    0.43
   2  -5  -8    5.32    0.44
   1  -5  -8    3.14    0.32
   1  -5  -8    2.93    0.21
   1  -5  -8    3.07    0.34
  -1   5   8    2.46    0.30
   0  -5  -8   22.64    0.81
   0  -5  -8   22.51    0.64
   0  -5  -8   22.85    0.83
   0   5   8   22.83    0.85
  -1  -5  -8    7.26    0.30
  -1  -5  -8    6.70    0.43
   1   5   8    6.62    0.48
  -2  -5  -8    1.34    0.14
  -2  -5  -8    1.59    0.25
   2   5   8    1.35    0.27
  -3  -5  -8    3.44    0.22
  -3  -5  -8    3.94    0.33
   3   5   8    3.60    0.36
  -4  -5  -8   16.38    0.52
  -4  -5  -8   16.33    0.69
   4   5   8   16.43    0.73
   4   5   8   15.78    0.61
  -5  -5  -8    4.45    0.33
  -5  -5  -8    4.63    0.40
   5   5   8    4.42    0.42
   5   5   8    4.68    0.38
  -6  -5  -8    0.76    0.30
  -6  -5  -8    0.65    0.21
  -6  -5  -8    0.84    0.34
   6   5   8    0.87    0.28
   6   5   8    1.12    0.34
  -7  -5  -8    1.13    0.26
  -7  -5  -8    1.18    0.34
  -7  -5  -8    1.15    0.24
  -7  -5  -8    0.81    0.36
   7   5   8    0.81    0.35
   7   5   8    1.09    0.36
  -8  -5  -8    7.47    0.51
  -8  -5  -8    9.16    0.70
  -8  -5  -8    9.51    0.62
  -8  -5  -8    8.88    0.66
   8   5   8    8.65    0.70
   8   5   8    9.30    0.66
  -9  -5  -8    1.80    0.34
   7  -6  -8   -0.18    0.35
   7  -6  -8   -0.36    0.29
  -7   6   8   -0.16    0.43
   6  -6  -8    0.51    0.28
   6  -6  -8   -0.23    0.39
  -6   6   8    0.12    0.40
   5  -6  -8    0.18    0.24
   5  -6  -8    0.20    0.38
   4  -6  -8    5.64    0.40
   4  -6  -8    4.51    0.51
   3  -6  -8    4.23    0.31
   3  -6  -8    3.68    0.44
   2  -6  -8    0.09    0.16
   2  -6  -8    0.43    0.29
   1  -6  -8    5.60    0.32
   1  -6  -8    5.57    0.46
   1  -6  -8    5.81    0.45
  -1   6   8    6.04    0.49
   0  -6  -8   -0.25    0.21
   0  -6  -8    0.06    0.25
   0  -6  -8   -0.06    0.13
   0   6   8    0.07    0.24
  -1  -6  -8    3.10    0.32
  -1  -6  -8    2.52    0.18
  -1  -6  -8    1.94    0.31
   1   6   8    2.59    0.34
  -2  -6  -8   40.90    1.29
  -2  -6  -8   40.49    1.00
   2   6   8   40.13    1.35
  -3  -6  -8    6.37    0.32
  -3  -6  -8    6.24    0.45
   3   6   8    6.51    0.52
  -4  -6  -8   11.23    0.41
  -4  -6  -8    9.83    0.56
   4   6   8    9.45    0.60
  -5  -6  -8    5.97    0.35
  -5  -6  -8    6.81    0.54
   5   6   8    6.04    0.51
   5   6   8    6.32    0.42
  -6  -6  -8    1.26    0.24
  -6  -6  -8    1.56    0.40
  -6  -6  -8    0.93    0.35
   6   6   8    1.32    0.31
   6   6   8    1.35    0.37
  -7  -6  -8   13.01    0.56
  -7  -6  -8   13.26    0.74
  -7  -6  -8   11.45    0.77
   7   6   8   12.73    0.66
   7   6   8   13.21    0.77
  -8  -6  -8   -0.29    0.40
  -8  -6  -8   -0.46    0.37
  -8  -6  -8   -0.39    0.26
   8   6   8    0.25    0.38
   8   6   8    0.18    0.36
  -9  -6  -8    1.52    0.34
  -9  -6  -8    2.10    0.50
  -9  -6  -8    1.79    0.38
   6  -7  -8   -0.52    0.28
  -6   7   8   -0.40    0.43
   5  -7  -8    0.68    0.45
   5  -7  -8    0.75    0.30
  -5   7   8    0.16    0.42
   4  -7  -8    0.37    0.40
   4  -7  -8    0.53    0.25
  -4   7   8    0.18    0.40
   3  -7  -8    6.22    0.56
   3  -7  -8    6.35    0.40
   2  -7  -8    2.37    0.24
   2  -7  -8    2.55    0.42
   1  -7  -8    6.15    0.52
   1  -7  -8    6.39    0.33
   0  -7  -8    5.12    0.30
   0  -7  -8    4.90    0.42
   0  -7  -8    4.90    0.48
   0   7   8    4.70    0.44
  -1  -7  -8    0.02    0.13
  -1  -7  -8   -0.18    0.24
  -1  -7  -8    0.03    0.28
   1   7   8    0.32    0.29
  -2  -7  -8    0.37    0.14
  -2  -7  -8    0.20    0.27
   2   7   8    0.21    0.31
  -3  -7  -8    4.33    0.29
  -3  -7  -8    4.52    0.43
   3   7   8    3.82    0.45
  -4  -7  -8    5.13    0.32
  -4  -7  -8    5.18    0.47
   4   7   8    4.90    0.49
  -5  -7  -8    7.56    0.39
  -5  -7  -8    7.04    0.62
  -5  -7  -8    7.21    0.60
   5   7   8    6.45    0.56
  -6  -7  -8    0.53    0.37
  -6  -7  -8    0.27    0.22
  -6  -7  -8    0.24    0.39
   6   7   8    0.73    0.37
   6   7   8    0.44    0.27
  -7  -7  -8    7.52    0.62
  -7  -7  -8    7.40    0.65
  -7  -7  -8    7.30    0.45
   7   7   8    6.20    0.60
   7   7   8    6.21    0.51
  -8  -7  -8    5.47    0.64
  -8  -7  -8    5.43    0.59
  -8  -7  -8    4.86    0.42
   8   7   8    5.89    0.62
  -9  -7  -8    0.73    0.36
  -9  -7  -8    0.57    0.48
   5  -8  -8    0.48    0.32
  -5   8   8    0.60    0.49
   4  -8  -8    0.41    0.44
   4  -8  -8    0.94    0.30
  -4   8   8    0.76    0.48
   3  -8  -8    0.44    0.24
   3  -8  -8    0.24    0.40
  -3   8   8    0.32    0.44
   2  -8  -8    0.32    0.21
   2  -8  -8    0.51    0.37
  -2   8   8    0.45    0.41
   1  -8  -8    0.29    0.18
   1  -8  -8    0.74    0.39
  -1   8   8    0.44    0.37
   0  -8  -8    0.52    0.18
   0  -8  -8    0.13    0.35
   0   8   8    0.66    0.35
  -1  -8  -8    0.73    0.36
  -1  -8  -8    0.70    0.32
  -1  -8  -8    0.43    0.16
   1   8   8    0.94    0.36
  -2  -8  -8    0.09    0.30
  -2  -8  -8    0.11    0.15
  -2  -8  -8   -0.01    0.35
   2   8   8   -0.13    0.33
  -3  -8  -8    3.37    0.43
  -3  -8  -8    3.25    0.23
   3   8   8    3.29    0.47
  -4  -8  -8   12.66    0.73
  -4  -8  -8   12.57    0.48
  -4  -8  -8   10.62    0.75
   4   8   8   12.76    0.76
  -5  -8  -8    0.42    0.41
  -5  -8  -8    0.63    0.22
  -5  -8  -8    0.69    0.39
   5   8   8    0.13    0.37
  -6  -8  -8    3.67    0.55
  -6  -8  -8    3.63    0.53
  -6  -8  -8    3.14    0.31
   6   8   8    2.76    0.48
  -7  -8  -8    0.04    0.25
  -7  -8  -8    0.07    0.47
  -7  -8  -8   -0.13    0.42
   7   8   8    0.14    0.40
  -8  -8  -8   -0.40    0.45
  -8  -8  -8   -0.08    0.30
   4  -9  -8    0.33    0.31
  -4   9   8    1.67    0.55
   3  -9  -8    0.63    0.46
   3  -9  -8    1.03    0.29
  -3   9   8    0.64    0.49
   2  -9  -8    3.96    0.55
   2  -9  -8    3.13    0.30
  -2   9   8    2.73    0.55
   1  -9  -8    0.97    0.42
   1  -9  -8    1.31    0.23
  -1   9   8    1.66    0.46
   0  -9  -8    0.98    0.19
   0  -9  -8    0.67    0.41
   0   9   8    1.35    0.42
  -1  -9  -8    0.05    0.39
  -1  -9  -8   -0.29    0.17
  -2  -9  -8    2.00    0.41
  -2  -9  -8    1.54    0.20
  -2  -9  -8    1.44    0.45
  -2  -9  -8    1.33    0.45
   2   9   8    0.91    0.42
  -3  -9  -8   -0.06    0.42
  -3  -9  -8    0.74    0.38
  -3  -9  -8    0.02    0.17
   3   9   8   -0.40    0.37
  -4  -9  -8    3.54    0.50
  -4  -9  -8    2.68    0.25
  -4  -9  -8    4.15    0.56
   4   9   8    2.91    0.50
  -5  -9  -8    1.77    0.26
  -5  -9  -8    1.30    0.49
  -5  -9  -8    2.20    0.49
   5   9   8    2.32    0.50
  -6  -9  -8    3.57    0.33
  -6  -9  -8    4.22    0.59
  -7  -9  -8    0.55    0.50
  -7  -9  -8    0.77    0.29
   2 -10  -8    0.02    0.25
  -2  10   8   -0.05    0.50
   1 -10  -8    0.87    0.23
  -1  10   8    1.93    0.56
   0 -10  -8    0.84    0.19
   0 -10  -8    0.65    0.47
  -1 -10  -8   -0.28    0.43
  -2 -10  -8    2.43    0.56
  -3 -10  -8    2.65    0.56
  -3 -10  -8    2.11    0.55
  -3 -10  -8    2.19    0.24
  -3 -10  -8    2.37    0.50
   3  10   8    2.53    0.53
  -4 -10  -8    0.54    0.44
  -4 -10  -8    0.23    0.19
  -4 -10  -8    0.43    0.50
   4  10   8    0.55    0.45
  -5 -10  -8    1.36    0.51
  -5 -10  -8    1.36    0.25
  -6 -10  -8    0.17    0.26
  -6 -10  -8   -0.19    0.48
  -4  -9   9   -0.40    0.34
  -3  -9   9    0.91    0.35
  -2  -9   9    0.01    0.32
  -1  -9   9    0.43    0.33
   0  -9   9    0.12    0.31
  -6  -8   9    0.43    0.37
  -5  -8   9    1.50    0.38
   4   8  -9   -0.13    0.26
  -4  -8   9   -0.11    0.41
  -4  -8   9    0.06    0.33
   3   8  -9    2.54    0.30
  -3  -8   9    2.31    0.37
   2   8  -9    1.11    0.24
  -2  -8   9    1.16    0.32
   1   8  -9    0.59    0.21
  -1  -8   9    0.43    0.30
   0   8  -9    0.66    0.24
   0   8  -9    0.02    0.38
   0  -8   9    0.43    0.30
  -1   8  -9    0.39    0.29
  -1   8  -9    0.17    0.41
   1  -8   9    0.68    0.31
  -2   8  -9    1.33    0.45
   2  -8   9    1.74    0.36
  -3   8  -9    2.76    0.50
   3  -8   9    2.54    0.42
  -7  -7   9    2.60    0.45
  -6  -7   9    4.51    0.47
   5   7  -9   -0.31    0.31
  -5  -7   9   -0.21    0.30
  -5  -7   9    0.02    0.38
  -5  -7   9   -0.19    0.38
   4   7  -9    2.02    0.35
  -4  -7   9    1.98    0.45
  -4  -7   9    2.19    0.35
  -4  -7   9    1.48    0.42
   3   7  -9    0.49    0.29
  -3  -7   9    0.14    0.36
  -3  -7   9   -0.26    0.34
  -3  -7   9    0.36    0.29
   2   7  -9    0.16    0.26
  -2  -7   9    0.03    0.26
  -2  -7   9    0.26    0.36
   1   7  -9    0.57    0.28
  -1  -7   9    0.61    0.28
  -1  -7   9    0.69    0.37
   0   7  -9    0.38    0.36
   0   7  -9   -0.14    0.30
   0  -7   9   -0.09    0.34
   0  -7   9   -0.19    0.25
  -1   7  -9    2.09    0.38
  -1   7  -9    2.92    0.45
   1  -7   9    2.38    0.33
   1  -7   9    2.01    0.43
  -2   7  -9    1.94    0.42
  -2   7  -9    1.71    0.42
   2  -7   9    1.85    0.42
   2  -7   9    2.21    0.36
  -3   7  -9    0.31    0.39
   3  -7   9   -0.13    0.31
  -4   7  -9    0.21    0.40
   4  -7   9    0.49    0.37
  -8  -6   9    3.47    0.49
  -8  -6   9    3.29    0.43
  -7  -6   9   -0.88    0.33
   6   6  -9    5.56    0.53
  -6  -6   9    4.56    0.46
  -6  -6   9    5.08    0.57
  -6  -6   9    5.45    0.57
   5   6  -9    1.22    0.37
  -5  -6   9    0.88    0.39
  -5  -6   9    1.34    0.32
  -5  -6   9    0.71    0.37
   4   6  -9    3.54    0.39
  -4  -6   9    3.73    0.37
  -4  -6   9    3.59    0.47
  -4  -6   9    2.82    0.44
   3   6  -9    7.74    0.54
  -3  -6   9    7.51    0.50
  -3  -6   9    7.50    0.60
  -3  -6   9    7.65    0.59
   2   6  -9    6.77    0.50
  -2  -6   9    6.12    0.55
  -2  -6   9    6.32    0.44
  -2  -6   9    5.63    0.48
   1   6  -9    0.00    0.27
  -1  -6   9   -0.04    0.29
  -1  -6   9    0.16    0.22
   0   6  -9    5.75    0.49
   0   6  -9    4.15    0.41
   0  -6   9    3.32    0.32
   0  -6   9    4.49    0.49
  -1   6  -9    0.99    0.33
  -1   6  -9    0.46    0.33
   1  -6   9    0.65    0.24
   1  -6   9    0.58    0.33
  -2   6  -9    8.05    0.62
  -2   6  -9    8.51    0.61
   2  -6   9    7.71    0.48
   2  -6   9    6.51    0.58
  -3   6  -9    0.54    0.37
  -3   6  -9   -0.23    0.33
   3  -6   9   -0.22    0.28
   3  -6   9    0.06    0.32
  -4   6  -9    5.32    0.55
  -4   6  -9    5.03    0.52
   4  -6   9    5.74    0.57
   4  -6   9    5.09    0.46
  -5   6  -9   -0.20    0.37
   5  -6   9   -0.42    0.35
  -8  -5   9    2.73    0.40
   7   5  -9   10.25    0.76
  -7  -5   9   10.38    0.63
  -7  -5   9    9.92    0.75
  -7  -5   9   10.87    0.72
  -7  -5   9    8.96    0.65
   6   5  -9    0.01    0.34
  -6  -5   9    0.51    0.27
  -6  -5   9    0.19    0.29
  -6  -5   9    0.32    0.33
  -6  -5   9    0.58    0.39
   5   5  -9    2.46    0.37
  -5  -5   9    2.21    0.33
  -5  -5   9    1.94    0.40
  -5  -5   9    2.78    0.42
   4   5  -9    0.65    0.29
  -4  -5   9    0.54    0.32
  -4  -5   9    0.78    0.32
  -4  -5   9    0.68    0.26
   3   5  -9    5.22    0.42
  -3  -5   9    6.26    0.51
  -3  -5   9    4.84    0.45
  -3  -5   9    5.12    0.37
   2   5  -9   20.68    0.80
  -2  -5   9   19.79    0.86
  -2  -5   9   19.92    0.70
  -2  -5   9   20.26    0.83
   1   5  -9    1.38    0.30
  -1  -5   9    1.70    0.25
  -1  -5   9    0.98    0.28
  -1  -5   9    0.70    0.29
   0   5  -9   11.79    0.62
   0  -5   9   10.98    0.50
   0  -5   9   11.48    0.65
  -1   5  -9   27.62    1.02
  -1   5  -9   27.68    1.02
   1  -5   9   27.67    0.84
   1  -5   9   27.16    1.09
  -2   5  -9    0.46    0.29
  -2   5  -9    1.06    0.33
   2  -5   9    0.63    0.30
   2  -5   9    0.90    0.24
  -3   5  -9    3.58    0.42
  -3   5  -9    3.30    0.42
   3  -5   9    3.70    0.36
   3  -5   9    4.06    0.46
  -4   5  -9    0.09    0.33
   4  -5   9    0.10    0.29
   4  -5   9   -0.15    0.30
  -5   5  -9    2.08    0.42
   5  -5   9    2.94    0.37
   5  -5   9    1.77    0.38
   5  -5   9    2.95    0.47
  -6   5  -9   -0.36    0.36
   6  -5   9   -0.27    0.34
   6  -5   9    0.09    0.37
  -9  -4   9    0.71    0.35
   8   4  -9    1.50    0.48
  -8  -4   9    1.40    0.34
  -8  -4   9    1.12    0.46
   7   4  -9    1.18    0.40
  -7  -4   9    0.63    0.29
  -7  -4   9    0.60    0.41
   6   4  -9    1.34    0.37
  -6  -4   9    1.04    0.39
  -6  -4   9    0.98    0.25
  -6  -4   9    1.05    0.35
  -6  -4   9    1.21    0.29
   5   4  -9    0.40    0.29
  -5  -4   9   -0.12    0.24
  -5  -4   9   -0.02    0.19
  -5  -4   9    0.32    0.30
  -5  -4   9    0.29    0.32
   4   4  -9    6.93    0.52
  -4  -4   9    6.88    0.51
  -4  -4   9    7.40    0.46
  -4  -4   9    6.93    0.46
  -4  -4   9    7.06    0.54
   3   4  -9   26.76    0.94
  -3  -4   9   26.80    0.82
  -3  -4   9   26.10    0.97
  -3  -4   9   25.01    0.97
   2   4  -9   -0.02    0.22
  -2  -4   9    0.12    0.23
  -2  -4   9    0.08    0.18
  -2  -4   9    0.07    0.23
   1   4  -9   46.61    1.46
  -1  -4   9   47.81    1.25
  -1  -4   9   48.13    1.56
  -1  -4   9   47.85    1.47
   0   4  -9    9.88    0.57
   0  -4   9    7.85    0.54
   0  -4   9    9.49    0.43
   0  -4   9    9.25    0.51
  -1   4  -9   34.21    1.14
  -1   4  -9   36.23    1.18
   1  -4   9   33.65    1.24
   1  -4   9   35.72    0.97
  -2   4  -9    2.83    0.35
  -2   4  -9    3.01    0.36
   2  -4   9    3.79    0.41
   2  -4   9    3.06    0.29
  -3   4  -9    7.82    0.56
   3  -4   9    9.04    0.49
   3  -4   9    9.13    0.57
   3  -4   9    8.80    0.50
  -4   4  -9    8.83    0.60
   4  -4   9    9.66    0.56
   4  -4   9    9.01    0.62
   4  -4   9    9.15    0.52
  -5   4  -9    1.09    0.35
   5  -4   9    0.68    0.31
   5  -4   9    0.99    0.37
   5  -4   9    1.48    0.31
  -6   4  -9    0.04    0.36
   6  -4   9    0.53    0.33
   6  -4   9    0.15    0.37
   7  -4   9    1.41    0.40
  -9  -3   9    1.09    0.36
   8   3  -9    1.30    0.31
  -8  -3   9    1.32    0.47
  -8  -3   9    1.32    0.33
   7   3  -9   -0.06    0.29
   7   3  -9    0.10    0.25
  -7  -3   9    0.18    0.24
  -7  -3   9    0.03    0.37
   6   3  -9   -0.04    0.29
   6   3  -9    0.70    0.23
  -6  -3   9   -0.23    0.21
  -6  -3   9    0.20    0.34
   5   3  -9    0.18    0.24
   5   3  -9   -0.07    0.18
  -5  -3   9    0.35    0.20
  -5  -3   9    0.48    0.22
  -5  -3   9    0.08    0.29
  -5  -3   9    0.17    0.26
   4   3  -9    0.52    0.16
   4   3  -9    0.60    0.25
  -4  -3   9    0.36    0.27
  -4  -3   9    0.59    0.25
  -4  -3   9    0.12    0.16
  -4  -3   9    0.35    0.20
   3   3  -9   47.22    1.45
  -3  -3   9   47.41    1.49
  -3  -3   9   46.73    1.25
  -3  -3   9   47.73    1.50
  -3  -3   9   48.34    1.28
   2   3  -9   12.46    0.59
  -2  -3   9   11.96    0.46
  -2  -3   9   12.91    0.50
  -2  -3   9   13.24    0.59
  -2  -3   9   13.00    0.60
   1   3  -9   36.70    0.91
   1   3  -9   36.25    1.18
  -1  -3   9   36.70    1.22
  -1  -3   9   37.49    0.99
  -1  -3   9   36.35    0.99
  -1  -3   9   35.68    1.17
   0   3  -9   99.74    2.75
   0   3  -9   98.68    2.33
   0  -3   9   97.91    2.76
   0  -3   9   97.10    2.34
   0  -3   9  101.86    2.43
   0  -3   9   95.31    2.90
  -1   3  -9    6.87    0.46
  -1   3  -9    5.55    0.25
   1  -3   9    6.32    0.45
   1  -3   9    6.58    0.35
   1  -3   9    7.02    0.41
   1  -3   9    6.10    0.35
  -2   3  -9   11.93    0.39
  -2   3  -9   12.67    0.60
  -2   3  -9   11.73    0.59
   2  -3   9   12.36    0.50
   2  -3   9   12.46    0.63
   2  -3   9   12.69    0.50
  -3   3  -9    0.01    0.23
  -3   3  -9   -0.07    0.13
   3  -3   9    0.04    0.18
   3  -3   9   -0.08    0.19
   3  -3   9    0.61    0.27
  -4   3  -9   11.02    0.61
  -4   3  -9   10.11    0.41
   4  -3   9    9.30    0.54
   4  -3   9   10.06    0.52
   4  -3   9   10.10    0.62
  -5   3  -9    2.92    0.24
  -5   3  -9    2.91    0.39
   5  -3   9    2.49    0.40
   5  -3   9    3.04    0.36
   5  -3   9    2.90    0.33
  -6   3  -9    1.41    0.23
   6  -3   9    1.24    0.32
   6  -3   9    1.36    0.39
   7  -3   9    1.73    0.37
   8  -3   9    2.37    0.44
   9   2  -9    0.94    0.38
  -9  -2   9    1.13    0.33
   8   2  -9    4.40    0.42
  -8  -2   9    3.07    0.51
  -8  -2   9    2.93    0.35
   7   2  -9    0.94    0.30
  -7  -2   9    0.76    0.25
  -7  -2   9    0.73    0.38
   6   2  -9   -0.21    0.28
   6   2  -9    0.00    0.23
  -6  -2   9   -0.09    0.20
  -6  -2   9    0.11    0.32
   5   2  -9    0.04    0.20
   5   2  -9    0.23    0.26
  -5  -2   9    0.29    0.28
  -5  -2   9    0.26    0.16
  -5  -2   9    0.13    0.19
   4   2  -9   30.73    0.90
   4   2  -9   29.59    1.05
  -4  -2   9   29.31    0.90
  -4  -2   9   28.57    1.01
  -4  -2   9   30.47    0.88
  -4  -2   9   30.81    1.06
   3   2  -9    0.18    0.16
   3   2  -9    0.14    0.19
  -3  -2   9    0.15    0.16
  -3  -2   9    0.16    0.18
  -3  -2   9    0.52    0.23
  -3  -2   9    0.18    0.13
   2   2  -9   46.28    1.22
   2   2  -9   46.22    1.42
  -2  -2   9   47.94    1.45
  -2  -2   9   46.38    1.43
  -2  -2   9   47.54    1.23
  -2  -2   9   44.54    1.20
   1   2  -9    0.70    0.21
   1   2  -9    0.69    0.14
  -1  -2   9    0.53    0.19
  -1  -2   9    0.95    0.16
  -1  -2   9    1.12    0.16
  -1  -2   9    0.43    0.19
   0   2  -9  119.50    2.89
   0   2  -9  120.98    2.90
   0   2  -9  123.55    3.29
   0  -2   9  114.89    3.45
   0  -2   9  119.28    3.33
   0  -2   9  119.53    2.80
   0  -2   9  123.86    2.94
  -1   2  -9   49.11    1.27
  -1   2  -9   48.31    1.49
   1  -2   9   50.59    1.30
   1  -2   9   49.06    1.26
   1  -2   9   50.79    1.49
   1  -2   9   51.79    1.60
  -2   2  -9    0.24    0.13
   2  -2   9    0.10    0.15
   2  -2   9    0.40    0.21
   2  -2   9    0.21    0.14
  -3   2  -9   89.51    2.47
  -3   2  -9   89.53    2.23
   3  -2   9   91.42    2.28
   3  -2   9   90.74    2.18
   3  -2   9   91.10    2.71
  -4   2  -9    2.34    0.23
  -4   2  -9    2.89    0.32
   4  -2   9    2.07    0.27
   4  -2   9    2.35    0.34
   4  -2   9    2.10    0.25
  -5   2  -9    0.41    0.27
  -5   2  -9    0.38    0.21
   5  -2   9    0.81    0.32
   5  -2   9    0.32    0.24
  -6   2  -9    0.92    0.25
   6  -2   9    1.06    0.37
   6  -2   9    0.51    0.28
  -7   2  -9    0.34    0.27
   7  -2   9    0.08    0.30
  -8   2  -9    3.29    0.37
   8  -2   9    2.74    0.41
   9   1  -9    0.50    0.36
  -9  -1   9    0.35    0.32
   8   1  -9    0.24    0.32
  -8  -1   9   -0.01    0.25
  -8  -1   9    0.22    0.29
   7   1  -9    0.30    0.27
   7   1  -9    0.12    0.37
  -7  -1   9    0.10    0.22
  -7  -1   9    0.59    0.37
  -7  -1   9    0.22    0.26
   6   1  -9    0.06    0.22
   6   1  -9   -0.20    0.29
  -6  -1   9   -0.03    0.19
  -6  -1   9    0.28    0.30
  -6  -1   9    0.16    0.22
   5   1  -9    0.04    0.26
   5   1  -9   -0.03    0.19
   5   1  -9   -0.09    0.22
   5   1  -9    0.19    0.16
  -5  -1   9   -0.03    0.26
  -5  -1   9    0.04    0.19
  -5  -1   9    0.08    0.17
   4   1  -9   42.72    1.34
   4   1  -9   41.05    1.18
   4   1  -9   41.51    1.15
   4   1  -9   42.16    1.34
  -4  -1   9   40.66    1.30
  -4  -1   9   44.66    1.16
  -4  -1   9   43.75    1.37
  -4  -1   9   41.07    1.16
   3   1  -9   54.11    1.44
   3   1  -9   55.29    1.61
   3   1  -9   51.67    1.55
  -3  -1   9   53.83    1.37
  -3  -1   9   52.70    1.41
  -3  -1   9   55.67    1.41
  -3  -1   9   54.54    1.65
   2   1  -9    3.34    0.29
   2   1  -9    2.98    0.23
   2   1  -9    3.14    0.19
   2   1  -9    3.90    0.30
  -2  -1   9    3.35    0.31
  -2  -1   9    4.13    0.30
  -2  -1   9    2.94    0.22
  -2  -1   9    3.88    0.25
  -2  -1   9    3.22    0.21
   1   1  -9  138.79    3.42
   1   1  -9  141.96    3.80
   1   1  -9  131.17    3.60
   1   1  -9  142.16    3.41
  -1  -1   9  142.79    3.43
  -1  -1   9  141.93    3.25
  -1  -1   9  146.51    3.89
  -1  -1   9  141.59    3.40
  -1  -1   9  142.53    3.96
   0   1  -9    0.18    0.11
   0   1  -9    0.47    0.13
   0   1  -9    0.08    0.16
   0   1  -9    0.16    0.18
   0  -1   9    0.04    0.11
   0  -1   9    0.05    0.12
   0  -1   9    0.18    0.16
   0  -1   9    0.28    0.16
   0  -1   9    0.17    0.13
  -1   1  -9   19.81    0.62
  -1   1  -9   19.86    0.76
  -1   1  -9   21.37    0.63
  -1   1  -9   20.63    0.75
   1  -1   9   20.76    0.78
   1  -1   9   20.38    0.61
   1  -1   9   21.12    0.74
   1  -1   9   20.76    0.64
   1  -1   9   20.08    0.61
  -2   1  -9    3.48    0.31
  -2   1  -9    2.86    0.20
  -2   1  -9    2.71    0.21
   2  -1   9    2.61    0.22
   2  -1   9    3.07    0.31
   2  -1   9    2.56    0.25
   2  -1   9    2.94    0.23
   2  -1   9    2.78    0.21
  -3   1  -9    8.52    0.41
  -3   1  -9    7.64    0.40
   3  -1   9    8.55    0.51
   3  -1   9    8.25    0.42
   3  -1   9    7.91    0.40
   3  -1   9    8.46    0.41
  -4   1  -9   27.57    0.91
  -4   1  -9   27.48    0.83
   4  -1   9   27.13    1.04
   4  -1   9   27.08    0.85
   4  -1   9   27.94    0.86
  -5   1  -9   12.62    0.55
   5  -1   9   13.67    0.60
   5  -1   9   13.80    0.61
   5  -1   9   13.08    0.71
  -6   1  -9    3.84    0.33
   6  -1   9    3.87    0.37
   6  -1   9    3.22    0.33
  -7   1  -9    6.22    0.43
   7  -1   9    6.16    0.49
   7  -1   9    6.67    0.45
  -8   1  -9    0.25    0.30
   8  -1   9    0.23    0.31
   8  -1   9    0.11    0.35
   9  -1   9    0.91    0.42
   9   0  -9    0.52    0.36
  -9   0   9    0.58    0.34
   8   0  -9    1.94    0.51
   8   0  -9    1.90    0.37
  -8   0   9    1.60    0.32
   7   0  -9    1.69    0.29
   7   0  -9    1.85    0.33
   7   0  -9    1.55    0.44
  -7   0   9    1.73    0.25
  -7   0   9    1.47    0.29
   6   0  -9    0.12    0.33
   6   0  -9    0.51    0.25
   6   0  -9    0.27    0.22
  -6   0   9    0.72    0.23
  -6   0   9    0.65    0.32
  -6   0   9    0.03    0.18
   5   0  -9   11.27    0.55
   5   0  -9   10.12    0.52
   5   0  -9   10.30    0.63
  -5   0   9   11.22    0.50
  -5   0   9   11.03    0.48
  -5   0   9   10.72    0.63
   4   0  -9    0.08    0.21
   4   0  -9    0.15    0.16
   4   0  -9   -0.09    0.15
  -4   0   9    0.21    0.16
  -4   0   9    0.10    0.13
  -4   0   9    0.11    0.24
   3   0  -9    8.98    0.45
   3   0  -9    8.91    0.49
   3   0  -9    9.64    0.52
   3   0  -9    9.72    0.44
  -3   0   9    9.57    0.52
  -3   0   9    9.15    0.40
  -3   0   9   10.08    0.41
  -3   0   9    9.14    0.42
   2   0  -9    2.41    0.20
   2   0  -9    2.74    0.21
   2   0  -9    2.74    0.22
   2   0  -9    2.31    0.25
   2   0  -9    2.48    0.25
  -2   0   9    2.95    0.26
  -2   0   9    2.52    0.21
  -2   0   9    3.04    0.22
  -2   0   9    2.43    0.18
  -2   0   9    3.70    0.32
   1   0  -9   99.67    2.82
   1   0  -9   98.04    2.46
   1   0  -9   97.66    2.35
   1   0  -9  100.09    2.75
   1   0  -9   98.63    2.63
   1   0  -9  104.58    2.49
  -1   0   9  100.68    2.45
  -1   0   9   97.49    2.33
  -1   0   9  102.62    2.81
  -1   0   9  100.54    2.46
   0   0  -9   31.11    0.90
   0   0  -9   32.17    1.06
   0   0  -9   32.04    0.90
   0   0  -9   33.64    0.93
   0   0  -9   32.07    1.02
   0   0   9   32.99    1.03
   0   0   9   31.20    0.88
   0   0   9   32.26    0.85
   0   0   9   34.40    1.04
   0   0   9   30.34    0.87
  -1   0  -9    1.79    0.17
  -1   0  -9    1.99    0.23
  -1   0  -9    2.08    0.26
  -1   0  -9    1.30    0.16
   1   0   9    1.44    0.15
   1   0   9    1.15    0.16
   1   0   9    2.15    0.24
   1   0   9    1.30    0.16
   1   0   9    1.90    0.23
  -2   0  -9    4.24    0.33
  -2   0  -9    4.42    0.31
  -2   0  -9    4.47    0.38
   2   0   9    5.67    0.37
   2   0   9    5.19    0.37
   2   0   9    4.71    0.36
   2   0   9    4.35    0.27
   2   0   9    4.27    0.28
   2   0   9    4.16    0.32
  -3   0  -9    6.85    0.40
  -3   0  -9    7.50    0.42
  -3   0  -9    5.95    0.39
   3   0   9    7.07    0.38
   3   0   9    8.54    0.49
   3   0   9    6.92    0.42
   3   0   9    6.24    0.36
  -4   0  -9    0.39    0.17
  -4   0  -9    0.71    0.18
   4   0   9    0.28    0.15
   4   0   9    0.14    0.23
   4   0   9    0.43    0.18
  -5   0  -9    6.60    0.46
  -5   0  -9    6.59    0.43
   5   0   9    7.43    0.46
   5   0   9    6.52    0.45
  -6   0  -9    0.33    0.22
  -6   0  -9    0.30    0.23
   6   0   9   -0.13    0.21
   6   0   9    0.12    0.24
  -7   0  -9   23.96    0.86
   7   0   9   25.10    0.88
   7   0   9   25.95    0.91
  -8   0  -9    5.58    0.44
   8   0   9    5.27    0.49
   9   0   9    1.52    0.41
   9  -1  -9    0.24    0.35
  -9   1   9    0.07    0.31
   8  -1  -9   -0.04    0.31
   8  -1  -9    0.30    0.46
   8  -1  -9    0.10    0.32
  -8   1   9    0.12    0.28
   7  -1  -9    1.24    0.43
   7  -1  -9    1.63    0.32
   7  -1  -9    1.16    0.30
  -7   1   9    1.15    0.27
   6  -1  -9    0.51    0.24
   6  -1  -9    0.29    0.35
  -6   1   9    0.61    0.23
   5  -1  -9   11.78    0.67
   5  -1  -9   10.38    0.60
   5  -1  -9   11.44    0.55
  -5   1   9   12.48    0.52
  -5   1   9   12.03    0.47
  -5   1   9   12.17    0.67
   4  -1  -9   45.57    1.26
   4  -1  -9   43.77    1.43
   4  -1  -9   47.20    1.30
  -4   1   9   47.13    1.24
  -4   1   9   45.89    1.48
  -4   1   9   45.77    1.20
   3  -1  -9    6.90    0.46
   3  -1  -9    5.91    0.37
   3  -1  -9    7.42    0.37
   3  -1  -9    5.06    0.41
  -3   1   9    6.53    0.45
  -3   1   9    6.18    0.31
  -3   1   9    6.52    0.36
   2  -1  -9    9.48    0.41
   2  -1  -9    8.47    0.54
   2  -1  -9    8.78    0.46
   2  -1  -9    8.89    0.44
   2  -1  -9    9.09    0.40
  -2   1   9    9.95    0.50
  -2   1   9    9.27    0.40
  -2   1   9   10.55    0.40
  -2   1   9    8.62    0.34
   1  -1  -9    0.97    0.19
   1  -1  -9    0.64    0.13
   1  -1  -9    1.55    0.17
   1  -1  -9    0.64    0.17
   1  -1  -9    1.27    0.24
   1  -1  -9    0.64    0.14
  -1   1   9    0.96    0.20
  -1   1   9    0.74    0.14
  -1   1   9    0.68    0.11
  -1   1   9    1.05    0.16
   0  -1  -9    8.93    0.39
   0  -1  -9    9.12    0.50
   0  -1  -9    9.18    0.41
   0  -1  -9    8.87    0.37
   0  -1  -9    9.89    0.44
   0  -1  -9    9.50    0.40
   0   1   9    8.98    0.37
   0   1   9    9.17    0.47
  -1  -1  -9   25.69    0.89
  -1  -1  -9   26.67    0.77
  -1  -1  -9   27.00    0.87
  -1  -1  -9   26.19    0.73
  -1  -1  -9   25.66    0.76
   1   1   9   26.44    0.75
   1   1   9   26.78    0.72
   1   1   9   25.52    0.88
   1   1   9   26.55    0.90
  -2  -1  -9    8.29    0.38
  -2  -1  -9    8.97    0.36
  -2  -1  -9    8.98    0.44
  -2  -1  -9    8.34    0.38
   2   1   9    9.17    0.38
   2   1   9    8.64    0.44
   2   1   9    8.59    0.35
   2   1   9    8.73    0.34
   2   1   9    9.09    0.46
   2   1   9    9.82    0.47
  -3  -1  -9   46.34    1.25
  -3  -1  -9   46.61    1.39
  -3  -1  -9   46.72    1.20
  -3  -1  -9   47.57    1.27
   3   1   9   48.89    1.24
   3   1   9   47.98    1.42
   3   1   9   46.74    1.41
   3   1   9   47.35    1.25
   3   1   9   48.07    1.52
  -4  -1  -9   57.20    1.64
  -4  -1  -9   55.91    1.49
  -4  -1  -9   57.16    1.50
   4   1   9   56.83    1.67
   4   1   9   56.35    1.46
   4   1   9   54.75    1.67
   4   1   9   56.65    1.48
  -5  -1  -9   16.22    0.62
  -5  -1  -9   16.86    0.64
   5   1   9   16.14    0.62
   5   1   9   16.21    0.56
  -6  -1  -9    7.23    0.48
  -6  -1  -9    7.36    0.51
   6   1   9    6.44    0.38
   6   1   9    6.74    0.48
  -7  -1  -9    0.44    0.25
  -7  -1  -9    0.54    0.26
   7   1   9    0.68    0.29
  -8  -1  -9   12.77    0.69
  -8  -1  -9   13.63    0.71
   8   1   9   12.95    0.67
  -9  -1  -9    2.62    0.41
   9   1   9    1.81    0.41
   9  -2  -9   -0.31    0.38
  -9   2   9    0.00    0.30
   8  -2  -9    1.70    0.40
   8  -2  -9    1.52    0.48
  -8   2   9    1.28    0.31
   7  -2  -9    0.22    0.30
   7  -2  -9    0.24    0.40
  -7   2   9    0.18    0.26
   6  -2  -9    3.97    0.37
   6  -2  -9    3.22    0.47
  -6   2   9    3.23    0.31
   5  -2  -9    0.45    0.21
   5  -2  -9    0.36    0.30
  -5   2   9    0.48    0.29
  -5   2   9    0.62    0.21
   4  -2  -9    6.10    0.47
   4  -2  -9    6.02    0.47
   4  -2  -9    6.00    0.36
  -4   2   9    5.42    0.37
  -4   2   9    7.07    0.51
   3  -2  -9   27.34    1.00
   3  -2  -9   27.13    0.97
   3  -2  -9   28.59    0.80
   3  -2  -9   26.00    0.85
  -3   2   9   28.74    0.98
  -3   2   9   27.41    0.80
   2  -2  -9   74.22    1.76
   2  -2  -9   69.79    2.03
   2  -2  -9   71.41    2.13
   2  -2  -9   72.82    1.86
  -2   2   9   76.10    2.13
  -2   2   9   71.15    1.80
   1  -2  -9    9.21    0.39
   1  -2  -9    8.94    0.51
   1  -2  -9    9.66    0.46
   1  -2  -9    8.68    0.37
   1  -2  -9    9.94    0.39
  -1   2   9    8.64    0.49
  -1   2   9    8.73    0.36
  -1   2   9    8.74    0.35
   0  -2  -9    9.38    0.43
   0  -2  -9    9.31    0.47
   0  -2  -9    9.39    0.37
   0  -2  -9    9.32    0.38
   0   2   9    8.97    0.39
   0   2   9    9.00    0.34
   0   2   9    8.14    0.47
  -1  -2  -9   10.32    0.41
  -1  -2  -9   10.24    0.39
  -1  -2  -9   10.04    0.48
  -1  -2  -9   10.31    0.38
   1   2   9   10.95    0.37
   1   2   9    9.20    0.45
   1   2   9   10.76    0.51
  -2  -2  -9    7.16    0.36
  -2  -2  -9    7.01    0.32
  -2  -2  -9    6.62    0.31
  -2  -2  -9    7.14    0.38
   2   2   9    7.29    0.43
   2   2   9    7.70    0.31
  -3  -2  -9    2.42    0.20
  -3  -2  -9    3.20    0.24
  -3  -2  -9    2.07    0.18
  -3  -2  -9    2.74    0.25
   3   2   9    2.28    0.19
   3   2   9    2.28    0.26
   3   2   9    2.48    0.26
  -4  -2  -9   77.50    1.96
  -4  -2  -9   76.78    2.18
  -4  -2  -9   76.52    1.87
   4   2   9   77.89    2.20
   4   2   9   77.01    2.23
   4   2   9   80.45    1.95
  -5  -2  -9    0.18    0.17
  -5  -2  -9   -0.27    0.15
  -5  -2  -9    0.05    0.19
   5   2   9    0.18    0.17
   5   2   9    0.06    0.22
   5   2   9    0.19    0.22
  -6  -2  -9   38.78    1.13
   6   2   9   38.37    1.30
   6   2   9   38.93    1.12
  -7  -2  -9   14.14    0.66
   7   2   9   14.59    0.63
  -8  -2  -9    0.02    0.27
  -8  -2  -9    0.29    0.28
   8   2   9    0.42    0.30
  -9  -2  -9    1.31    0.34
  -9  -2  -9    0.51    0.34
   9   2   9    1.17    0.37
   8  -3  -9    0.29    0.37
   7  -3  -9    1.25    0.34
   7  -3  -9    1.42    0.46
  -7   3   9    1.25    0.25
   6  -3  -9    9.40    0.69
   6  -3  -9   10.44    0.67
  -6   3   9   10.14    0.47
   5  -3  -9   13.01    0.66
   5  -3  -9   12.05    0.71
   5  -3  -9   12.05    0.53
  -5   3   9   12.34    0.49
   4  -3  -9    3.47    0.28
   4  -3  -9    3.03    0.27
   4  -3  -9    3.18    0.39
  -4   3   9    2.55    0.33
  -4   3   9    3.77    0.23
   3  -3  -9    7.94    0.43
   3  -3  -9    8.63    0.47
   3  -3  -9    9.49    0.57
   3  -3  -9    8.22    0.54
  -3   3   9    9.44    0.35
  -3   3   9    8.29    0.53
   2  -3  -9   10.07    0.42
   2  -3  -9   11.11    0.43
   2  -3  -9   10.95    0.55
   2  -3  -9    9.19    0.54
  -2   3   9    9.12    0.55
  -2   3   9    9.82    0.33
   1  -3  -9   19.45    0.61
   1  -3  -9   20.16    0.74
   1  -3  -9   19.99    0.78
  -1   3   9   19.55    0.77
   0  -3  -9    5.06    0.27
   0  -3  -9    4.67    0.37
   0  -3  -9    5.05    0.37
   0   3   9    5.48    0.41
  -1  -3  -9    6.65    0.40
  -1  -3  -9    6.84    0.32
   1   3   9    6.22    0.42
  -2  -3  -9   28.59    0.93
  -2  -3  -9   28.53    0.76
   2   3   9   30.32    0.98
   2   3   9   27.10    0.71
  -3  -3  -9   65.73    1.88
  -3  -3  -9   66.74    1.59
  -3  -3  -9   64.86    1.65
   3   3   9   65.22    1.60
   3   3   9   64.99    1.86
   3   3   9   66.99    1.94
  -4  -3  -9    3.34    0.22
  -4  -3  -9    3.40    0.24
  -4  -3  -9    3.37    0.30
   4   3   9    3.39    0.26
   4   3   9    3.50    0.33
   4   3   9    3.26    0.31
  -5  -3  -9   25.67    0.90
  -5  -3  -9   25.85    0.78
  -5  -3  -9   26.70    0.80
   5   3   9   25.43    0.96
   5   3   9   25.86    0.76
   5   3   9   26.78    0.93
  -6  -3  -9    1.10    0.23
  -6  -3  -9    1.09    0.27
  -6  -3  -9    0.90    0.22
   6   3   9    0.84    0.31
   6   3   9    1.08    0.30
   6   3   9    1.39    0.22
  -7  -3  -9    5.92    0.39
   7   3   9    6.64    0.44
   7   3   9    5.97    0.51
  -8  -3  -9    1.32    0.30
   8   3   9    1.44    0.30
  -9  -3  -9    0.75    0.34
   9   3   9    0.53    0.32
   8  -4  -9    0.04    0.39
   7  -4  -9    1.50    0.47
   7  -4  -9    1.73    0.40
   6  -4  -9    1.24    0.28
   6  -4  -9    1.72    0.33
   6  -4  -9    1.63    0.39
   5  -4  -9   21.60    0.96
   5  -4  -9   21.97    0.86
   5  -4  -9   22.08    0.75
   4  -4  -9    0.14    0.18
   4  -4  -9    0.61    0.29
   4  -4  -9    0.25    0.18
   3  -4  -9    4.00    0.39
   3  -4  -9    4.76    0.31
   3  -4  -9    4.96    0.44
  -3   4   9    3.15    0.35
   2  -4  -9   13.42    0.66
   2  -4  -9   14.61    0.67
   2  -4  -9   14.13    0.50
  -2   4   9   13.29    0.66
   1  -4  -9    8.25    0.49
   1  -4  -9    7.91    0.37
   1  -4  -9    7.67    0.49
  -1   4   9    7.26    0.50
   0  -4  -9    2.97    0.29
   0  -4  -9    2.79    0.29
   0  -4  -9    2.62    0.20
   0   4   9    2.22    0.30
  -1  -4  -9   21.07    0.60
  -1  -4  -9   20.95    0.75
   1   4   9   20.61    0.80
  -2  -4  -9    0.05    0.18
  -2  -4  -9    0.18    0.11
   2   4   9    0.05    0.21
  -3  -4  -9   73.84    1.74
  -3  -4  -9   71.99    2.09
   3   4   9   73.80    2.16
  -4  -4  -9    2.20    0.21
  -4  -4  -9    2.19    0.28
   4   4   9    2.61    0.29
   4   4   9    2.46    0.32
  -5  -4  -9    6.64    0.46
  -5  -4  -9    5.64    0.38
  -5  -4  -9    6.09    0.38
   5   4   9    6.01    0.50
   5   4   9    5.85    0.43
  -6  -4  -9   13.87    0.65
  -6  -4  -9   13.92    0.56
  -6  -4  -9   13.09    0.56
   6   4   9   13.19    0.64
   6   4   9   13.84    0.72
  -7  -4  -9    0.35    0.33
  -7  -4  -9    0.00    0.28
  -7  -4  -9    0.26    0.25
  -7  -4  -9    0.09    0.23
   7   4   9   -0.10    0.31
   7   4   9    0.40    0.32
  -8  -4  -9    1.45    0.32
   8   4   9    0.73    0.40
  -9  -4  -9    0.07    0.32
   7  -5  -9    0.23    0.37
   6  -5  -9    0.84    0.43
   6  -5  -9    1.15    0.33
   6  -5  -9    1.55    0.30
   5  -5  -9    0.13    0.22
   5  -5  -9   -0.07    0.37
   4  -5  -9    3.51    0.31
   4  -5  -9    4.01    0.47
   3  -5  -9    1.22    0.21
   3  -5  -9    1.08    0.32
   2  -5  -9    6.66    0.52
   2  -5  -9    7.81    0.39
   2  -5  -9    7.06    0.55
  -2   5   9    6.89    0.52
   1  -5  -9   14.56    0.66
   1  -5  -9   14.18    0.50
   1  -5  -9   14.38    0.67
  -1   5   9   14.24    0.68
   0  -5  -9    9.36    0.52
   0  -5  -9    9.21    0.38
   0  -5  -9   10.02    0.52
   0   5   9    9.61    0.57
  -1  -5  -9   13.21    0.60
  -1  -5  -9   12.65    0.64
  -1  -5  -9   14.58    0.46
   1   5   9   12.97    0.65
  -2  -5  -9   70.55    1.69
  -2  -5  -9   71.63    2.05
   2   5   9   71.29    2.12
  -3  -5  -9    3.75    0.35
  -3  -5  -9    3.87    0.24
   3   5   9    3.76    0.38
  -4  -5  -9   10.28    0.56
  -4  -5  -9   10.53    0.43
   4   5   9   10.67    0.61
   4   5   9   10.43    0.49
  -5  -5  -9    1.78    0.23
  -5  -5  -9    1.83    0.32
   5   5   9    2.12    0.30
   5   5   9    1.55    0.34
  -6  -5  -9    5.77    0.46
  -6  -5  -9    5.74    0.51
  -6  -5  -9    5.36    0.38
   6   5   9    4.66    0.43
   6   5   9    5.07    0.49
  -7  -5  -9    3.25    0.31
  -7  -5  -9    2.92    0.32
  -7  -5  -9    3.45    0.43
  -7  -5  -9    3.28    0.46
   7   5   9    2.75    0.43
   7   5   9    3.04    0.41
  -8  -5  -9   -0.76    0.33
  -8  -5  -9    0.09    0.26
  -8  -5  -9   -0.08    0.28
   8   5   9   -0.25    0.35
  -9  -5  -9    0.18    0.31
   7  -6  -9    0.31    0.31
   7  -6  -9    0.69    0.38
  -7   6   9   -0.03    0.45
   6  -6  -9    3.97    0.57
   6  -6  -9    4.76    0.42
   5  -6  -9    0.15    0.41
   5  -6  -9   -0.11    0.24
   4  -6  -9    0.30    0.36
   4  -6  -9    0.32    0.23
   3  -6  -9    0.70    0.34
   3  -6  -9    0.96    0.23
   2  -6  -9    6.02    0.38
   2  -6  -9    6.31    0.52
   1  -6  -9    1.23    0.29
   1  -6  -9    0.61    0.30
   1  -6  -9    0.87    0.18
  -1   6   9    0.82    0.31
   0  -6  -9    4.63    0.39
   0  -6  -9    3.75    0.25
   0  -6  -9    3.85    0.40
   0   6   9    3.90    0.41
  -1  -6  -9    0.03    0.13
  -1  -6  -9    0.02    0.25
  -1  -6  -9   -0.11    0.23
   1   6   9    0.40    0.27
  -2  -6  -9   15.22    0.66
  -2  -6  -9   15.31    0.49
   2   6   9   14.21    0.72
  -3  -6  -9   18.44    0.77
  -3  -6  -9   18.39    0.57
   3   6   9   17.78    0.82
  -4  -6  -9    0.55    0.28
  -4  -6  -9    0.57    0.17
   4   6   9    0.70    0.30
  -5  -6  -9    2.15    0.25
  -5  -6  -9    2.10    0.36
   5   6   9    1.95    0.38
   5   6   9    2.04    0.30
  -6  -6  -9   -0.09    0.36
  -6  -6  -9    0.25    0.22
  -6  -6  -9   -0.03    0.31
   6   6   9   -0.06    0.35
   6   6   9    0.23    0.27
  -7  -6  -9    0.56    0.38
  -7  -6  -9    0.32    0.40
  -7  -6  -9    0.67    0.27
   7   6   9    0.95    0.39
   7   6   9    0.57    0.33
  -8  -6  -9    0.22    0.30
  -8  -6  -9   -0.18    0.43
  -8  -6  -9    0.10    0.39
  -8  -6  -9    0.12    0.27
   8   6   9    0.19    0.41
   8   6   9   -0.11    0.36
  -9  -6  -9   -0.22    0.30
   6  -7  -9    0.42    0.32
  -6   7   9    0.00    0.46
   5  -7  -9   -0.66    0.25
   5  -7  -9    0.84    0.44
  -5   7   9    0.23    0.44
   4  -7  -9   -0.49    0.24
   4  -7  -9   -0.06    0.39
   3  -7  -9    0.25    0.23
   3  -7  -9   -0.15    0.35
   2  -7  -9    2.32    0.42
   2  -7  -9    2.07    0.25
   1  -7  -9    6.83    0.37
   1  -7  -9    6.81    0.56
   0  -7  -9    1.09    0.19
   0  -7  -9    2.09    0.39
   0  -7  -9    2.02    0.34
   0   7   9    1.53    0.36
  -1  -7  -9    6.69    0.53
  -1  -7  -9    6.21    0.51
  -1  -7  -9    5.41    0.32
   1   7   9    6.12    0.51
  -2  -7  -9    3.04    0.22
  -2  -7  -9    4.33    0.42
   2   7   9    2.91    0.42
  -3  -7  -9    6.58    0.54
  -3  -7  -9    6.79    0.35
   3   7   9    5.87    0.53
  -4  -7  -9    3.61    0.27
  -4  -7  -9    4.21    0.44
   4   7   9    4.60    0.48
  -5  -7  -9    8.22    0.43
  -5  -7  -9    8.70    0.62
  -5  -7  -9    7.53    0.64
   5   7   9    8.32    0.64
  -6  -7  -9    1.50    0.41
  -6  -7  -9    1.21    0.26
  -6  -7  -9    1.07    0.44
   6   7   9    0.59    0.40
  -7  -7  -9    0.22    0.39
  -7  -7  -9   -0.19    0.26
  -7  -7  -9    0.45    0.45
   7   7   9    0.51    0.32
   7   7   9    0.11    0.40
  -8  -7  -9   -0.36    0.29
  -8  -7  -9   -0.19    0.42
   5  -8  -9    0.59    0.34
  -5   8   9    0.10    0.49
   4  -8  -9    0.49    0.46
   4  -8  -9    0.32    0.28
  -4   8   9    0.62    0.48
   3  -8  -9    1.72    0.29
   3  -8  -9    1.79    0.47
  -3   8   9    1.63    0.49
   2  -8  -9    0.09    0.38
   2  -8  -9   -0.22    0.20
  -2   8   9    0.17    0.40
   1  -8  -9    2.95    0.26
   1  -8  -9    2.42    0.46
  -1   8   9    2.43    0.45
   0  -8  -9    0.79    0.34
   0  -8  -9    0.39    0.38
   0  -8  -9    0.78    0.19
   0   8   9    1.12    0.37
  -1  -8  -9   10.39    0.70
  -1  -8  -9   10.54    0.42
  -1  -8  -9   11.34    0.65
   1   8   9   12.07    0.74
  -2  -8  -9    8.03    0.61
  -2  -8  -9    7.94    0.64
  -2  -8  -9    8.48    0.40
   2   8   9    8.16    0.68
  -3  -8  -9    2.98    0.24
  -3  -8  -9    3.71    0.45
   3   8   9    3.06    0.46
  -4  -8  -9    0.52    0.19
  -4  -8  -9    0.54    0.37
   4   8   9    0.15    0.38
  -5  -8  -9    0.75    0.23
  -5  -8  -9    0.65    0.44
  -5  -8  -9    0.78    0.40
   5   8   9    0.20    0.39
  -6  -8  -9    0.15    0.39
  -6  -8  -9    0.19    0.46
  -6  -8  -9    0.55    0.25
   6   8   9    0.65    0.42
  -7  -8  -9   -0.05    0.27
  -7  -8  -9    0.21    0.43
  -8  -8  -9   -0.06    0.46
  -8  -8  -9    0.19    0.31
   4  -9  -9    0.50    0.33
  -4   9   9    0.29    0.53
   3  -9  -9    0.56    0.28
  -3   9   9    0.10    0.50
   2  -9  -9    2.28    0.52
   2  -9  -9    2.30    0.29
  -2   9   9    2.26    0.54
   1  -9  -9    0.30    0.20
   1  -9  -9    0.43    0.44
  -1   9   9   -0.11    0.42
   0  -9  -9    0.20    0.41
   0  -9  -9    0.01    0.19
   0   9   9   -0.08    0.40
  -1  -9  -9    0.17    0.42
  -1  -9  -9    0.05    0.35
  -1  -9  -9    0.02    0.19
  -2  -9  -9    1.64    0.47
  -2  -9  -9    2.31    0.23
  -2  -9  -9    2.18    0.44
   2   9   9    2.18    0.49
  -3  -9  -9    0.40    0.43
  -3  -9  -9   -0.53    0.41
  -3  -9  -9   -0.25    0.18
  -3  -9  -9    0.01    0.37
   3   9   9    0.29    0.42
  -4  -9  -9    2.61    0.26
  -4  -9  -9    2.64    0.52
  -4  -9  -9    3.64    0.51
   4   9   9    2.57    0.50
  -5  -9  -9    0.37    0.47
  -5  -9  -9    0.30    0.42
  -5  -9  -9    0.15    0.22
   5   9   9    0.69    0.44
  -6  -9  -9    0.73    0.27
  -6  -9  -9    1.16    0.48
  -7  -9  -9    0.14    0.47
  -7  -9  -9    0.03    0.28
   2 -10  -9    0.74    0.27
  -2  10   9    1.41    0.57
   1 -10  -9    0.05    0.23
  -1  10   9   -0.35    0.47
   0 -10  -9   -0.04    0.48
   0 -10  -9   -0.11    0.19
  -1 -10  -9    0.96    0.52
  -1 -10  -9    0.63    0.20
  -2 -10  -9   -0.10    0.18
  -2 -10  -9   -0.02    0.41
  -2 -10  -9    0.69    0.47
  -3 -10  -9    0.10    0.49
  -3 -10  -9   -0.93    0.43
  -3 -10  -9    0.07    0.19
  -3 -10  -9    0.28    0.44
   3  10   9    0.06    0.45
  -4 -10  -9    0.68    0.48
  -4 -10  -9   -0.04    0.20
  -5 -10  -9    0.28    0.48
  -5 -10  -9   -0.21    0.22
  -6 -10  -9    0.33    0.26
  -6 -10  -9    0.75    0.52
  -3 -11  -9    0.12    0.20
  -3 -11  -9    0.16    0.48
  -2  -9  10    0.68    0.36
  -5  -8  10    0.62    0.38
  -4  -8  10    6.74    0.65
  -4  -8  10    6.92    0.53
  -3  -8  10    2.05    0.39
   2   8 -10    3.08    0.33
  -2  -8  10    3.06    0.40
   1   8 -10    1.61    0.30
  -1  -8  10    2.42    0.37
   0   8 -10    0.46    0.29
   0  -8  10    0.79    0.33
  -1   8 -10    0.12    0.42
   1  -8  10    0.57    0.34
  -2   8 -10    0.61    0.44
   2  -8  10    0.32    0.34
  -6  -7  10    0.37    0.37
  -5  -7  10    2.58    0.52
  -5  -7  10    3.47    0.44
   4   7 -10    0.49    0.34
  -4  -7  10   -0.19    0.39
  -4  -7  10    0.10    0.40
  -4  -7  10    0.52    0.33
   3   7 -10    8.83    0.64
  -3  -7  10    8.14    0.68
  -3  -7  10    8.58    0.68
  -3  -7  10    8.02    0.55
   2   7 -10    0.27    0.31
  -2  -7  10   -0.05    0.36
  -2  -7  10    0.24    0.28
   1   7 -10    9.30    0.60
  -1  -7  10    9.28    0.54
  -1  -7  10    9.70    0.70
   0   7 -10    3.89    0.45
   0  -7  10    4.09    0.40
   0  -7  10    3.51    0.50
  -1   7 -10    2.25    0.42
  -1   7 -10    1.80    0.44
   1  -7  10    2.33    0.46
   1  -7  10    2.07    0.35
  -2   7 -10   -0.84    0.36
  -2   7 -10    0.34    0.40
   2  -7  10    0.03    0.30
  -3   7 -10   -0.60    0.36
   3  -7  10   -0.45    0.33
  -4   7 -10    0.04    0.39
   4  -7  10    0.64    0.39
  -7  -6  10    0.77    0.37
  -7  -6  10    0.30    0.31
   6   6 -10    0.66    0.39
  -6  -6  10    0.04    0.42
  -6  -6  10    0.44    0.36
  -6  -6  10    0.31    0.39
   5   6 -10    8.60    0.68
  -5  -6  10    6.31    0.60
  -5  -6  10    7.02    0.63
  -5  -6  10    7.33    0.52
   4   6 -10    4.96    0.49
  -4  -6  10    3.94    0.50
  -4  -6  10    4.29    0.51
  -4  -6  10    4.46    0.42
   3   6 -10   11.52    0.67
  -3  -6  10   10.25    0.68
  -3  -6  10   11.38    0.70
  -3  -6  10   10.82    0.58
   2   6 -10    0.67    0.32
  -2  -6  10    0.60    0.27
  -2  -6  10    0.93    0.34
  -2  -6  10    0.44    0.34
   1   6 -10    3.43    0.42
  -1  -6  10    3.18    0.34
  -1  -6  10    3.00    0.43
   0   6 -10    4.64    0.47
   0  -6  10    5.99    0.41
   0  -6  10    4.76    0.51
  -1   6 -10    1.16    0.37
  -1   6 -10    1.13    0.39
   1  -6  10    0.90    0.36
   1  -6  10    1.30    0.30
  -2   6 -10    6.08    0.54
  -2   6 -10    5.47    0.52
   2  -6  10    5.80    0.43
   2  -6  10    4.58    0.51
  -3   6 -10    2.55    0.43
  -3   6 -10    2.15    0.45
   3  -6  10    2.12    0.36
   3  -6  10    2.12    0.43
  -4   6 -10    0.64    0.38
   4  -6  10    1.10    0.37
  -5   6 -10   -0.21    0.37
   5  -6  10    0.37    0.38
  -8  -5  10    0.13    0.34
   7   5 -10    0.49    0.40
  -7  -5  10    0.25    0.31
  -7  -5  10    0.91    0.46
  -7  -5  10    0.62    0.36
   6   5 -10   -0.04    0.38
  -6  -5  10    0.22    0.34
  -6  -5  10    0.15    0.32
  -6  -5  10    0.17    0.39
  -6  -5  10    0.08    0.28
   5   5 -10    2.42    0.40
  -5  -5  10    2.85    0.46
  -5  -5  10    2.44    0.43
  -5  -5  10    2.53    0.36
   4   5 -10   27.70    1.04
  -4  -5  10   26.74    0.91
  -4  -5  10   26.49    1.06
  -4  -5  10   27.64    1.08
   3   5 -10   -0.12    0.28
  -3  -5  10   -0.03    0.24
  -3  -5  10    0.18    0.30
  -3  -5  10    0.18    0.30
   2   5 -10   34.77    1.17
  -2  -5  10   32.02    1.23
  -2  -5  10   33.07    1.00
  -2  -5  10   33.44    1.17
   1   5 -10   12.48    0.67
  -1  -5  10   12.11    0.55
  -1  -5  10   12.85    0.66
  -1  -5  10   12.61    0.69
   0   5 -10    0.51    0.31
   0  -5  10    0.11    0.28
   0  -5  10    0.38    0.23
  -1   5 -10    3.40    0.40
  -1   5 -10    3.97    0.43
   1  -5  10    3.62    0.32
   1  -5  10    2.86    0.41
  -2   5 -10    0.02    0.32
  -2   5 -10    0.28    0.31
   2  -5  10    0.34    0.25
   2  -5  10   -0.44    0.27
  -3   5 -10    1.36    0.40
  -3   5 -10    1.39    0.36
   3  -5  10    1.07    0.35
   3  -5  10    0.93    0.30
  -4   5 -10    3.57    0.50
  -4   5 -10    3.58    0.44
   4  -5  10    4.22    0.50
   4  -5  10    3.70    0.42
  -5   5 -10   -0.08    0.35
   5  -5  10   -0.42    0.32
   5  -5  10    0.17    0.32
   5  -5  10    0.03    0.36
  -6   5 -10    1.35    0.43
   6  -5  10    1.34    0.41
   8   4 -10    3.07    0.52
  -8  -4  10    2.19    0.37
   7   4 -10   -0.08    0.37
  -7  -4  10   -0.92    0.27
  -7  -4  10   -0.30    0.39
   6   4 -10    6.68    0.56
  -6  -4  10    6.89    0.47
  -6  -4  10    6.50    0.57
  -6  -4  10    7.03    0.52
  -6  -4  10    5.48    0.54
   5   4 -10    9.55    0.69
  -5  -4  10   10.11    0.56
  -5  -4  10   10.19    0.59
  -5  -4  10   10.69    0.64
  -5  -4  10    9.26    0.65
   4   4 -10    0.47    0.29
  -4  -4  10   -0.11    0.27
  -4  -4  10    0.09    0.19
  -4  -4  10    0.18    0.29
  -4  -4  10   -0.08    0.23
   3   4 -10   27.33    1.01
  -3  -4  10   27.94    0.86
  -3  -4  10   28.48    0.88
  -3  -4  10   26.76    0.82
  -3  -4  10   26.88    1.03
  -3  -4  10   26.65    1.01
   2   4 -10   10.24    0.60
  -2  -4  10   11.43    0.51
  -2  -4  10   11.09    0.59
  -2  -4  10   11.07    0.61
   1   4 -10   16.41    0.73
  -1  -4  10   16.73    0.61
  -1  -4  10   16.96    0.71
  -1  -4  10   15.33    0.74
   0   4 -10    8.26    0.58
   0  -4  10    8.31    0.44
   0  -4  10    8.33    0.56
   0  -4  10    8.90    0.52
  -1   4 -10    2.23    0.35
   1  -4  10    2.10    0.35
   1  -4  10    1.91    0.26
  -2   4 -10    6.29    0.48
  -2   4 -10    6.37    0.51
   2  -4  10    5.54    0.49
   2  -4  10    6.28    0.43
  -3   4 -10    5.98    0.49
  -3   4 -10    5.64    0.48
   3  -4  10    6.80    0.50
   3  -4  10    5.77    0.41
   3  -4  10    5.28    0.50
  -4   4 -10   -0.18    0.30
   4  -4  10    0.24    0.27
   4  -4  10    0.21    0.32
   4  -4  10    0.07    0.26
  -5   4 -10    2.19    0.39
   5  -4  10    1.34    0.33
   5  -4  10    1.52    0.35
   5  -4  10    2.23    0.43
  -6   4 -10    1.37    0.40
   6  -4  10    1.52    0.44
   6  -4  10    1.40    0.37
   7  -4  10    1.16    0.40
  -9  -3  10    0.66    0.35
   8   3 -10    0.15    0.30
  -8  -3  10    0.07    0.31
  -8  -3  10    0.32    0.44
   7   3 -10    6.07    0.58
   7   3 -10    6.62    0.49
  -7  -3  10    4.60    0.39
  -7  -3  10    5.27    0.56
   6   3 -10    7.83    0.59
   6   3 -10    7.11    0.47
  -6  -3  10    6.60    0.52
  -6  -3  10    7.22    0.61
   5   3 -10   36.42    1.28
  -5  -3  10   35.27    1.07
  -5  -3  10   34.27    1.24
  -5  -3  10   34.59    1.22
  -5  -3  10   34.08    1.07
   4   3 -10    3.06    0.24
   4   3 -10    3.04    0.37
  -4  -3  10    3.12    0.38
  -4  -3  10    3.91    0.37
  -4  -3  10    3.24    0.31
  -4  -3  10    2.84    0.25
   3   3 -10   17.47    0.56
   3   3 -10   17.80    0.77
  -3  -3  10   17.41    0.75
  -3  -3  10   17.60    0.62
  -3  -3  10   17.66    0.74
  -3  -3  10   16.62    0.64
   2   3 -10    3.50    0.36
   2   3 -10    3.08    0.20
  -2  -3  10    2.92    0.34
  -2  -3  10    2.85    0.33
  -2  -3  10    3.41    0.25
  -2  -3  10    3.57    0.29
   1   3 -10    3.50    0.36
   1   3 -10    3.66    0.24
  -1  -3  10    3.66    0.25
  -1  -3  10    3.61    0.28
  -1  -3  10    3.40    0.33
  -1  -3  10    3.04    0.34
   0   3 -10    1.38    0.13
   0   3 -10    1.57    0.29
   0  -3  10    1.29    0.21
   0  -3  10    1.21    0.26
   0  -3  10    1.80    0.30
   0  -3  10    1.44    0.18
  -1   3 -10    2.70    0.33
  -1   3 -10    3.15    0.18
   1  -3  10    3.76    0.25
   1  -3  10    3.12    0.36
   1  -3  10    3.04    0.27
  -2   3 -10    2.76    0.19
  -2   3 -10    2.94    0.34
   2  -3  10    3.30    0.29
   2  -3  10    2.84    0.36
   2  -3  10    3.11    0.25
  -3   3 -10    9.46    0.38
  -3   3 -10   10.07    0.58
   3  -3  10    9.00    0.49
   3  -3  10    9.90    0.59
   3  -3  10    9.02    0.51
  -4   3 -10    4.27    0.42
  -4   3 -10    4.45    0.33
   4  -3  10    5.18    0.49
   4  -3  10    3.22    0.34
   4  -3  10    4.13    0.34
  -5   3 -10    9.70    0.63
  -5   3 -10   10.58    0.46
   5  -3  10    9.10    0.62
   5  -3  10   10.16    0.68
   6  -3  10    0.86    0.39
   6  -3  10    0.64    0.32
   7  -3  10    0.75    0.36
   9   2 -10    6.06    0.51
  -9  -2  10    5.02    0.48
  -9  -2  10    4.77    0.42
   8   2 -10    3.38    0.41
  -8  -2  10    2.18    0.50
  -8  -2  10    2.84    0.35
   7   2 -10    9.49    0.57
  -7  -2  10    7.96    0.68
  -7  -2  10    8.12    0.57
   6   2 -10   11.94    0.59
  -6  -2  10   11.12    0.58
  -6  -2  10   10.17    0.69
   5   2 -10    1.13    0.29
   5   2 -10    0.99    0.24
  -5  -2  10    1.14    0.23
  -5  -2  10    1.60    0.35
   4   2 -10   13.58    0.65
   4   2 -10   12.53    0.54
  -4  -2  10   12.36    0.66
  -4  -2  10   12.82    0.60
  -4  -2  10   13.64    0.56
  -4  -2  10   13.30    0.56
   3   2 -10    6.51    0.46
   3   2 -10    6.44    0.39
  -3  -2  10    5.87    0.41
  -3  -2  10    5.97    0.40
  -3  -2  10    5.80    0.46
  -3  -2  10    5.59    0.38
   2   2 -10   26.99    0.80
   2   2 -10   28.93    0.98
  -2  -2  10   27.32    0.97
  -2  -2  10   26.71    0.96
  -2  -2  10   27.47    0.81
  -2  -2  10   26.95    0.81
   1   2 -10    2.83    0.31
   1   2 -10    2.27    0.20
  -1  -2  10    1.78    0.27
  -1  -2  10    2.88    0.24
  -1  -2  10    2.51    0.30
  -1  -2  10    2.77    0.22
   0   2 -10   33.96    0.94
   0   2 -10   34.09    1.13
   0  -2  10   33.57    1.11
   0  -2  10   33.96    1.17
   0  -2  10   34.27    0.94
   0  -2  10   34.25    0.94
  -1   2 -10    5.52    0.41
  -1   2 -10    5.03    0.33
   1  -2  10    5.46    0.43
   1  -2  10    5.45    0.35
   1  -2  10    5.52    0.40
   1  -2  10    5.71    0.36
  -2   2 -10   12.84    0.49
  -2   2 -10   13.48    0.63
   2  -2  10   13.08    0.51
   2  -2  10   13.51    0.65
   2  -2  10   13.02    0.52
  -3   2 -10   14.66    0.54
   3  -2  10   14.84    0.57
   3  -2  10   14.75    0.58
   3  -2  10   14.90    0.71
  -4   2 -10    0.25    0.26
  -4   2 -10    0.31    0.19
   4  -2  10    0.15    0.27
   4  -2  10    0.43    0.22
   4  -2  10    0.04    0.22
  -5   2 -10    7.46    0.51
  -5   2 -10    6.66    0.44
   5  -2  10    6.40    0.57
   5  -2  10    7.53    0.54
  -6   2 -10   16.76    0.65
   6  -2  10   17.85    0.76
   6  -2  10   16.00    0.86
  -7   2 -10    0.43    0.29
   7  -2  10    1.05    0.34
  -8   2 -10   -0.40    0.30
   8  -2  10    0.19    0.35
   9   1 -10    0.31    0.37
  -9  -1  10    0.05    0.31
   8   1 -10    5.68    0.48
  -8  -1  10    5.71    0.40
  -8  -1  10    5.05    0.44
   7   1 -10    0.09    0.37
   7   1 -10    0.34    0.30
  -7  -1  10    0.46    0.39
  -7  -1  10   -0.13    0.24
  -7  -1  10    0.43    0.24
   6   1 -10   24.20    1.04
   6   1 -10   24.91    0.87
  -6  -1  10   24.50    0.84
  -6  -1  10   22.83    1.00
  -6  -1  10   25.05    0.84
   5   1 -10   11.35    0.68
   5   1 -10   13.88    0.60
  -5  -1  10   13.97    0.69
  -5  -1  10   11.92    0.56
  -5  -1  10   13.26    0.57
   4   1 -10    6.25    0.43
   4   1 -10    6.05    0.45
   4   1 -10    6.17    0.47
   4   1 -10    5.72    0.41
  -4  -1  10    6.69    0.42
  -4  -1  10    5.89    0.41
  -4  -1  10    6.20    0.49
   3   1 -10    1.18    0.25
   3   1 -10    0.67    0.15
   3   1 -10    0.78    0.22
   3   1 -10    0.39    0.18
  -3  -1  10    0.74    0.16
  -3  -1  10    0.52    0.24
  -3  -1  10    0.71    0.18
  -3  -1  10    0.73    0.19
  -3  -1  10    0.54    0.17
   2   1 -10    1.03    0.18
   2   1 -10    1.31    0.25
   2   1 -10    1.00    0.15
  -2  -1  10    1.09    0.25
  -2  -1  10    1.49    0.17
  -2  -1  10    1.63    0.20
  -2  -1  10    1.29    0.19
  -2  -1  10    1.29    0.22
   1   1 -10   15.17    0.52
   1   1 -10   15.60    0.64
   1   1 -10   15.70    0.55
  -1  -1  10   15.73    0.53
  -1  -1  10   15.02    0.66
  -1  -1  10   14.98    0.55
  -1  -1  10   14.81    0.63
  -1  -1  10   15.59    0.53
   0   1 -10    1.49    0.27
   0   1 -10    0.51    0.19
   0   1 -10    0.74    0.16
   0   1 -10    1.01    0.14
   0  -1  10    0.64    0.20
   0  -1  10    0.56    0.20
   0  -1  10    0.63    0.15
   0  -1  10    0.65    0.15
   0  -1  10    0.57    0.16
  -1   1 -10    1.98    0.18
  -1   1 -10    2.20    0.29
  -1   1 -10    2.52    0.28
  -1   1 -10    1.88    0.20
   1  -1  10    2.34    0.20
   1  -1  10    2.47    0.29
   1  -1  10    2.58    0.22
   1  -1  10    2.82    0.27
   1  -1  10    1.92    0.21
  -2   1 -10   99.85    2.49
  -2   1 -10  100.19    2.81
  -2   1 -10  102.39    2.49
   2  -1  10  100.78    2.81
   2  -1  10  101.66    2.50
   2  -1  10  101.66    2.95
   2  -1  10   97.41    2.50
   2  -1  10   99.90    2.38
  -3   1 -10   -0.11    0.15
  -3   1 -10    0.26    0.17
   3  -1  10    0.23    0.23
   3  -1  10    0.04    0.17
   3  -1  10    0.13    0.16
   3  -1  10   -0.13    0.17
  -4   1 -10    6.53    0.40
   4  -1  10    6.53    0.45
   4  -1  10    5.83    0.44
   4  -1  10    6.15    0.51
  -5   1 -10    1.09    0.24
   5  -1  10    1.41    0.27
   5  -1  10    0.90    0.24
   5  -1  10    1.20    0.34
  -6   1 -10    1.15    0.28
   6  -1  10    1.14    0.31
   6  -1  10    0.94    0.28
  -7   1 -10    1.27    0.31
   7  -1  10    1.32    0.32
   7  -1  10    0.96    0.34
  -8   1 -10    0.99    0.34
   8  -1  10    1.25    0.35
   8  -1  10    0.56    0.37
   9   0 -10    6.29    0.55
  -9   0  10    4.76    0.45
   8   0 -10    2.55    0.40
   8   0 -10    2.57    0.55
  -8   0  10    2.10    0.36
   7   0 -10    3.29    0.35
   7   0 -10    2.94    0.52
   7   0 -10    3.52    0.39
  -7   0  10    2.66    0.34
  -7   0  10    3.39    0.30
   6   0 -10   10.17    0.61
   6   0 -10    9.96    0.71
   6   0 -10   10.28    0.57
  -6   0  10   10.61    0.52
  -6   0  10   10.26    0.68
  -6   0  10    9.92    0.54
   5   0 -10    5.88    0.37
   5   0 -10    6.36    0.52
   5   0 -10    6.92    0.47
  -5   0  10    6.14    0.51
  -5   0  10    5.84    0.43
  -5   0  10    6.43    0.43
   4   0 -10    2.07    0.25
   4   0 -10    2.16    0.33
   4   0 -10    2.05    0.23
  -4   0  10    2.23    0.24
  -4   0  10    1.99    0.20
  -4   0  10    2.20    0.34
   3   0 -10   15.37    0.59
   3   0 -10   13.41    0.63
   3   0 -10   15.69    0.58
  -3   0  10   14.90    0.56
  -3   0  10   17.06    0.71
  -3   0  10   14.96    0.53
   2   0 -10   14.13    0.54
   2   0 -10   14.09    0.60
   2   0 -10   13.18    0.58
   2   0 -10   12.81    0.54
  -2   0  10   14.20    0.56
  -2   0  10   14.56    0.52
  -2   0  10   12.96    0.49
  -2   0  10   14.02    0.64
   1   0 -10   24.33    0.75
   1   0 -10   24.50    0.93
   1   0 -10   24.62    0.75
   1   0 -10   24.76    0.86
   1   0 -10   24.38    0.72
   1   0 -10   22.81    0.77
  -1   0  10   23.79    0.70
  -1   0  10   24.82    0.73
  -1   0  10   24.58    0.71
  -1   0  10   24.72    0.87
   0   0 -10    8.61    0.40
   0   0 -10    8.45    0.50
   0   0 -10    8.51    0.39
   0   0 -10    8.15    0.38
   0   0 -10    8.63    0.45
   0   0 -10    8.40    0.41
   0   0  10    8.81    0.38
   0   0  10    7.88    0.45
   0   0  10    8.73    0.44
   0   0  10    8.41    0.36
   0   0  10    8.13    0.36
  -1   0 -10    9.11    0.52
  -1   0 -10    9.41    0.41
  -1   0 -10    8.69    0.37
  -1   0 -10    9.29    0.46
  -1   0 -10    8.99    0.42
   1   0  10    9.11    0.39
   1   0  10    9.42    0.47
   1   0  10    8.75    0.40
   1   0  10    8.82    0.39
   1   0  10    8.85    0.37
  -2   0 -10   11.72    0.56
  -2   0 -10   10.98    0.49
  -2   0 -10   11.64    0.48
   2   0  10   11.57    0.44
   2   0  10   11.50    0.48
   2   0  10   12.09    0.57
   2   0  10   11.64    0.55
  -3   0 -10   14.22    0.54
  -3   0 -10   15.02    0.64
  -3   0 -10   12.92    0.56
  -3   0 -10   13.81    0.55
   3   0  10   14.38    0.51
   3   0  10   13.66    0.54
   3   0  10   12.99    0.66
   3   0  10   14.42    0.60
  -4   0 -10    6.87    0.46
  -4   0 -10    6.61    0.43
   4   0  10    5.99    0.41
   4   0  10    6.46    0.50
   4   0  10    6.86    0.44
  -5   0 -10   14.53    0.60
  -5   0 -10   15.44    0.63
   5   0  10   14.34    0.76
   5   0  10   15.66    0.64
   5   0  10   14.80    0.62
  -6   0 -10    3.88    0.32
  -6   0 -10    3.43    0.34
   6   0  10    3.50    0.32
   6   0  10    3.89    0.36
  -7   0 -10    0.10    0.28
   7   0  10    0.00    0.25
   7   0  10    0.39    0.31
  -8   0 -10    0.44    0.32
   8   0  10    0.17    0.36
   9   0  10    0.60    0.39
   9  -1 -10    2.13    0.43
   8  -1 -10    0.25    0.47
   8  -1 -10    0.67    0.34
   8  -1 -10    0.31    0.34
  -8   1  10    0.43    0.30
   7  -1 -10   10.76    0.69
   7  -1 -10   11.29    0.80
   7  -1 -10   10.16    0.64
  -7   1  10   10.73    0.57
   6  -1 -10    2.76    0.33
   6  -1 -10    2.96    0.46
   6  -1 -10    2.23    0.32
  -6   1  10    1.71    0.28
  -6   1  10    2.51    0.42
   5  -1 -10    3.96    0.33
   5  -1 -10    4.84    0.35
   5  -1 -10    3.99    0.45
  -5   1  10    4.89    0.46
  -5   1  10    3.99    0.32
   4  -1 -10    0.38    0.18
   4  -1 -10    0.28    0.19
   4  -1 -10    0.04    0.25
  -4   1  10    0.26    0.14
  -4   1  10   -0.02    0.18
  -4   1  10    0.55    0.27
   3  -1 -10    3.94    0.28
   3  -1 -10    2.78    0.32
   3  -1 -10    3.77    0.27
   3  -1 -10    3.96    0.28
  -3   1  10    3.64    0.36
  -3   1  10    3.78    0.27
  -3   1  10    3.69    0.29
   2  -1 -10   19.74    0.65
   2  -1 -10   19.33    0.74
   2  -1 -10   19.97    0.68
   2  -1 -10   19.78    0.66
   2  -1 -10   19.30    0.81
  -2   1  10   22.34    0.81
  -2   1  10   19.51    0.59
  -2   1  10   19.73    0.63
   1  -1 -10   17.99    0.77
   1  -1 -10   17.93    0.67
   1  -1 -10   18.05    0.63
   1  -1 -10   18.40    0.60
   1  -1 -10   17.84    0.60
  -1   1  10   18.45    0.58
  -1   1  10   19.27    0.65
  -1   1  10   16.43    0.54
  -1   1  10   18.95    0.72
   0  -1 -10    1.02    0.17
   0  -1 -10    1.35    0.16
   0  -1 -10    1.17    0.16
   0  -1 -10    1.14    0.18
   0  -1 -10    0.99    0.24
   0   1  10    0.96    0.12
   0   1  10    0.96    0.16
   0   1  10    1.16    0.23
  -1  -1 -10  194.95    4.41
  -1  -1 -10  196.24    4.69
  -1  -1 -10  193.35    5.21
  -1  -1 -10  196.21    4.64
   1   1  10  194.93    5.26
   1   1  10  191.88    4.61
   1   1  10  190.47    5.38
   1   1  10  190.05    4.64
  -2  -1 -10    3.62    0.24
  -2  -1 -10    3.66    0.32
  -2  -1 -10    2.87    0.22
  -2  -1 -10    3.24    0.25
   2   1  10    3.49    0.33
   2   1  10    2.85    0.23
   2   1  10    3.80    0.32
   2   1  10    3.38    0.21
  -3  -1 -10    5.57    0.35
  -3  -1 -10    6.42    0.41
  -3  -1 -10    5.39    0.38
  -3  -1 -10    5.46    0.38
   3   1  10    5.77    0.45
   3   1  10    5.41    0.31
   3   1  10    6.00    0.36
   3   1  10    4.90    0.38
   3   1  10    5.94    0.43
  -4  -1 -10    0.36    0.16
  -4  -1 -10    0.08    0.16
  -4  -1 -10    0.49    0.21
   4   1  10    0.18    0.15
   4   1  10    0.32    0.18
   4   1  10   -0.02    0.23
   4   1  10    0.38    0.21
  -5  -1 -10    1.71    0.25
  -5  -1 -10    1.59    0.23
   5   1  10    1.66    0.25
   5   1  10    1.70    0.22
  -6  -1 -10    2.55    0.31
  -6  -1 -10    2.27    0.28
   6   1  10    2.44    0.31
  -7  -1 -10    0.72    0.28
  -7  -1 -10   -0.19    0.24
   7   1  10    0.34    0.28
  -8  -1 -10    0.95    0.33
  -8  -1 -10    0.19    0.29
   8   1  10    0.90    0.34
  -9  -1 -10    0.35    0.35
   9   1  10    0.05    0.36
   8  -2 -10    0.40    0.37
  -8   2  10   -0.04    0.29
   7  -2 -10    3.07    0.41
   7  -2 -10    3.26    0.52
  -7   2  10    3.32    0.34
   6  -2 -10    6.22    0.58
   6  -2 -10    6.38    0.45
  -6   2  10    6.42    0.44
   5  -2 -10    0.85    0.34
   5  -2 -10    0.63    0.24
  -5   2  10    0.49    0.22
  -5   2  10    1.40    0.35
   4  -2 -10   -0.15    0.18
   4  -2 -10    0.26    0.17
   4  -2 -10   -0.13    0.25
  -4   2  10   -0.14    0.25
  -4   2  10   -0.02    0.18
   3  -2 -10  110.29    2.77
   3  -2 -10  108.74    2.61
   3  -2 -10  111.58    3.14
   3  -2 -10  105.32    3.01
  -3   2  10  110.09    2.70
  -3   2  10  114.74    3.14
   2  -2 -10    2.02    0.21
   2  -2 -10    2.61    0.33
   2  -2 -10    1.93    0.20
   2  -2 -10    1.67    0.26
  -2   2  10    1.77    0.29
  -2   2  10    1.65    0.18
   1  -2 -10   16.92    0.67
   1  -2 -10   17.55    0.75
   1  -2 -10   17.76    0.58
   1  -2 -10   17.60    0.59
   1  -2 -10   17.24    0.60
  -1   2  10   17.14    0.55
  -1   2  10   18.70    0.73
   0  -2 -10   24.09    0.80
   0  -2 -10   24.21    0.73
   0  -2 -10   21.70    0.86
   0  -2 -10   24.87    0.71
   0  -2 -10   24.40    0.72
   0   2  10   23.97    0.80
   0   2  10   24.12    0.69
   0   2  10   23.95    0.88
  -1  -2 -10   33.35    1.10
  -1  -2 -10   36.00    0.97
  -1  -2 -10   35.09    0.93
  -1  -2 -10   34.83    0.95
   1   2  10   34.72    1.14
   1   2  10   31.92    1.10
   1   2  10   35.35    0.92
  -2  -2 -10   54.51    1.63
  -2  -2 -10   54.57    1.37
  -2  -2 -10   55.45    1.43
  -2  -2 -10   56.11    1.45
   2   2  10   56.43    1.68
   2   2  10   54.02    1.41
   2   2  10   56.94    1.72
  -3  -2 -10    4.12    0.32
  -3  -2 -10    4.46    0.34
  -3  -2 -10    4.67    0.30
  -3  -2 -10    4.07    0.29
   3   2  10    4.64    0.35
   3   2  10    4.72    0.37
   3   2  10    4.60    0.31
  -4  -2 -10   10.10    0.53
  -4  -2 -10   10.44    0.46
  -4  -2 -10   10.50    0.48
   4   2  10   10.26    0.55
   4   2  10   10.28    0.56
   4   2  10   10.94    0.46
  -5  -2 -10    0.70    0.19
  -5  -2 -10    0.84    0.25
   5   2  10    0.87    0.26
   5   2  10    0.64    0.24
   5   2  10    0.51    0.20
  -6  -2 -10    2.54    0.28
   6   2  10    3.49    0.32
  -7  -2 -10    1.07    0.28
   7   2  10    1.13    0.29
  -8  -2 -10    0.12    0.29
  -8  -2 -10   -0.05    0.30
   8   2  10    0.27    0.31
  -9  -2 -10    0.29    0.33
  -9  -2 -10    0.53    0.36
   9   2  10    0.72    0.37
   8  -3 -10    0.17    0.39
   7  -3 -10    1.83    0.38
   7  -3 -10    1.27    0.48
  -7   3  10    2.03    0.27
   6  -3 -10   -0.25    0.35
   6  -3 -10   -0.18    0.27
  -6   3  10    0.56    0.22
   5  -3 -10    0.03    0.23
   5  -3 -10    0.54    0.21
   5  -3 -10   -0.16    0.31
  -5   3  10   -0.03    0.18
   4  -3 -10    1.39    0.23
   4  -3 -10    1.28    0.33
   4  -3 -10    1.36    0.23
  -4   3  10    1.65    0.34
  -4   3  10    1.44    0.18
   3  -3 -10    3.31    0.36
   3  -3 -10    5.04    0.45
   3  -3 -10    4.06    0.29
   3  -3 -10    3.99    0.29
  -3   3  10    4.01    0.29
  -3   3  10    4.43    0.42
   2  -3 -10   46.62    1.24
   2  -3 -10   46.62    1.20
   2  -3 -10   46.16    1.48
   2  -3 -10   45.97    1.42
  -2   3  10   43.74    1.46
  -2   3  10   44.57    1.15
   1  -3 -10    0.32    0.13
   1  -3 -10    0.57    0.24
   1  -3 -10    0.56    0.14
   1  -3 -10    0.38    0.20
  -1   3  10    0.58    0.10
  -1   3  10    0.43    0.24
   0  -3 -10   36.10    1.14
   0  -3 -10   35.88    1.19
   0  -3 -10   37.40    0.98
   0   3  10   38.16    1.23
  -1  -3 -10   10.66    0.41
  -1  -3 -10    9.67    0.50
   1   3  10   10.95    0.56
   1   3  10   10.34    0.33
  -2  -3 -10   13.33    0.45
  -2  -3 -10   12.36    0.44
  -2  -3 -10   12.18    0.56
   2   3  10   12.13    0.39
   2   3  10   12.17    0.60
  -3  -3 -10    0.45    0.20
  -3  -3 -10    0.56    0.15
  -3  -3 -10    0.74    0.14
   3   3  10    0.43    0.12
   3   3  10    0.81    0.25
  -4  -3 -10   26.25    0.77
  -4  -3 -10   25.86    0.79
  -4  -3 -10   26.42    0.92
   4   3  10   25.81    0.75
   4   3  10   25.61    0.91
   4   3  10   28.07    0.98
  -5  -3 -10    1.55    0.23
  -5  -3 -10    1.18    0.27
  -5  -3 -10    1.75    0.22
   5   3  10    1.10    0.29
   5   3  10    1.13    0.19
   5   3  10    0.89    0.28
  -6  -3 -10    5.05    0.41
  -6  -3 -10    4.59    0.32
   6   3  10    4.88    0.43
   6   3  10    4.54    0.31
   6   3  10    4.31    0.43
  -7  -3 -10    1.10    0.27
   7   3  10    0.79    0.36
   7   3  10    0.68    0.26
  -8  -3 -10    1.92    0.33
   8   3  10    1.47    0.31
  -9  -3 -10    2.96    0.41
   9   3  10    3.51    0.40
   8  -4 -10    0.05    0.42
   7  -4 -10    1.15    0.39
   7  -4 -10    1.07    0.48
   6  -4 -10    0.25    0.39
   6  -4 -10    0.55    0.27
   6  -4 -10    0.23    0.30
   5  -4 -10    1.32    0.29
   5  -4 -10    2.41    0.44
   5  -4 -10    1.57    0.27
   4  -4 -10    1.11    0.23
   4  -4 -10    0.64    0.21
   4  -4 -10    0.95    0.35
   3  -4 -10    6.62    0.54
   3  -4 -10    7.63    0.56
   3  -4 -10    7.07    0.41
  -3   4  10    7.37    0.53
   2  -4 -10   -0.09    0.24
   2  -4 -10    0.03    0.26
   2  -4 -10    0.22    0.16
  -2   4  10    0.12    0.26
   1  -4 -10   10.01    0.56
   1  -4 -10   11.03    0.44
   1  -4 -10   10.39    0.58
  -1   4  10   10.04    0.60
   0  -4 -10   26.01    0.75
   0  -4 -10   26.48    0.92
   0  -4 -10   24.85    0.92
   0   4  10   26.50    0.97
  -1  -4 -10   39.83    1.24
  -1  -4 -10   38.50    1.02
  -1  -4 -10   37.63    1.24
   1   4  10   40.54    1.31
  -2  -4 -10    0.17    0.20
  -2  -4 -10    0.49    0.13
   2   4  10    0.47    0.24
  -3  -4 -10   12.67    0.48
  -3  -4 -10   13.09    0.61
   3   4  10   13.97    0.66
  -4  -4 -10    0.13    0.14
  -4  -4 -10    0.29    0.16
  -4  -4 -10    0.14    0.22
   4   4  10   -0.13    0.21
   4   4  10    0.30    0.26
  -5  -4 -10   -0.09    0.18
  -5  -4 -10   -0.16    0.16
  -5  -4 -10    0.12    0.24
   5   4  10   -0.10    0.26
   5   4  10   -0.09    0.24
  -6  -4 -10    0.48    0.22
  -6  -4 -10    0.44    0.22
  -6  -4 -10    0.46    0.28
   6   4  10    0.11    0.30
   6   4  10    0.26    0.30
  -7  -4 -10    0.34    0.32
  -7  -4 -10    0.17    0.24
  -7  -4 -10    0.37    0.35
   7   4  10    0.03    0.32
  -8  -4 -10    3.81    0.38
   8   4  10    3.89    0.51
  -9  -4 -10    3.28    0.41
   7  -5 -10    1.04    0.40
   6  -5 -10    0.62    0.28
   6  -5 -10    0.97    0.34
   6  -5 -10    0.56    0.43
   5  -5 -10    1.80    0.29
   5  -5 -10    2.21    0.47
   4  -5 -10    0.08    0.21
   4  -5 -10   -0.13    0.33
   3  -5 -10    9.79    0.65
   3  -5 -10    8.81    0.48
   3  -5 -10    9.64    0.62
   2  -5 -10    2.40    0.25
   2  -5 -10    1.91    0.36
   2  -5 -10    2.24    0.36
  -2   5  10    1.65    0.35
   1  -5 -10    6.16    0.38
   1  -5 -10    6.65    0.51
   1  -5 -10    6.85    0.51
  -1   5  10    6.20    0.49
   0  -5 -10    0.60    0.25
   0  -5 -10    0.20    0.14
   0  -5 -10    0.42    0.25
   0   5  10    0.05    0.27
  -1  -5 -10   14.78    0.64
  -1  -5 -10   14.32    0.50
  -1  -5 -10   14.78    0.68
   1   5  10   14.69    0.71
  -2  -5 -10    4.13    0.36
  -2  -5 -10    3.45    0.23
   2   5  10    4.44    0.42
  -3  -5 -10   58.09    1.72
  -3  -5 -10   56.83    1.41
   3   5  10   55.88    1.79
  -4  -5 -10    4.99    0.42
  -4  -5 -10    5.09    0.34
   4   5  10    4.54    0.44
  -5  -5 -10    8.54    0.42
  -5  -5 -10    7.89    0.52
   5   5  10    7.84    0.49
   5   5  10    8.35    0.61
  -6  -5 -10    0.06    0.22
  -6  -5 -10   -0.03    0.29
   6   5  10    0.33    0.28
   6   5  10    0.07    0.33
  -7  -5 -10    9.85    0.57
  -7  -5 -10   11.84    0.55
  -7  -5 -10   10.62    0.73
  -7  -5 -10   11.30    0.65
   7   5  10    8.77    0.70
   7   5  10    8.72    0.60
  -8  -5 -10   -0.14    0.27
   8   5  10    0.22    0.37
  -9  -5 -10    2.22    0.39
   6  -6 -10    1.61    0.34
   5  -6 -10    0.44    0.44
   5  -6 -10   -0.05    0.25
   4  -6 -10    0.70    0.26
   4  -6 -10    1.16    0.40
   3  -6 -10    0.32    0.21
   3  -6 -10    0.11    0.34
   2  -6 -10    6.31    0.41
   2  -6 -10    6.98    0.57
   2  -6 -10    5.40    0.52
   1  -6 -10   16.25    0.77
   1  -6 -10   17.22    0.78
   1  -6 -10   16.32    0.57
  -1   6  10   16.21    0.80
   0  -6 -10   13.02    0.64
   0  -6 -10   11.61    0.66
   0  -6 -10   12.03    0.47
   0   6  10   12.05    0.69
  -1  -6 -10    0.53    0.27
  -1  -6 -10    0.88    0.17
  -1  -6 -10    0.42    0.29
   1   6  10    0.50    0.30
  -2  -6 -10    2.08    0.20
  -2  -6 -10    2.64    0.34
   2   6  10    2.21    0.37
  -3  -6 -10    2.07    0.33
  -3  -6 -10    1.74    0.20
   3   6  10    1.89    0.37
  -4  -6 -10    0.14    0.17
  -4  -6 -10    0.32    0.29
   4   6  10    0.07    0.30
  -5  -6 -10    4.15    0.31
  -5  -6 -10    3.90    0.43
   5   6  10    3.97    0.47
  -6  -6 -10    3.84    0.33
  -6  -6 -10    4.49    0.52
  -6  -6 -10    4.28    0.46
   6   6  10    3.80    0.48
   6   6  10    3.96    0.41
  -7  -6 -10    4.91    0.40
  -7  -6 -10    6.07    0.54
  -7  -6 -10    6.03    0.61
   7   6  10    5.47    0.58
   7   6  10    5.47    0.50
  -8  -6 -10   11.72    0.83
  -8  -6 -10   11.79    0.68
  -8  -6 -10   11.37    0.72
  -8  -6 -10   10.49    0.59
   8   6  10    9.90    0.79
  -9  -6 -10    0.27    0.33
   6  -7 -10    0.06    0.31
  -6   7  10   -0.04    0.47
   5  -7 -10    0.04    0.29
   4  -7 -10    1.36    0.30
   4  -7 -10    1.21    0.46
   3  -7 -10    1.27    0.26
   3  -7 -10    1.03    0.42
   2  -7 -10    0.54    0.38
   2  -7 -10    0.46    0.21
   1  -7 -10    0.20    0.31
   1  -7 -10   -0.03    0.34
   1  -7 -10    0.12    0.19
   0  -7 -10    1.56    0.22
   0  -7 -10    2.04    0.36
   0  -7 -10    2.06    0.40
   0   7  10    1.90    0.40
  -1  -7 -10    0.29    0.29
  -1  -7 -10    0.24    0.17
  -1  -7 -10    0.17    0.32
   1   7  10   -0.45    0.31
  -2  -7 -10    0.11    0.16
  -2  -7 -10    0.26    0.32
  -2  -7 -10    0.82    0.32
   2   7  10    0.21    0.33
  -3  -7 -10    2.18    0.22
  -3  -7 -10    2.62    0.39
   3   7  10    2.02    0.41
  -4  -7 -10    8.75    0.42
  -4  -7 -10    9.43    0.63
   4   7  10    7.81    0.64
  -5  -7 -10    1.82    0.41
  -5  -7 -10    1.55    0.25
   5   7  10    2.11    0.44
  -6  -7 -10    4.06    0.34
  -6  -7 -10    4.21    0.56
  -6  -7 -10    3.99    0.49
   6   7  10    3.36    0.51
  -7  -7 -10    0.16    0.39
  -7  -7 -10   -0.47    0.44
  -7  -7 -10   -0.31    0.25
   7   7  10    0.28    0.41
   7   7  10    0.53    0.32
  -8  -7 -10    2.98    0.40
  -8  -7 -10    3.56    0.54
   5  -8 -10   -0.11    0.32
  -5   8  10    0.45    0.50
   4  -8 -10    1.04    0.32
  -4   8  10    1.15    0.51
   3  -8 -10    1.05    0.46
   3  -8 -10    1.19    0.30
  -3   8  10    0.62    0.48
   2  -8 -10    0.44    0.41
   2  -8 -10    1.05    0.25
   1  -8 -10    2.39    0.26
   1  -8 -10    1.60    0.44
   0  -8 -10    1.01    0.36
   0  -8 -10    0.61    0.38
   0  -8 -10    0.45    0.20
  -1  -8 -10    0.60    0.34
  -1  -8 -10   -0.04    0.18
  -1  -8 -10    0.05    0.36
   1   8  10   -0.01    0.37
  -2  -8 -10    0.29    0.19
  -2  -8 -10    0.41    0.35
  -2  -8 -10   -0.01    0.36
   2   8  10    0.17    0.36
  -3  -8 -10    2.17    0.42
  -3  -8 -10    1.48    0.22
   3   8  10    1.12    0.42
  -4  -8 -10    3.94    0.49
  -4  -8 -10    3.20    0.28
   4   8  10    3.37    0.51
  -5  -8 -10    1.74    0.50
  -5  -8 -10    1.69    0.26
  -5  -8 -10    1.36    0.43
   5   8  10    1.73    0.45
  -6  -8 -10    0.83    0.48
  -6  -8 -10    0.63    0.42
  -6  -8 -10    0.25    0.26
   6   8  10    0.65    0.43
  -7  -8 -10    7.13    0.66
  -7  -8 -10    6.69    0.49
  -8  -8 -10    0.21    0.47
  -8  -8 -10    0.66    0.32
   3  -9 -10    1.85    0.33
  -3   9  10    2.09    0.58
   2  -9 -10    0.33    0.26
   2  -9 -10    0.20    0.45
  -2   9  10    0.08    0.47
   1  -9 -10    0.34    0.44
   1  -9 -10    0.18    0.22
  -1   9  10   -0.02    0.42
   0  -9 -10   -0.14    0.20
   0  -9 -10   -0.33    0.40
  -1  -9 -10    2.44    0.53
  -1  -9 -10    2.54    0.27
  -1  -9 -10    3.12    0.48
  -2  -9 -10    0.51    0.40
  -2  -9 -10   -0.07    0.19
  -2  -9 -10   -0.05    0.41
   2   9  10    0.15    0.42
  -3  -9 -10    3.63    0.51
  -3  -9 -10    3.86    0.57
  -3  -9 -10    3.54    0.29
   3   9  10    4.03    0.58
  -4  -9 -10    0.72    0.49
  -4  -9 -10    0.25    0.42
  -4  -9 -10    0.21    0.22
   4   9  10    0.26    0.44
  -5  -9 -10    0.05    0.43
  -5  -9 -10    0.04    0.24
  -5  -9 -10    0.04    0.47
   5   9  10   -0.43    0.42
  -6  -9 -10    0.09    0.46
  -6  -9 -10    0.04    0.26
  -7  -9 -10    2.89    0.55
  -7  -9 -10    2.55    0.36
   2 -10 -10    0.21    0.27
  -2  10  10    0.76    0.55
   1 -10 -10    0.24    0.25
  -1  10  10   -0.28    0.48
   0 -10 -10    0.37    0.22
  -1 -10 -10    0.06    0.20
  -1 -10 -10   -0.38    0.46
  -2 -10 -10    0.61    0.49
  -2 -10 -10    0.27    0.43
  -2 -10 -10    0.01    0.20
  -3 -10 -10    1.54    0.48
  -3 -10 -10    0.73    0.22
  -3 -10 -10    1.09    0.53
   3  10  10    1.17    0.50
  -4 -10 -10    2.53    0.29
  -4 -10 -10    2.58    0.54
  -5 -10 -10    0.60    0.25
  -5 -10 -10    0.27    0.49
  -4  -8  11    0.62    0.37
  -3  -8  11    0.70    0.36
  -2  -8  11    0.72    0.34
  -1  -8  11    0.27    0.33
   0  -8  11    0.43    0.34
   1  -8  11    0.73    0.37
  -6  -7  11    2.44    0.47
  -5  -7  11    0.81    0.38
   4   7 -11    1.19    0.38
  -4  -7  11    0.45    0.42
  -4  -7  11    0.87    0.37
   3   7 -11    0.90    0.37
  -3  -7  11    0.95    0.35
   2   7 -11    0.69    0.35
  -2  -7  11    0.87    0.34
  -2  -7  11    0.60    0.40
   1   7 -11    0.25    0.36
  -1  -7  11    0.24    0.39
  -1  -7  11    0.82    0.31
   0   7 -11    0.12    0.38
   0  -7  11   -0.11    0.37
   0  -7  11    0.38    0.30
  -1   7 -11    0.43    0.40
   1  -7  11    0.76    0.34
  -2   7 -11    2.21    0.47
   2  -7  11    1.65    0.37
  -3   7 -11    1.08    0.43
   3  -7  11    0.94    0.39
  -7  -6  11    3.00    0.39
  -7  -6  11    2.90    0.47
  -6  -6  11    0.10    0.38
   5   6 -11    1.55    0.42
  -5  -6  11    1.68    0.38
  -5  -6  11    0.87    0.41
  -5  -6  11    0.76    0.42
   4   6 -11    0.14    0.36
  -4  -6  11    0.64    0.33
  -4  -6  11    0.20    0.38
  -4  -6  11    0.22    0.38
   3   6 -11    2.94    0.43
  -3  -6  11    2.48    0.45
  -3  -6  11    3.65    0.41
  -3  -6  11    3.43    0.50
   2   6 -11    1.04    0.36
  -2  -6  11    1.24    0.40
  -2  -6  11    1.33    0.32
   1   6 -11    3.86    0.47
  -1  -6  11    2.29    0.44
  -1  -6  11    3.95    0.38
   0   6 -11   -0.09    0.33
   0  -6  11    0.01    0.33
   0  -6  11    0.50    0.28
  -1   6 -11    3.36    0.49
   1  -6  11    3.25    0.47
   1  -6  11    3.15    0.37
  -2   6 -11    2.28    0.45
  -2   6 -11    1.56    0.41
   2  -6  11    1.52    0.40
   2  -6  11    2.21    0.36
  -3   6 -11    1.59    0.46
  -3   6 -11    1.48    0.41
   3  -6  11    2.06    0.39
  -4   6 -11   -0.34    0.36
   4  -6  11   -0.34    0.34
  -8  -5  11    0.35    0.37
  -7  -5  11    6.95    0.50
   6   5 -11    1.45    0.43
  -6  -5  11    1.88    0.45
  -6  -5  11    1.48    0.32
  -6  -5  11    1.72    0.39
  -6  -5  11    2.02    0.45
   5   5 -11   -0.02    0.36
  -5  -5  11    0.16    0.25
  -5  -5  11    0.18    0.36
  -5  -5  11   -0.27    0.36
  -5  -5  11    0.03    0.30
   4   5 -11    1.16    0.38
  -4  -5  11    1.03    0.38
  -4  -5  11    0.92    0.31
  -4  -5  11    0.65    0.37
   3   5 -11   -0.06    0.32
  -3  -5  11    0.18    0.27
  -3  -5  11    0.05    0.33
  -3  -5  11    0.24    0.33
   2   5 -11    3.93    0.45
  -2  -5  11    3.80    0.36
  -2  -5  11    4.04    0.45
  -2  -5  11    3.37    0.43
   1   5 -11    0.91    0.35
  -1  -5  11    1.17    0.35
  -1  -5  11    0.94    0.26
   0   5 -11    0.60    0.35
   0  -5  11    0.57    0.32
   0  -5  11    0.54    0.25
  -1   5 -11    9.33    0.61
   1  -5  11    7.85    0.60
   1  -5  11    9.36    0.52
  -2   5 -11    3.35    0.44
  -2   5 -11    3.68    0.46
   2  -5  11    2.80    0.42
   2  -5  11    3.38    0.36
  -3   5 -11    1.17    0.38
  -3   5 -11    1.43    0.39
   3  -5  11    1.14    0.37
   3  -5  11    0.83    0.32
  -4   5 -11    0.89    0.39
  -4   5 -11    0.69    0.43
   4  -5  11    0.73    0.30
   4  -5  11    0.77    0.38
   4  -5  11    0.49    0.34
  -5   5 -11    1.09    0.42
   5  -5  11    0.87    0.36
   5  -5  11    0.37    0.37
  -6   5 -11    0.15    0.42
   6  -5  11   -0.95    0.35
  -8  -4  11    4.06    0.43
   7   4 -11   -0.06    0.39
  -7  -4  11   -0.01    0.43
  -7  -4  11    0.09    0.31
   6   4 -11    0.79    0.39
  -6  -4  11    0.76    0.27
  -6  -4  11    0.39    0.39
   5   4 -11   -0.15    0.32
  -5  -4  11    0.45    0.29
  -5  -4  11    0.26    0.33
  -5  -4  11    0.25    0.35
  -5  -4  11    0.20    0.23
   4   4 -11    0.21    0.31
  -4  -4  11    0.18    0.34
  -4  -4  11    0.18    0.22
  -4  -4  11   -0.31    0.25
  -4  -4  11   -0.11    0.30
   3   4 -11    8.58    0.64
  -3  -4  11    7.49    0.48
  -3  -4  11    8.15    0.58
  -3  -4  11    7.86    0.56
  -3  -4  11    7.40    0.48
   2   4 -11   13.36    0.74
  -2  -4  11   12.93    0.51
  -2  -4  11   12.43    0.57
  -2  -4  11   12.68    0.68
  -2  -4  11   13.19    0.67
   1   4 -11    0.25    0.29
  -1  -4  11    0.09    0.21
  -1  -4  11    0.46    0.28
  -1  -4  11    0.22    0.27
   0   4 -11   16.22    0.79
   0  -4  11   16.09    0.63
   0  -4  11   15.28    0.75
  -1   4 -11    0.09    0.29
   1  -4  11    0.13    0.28
   1  -4  11    0.36    0.20
   1  -4  11    0.20    0.22
  -2   4 -11    3.01    0.41
   2  -4  11    3.80    0.36
   2  -4  11    2.72    0.40
   2  -4  11    3.10    0.29
  -3   4 -11    0.77    0.34
  -3   4 -11    0.07    0.31
   3  -4  11    0.12    0.30
   3  -4  11    0.16    0.26
   3  -4  11    0.25    0.25
  -4   4 -11    2.82    0.43
   4  -4  11    3.00    0.35
   4  -4  11    3.41    0.39
   4  -4  11    3.23    0.46
  -5   4 -11    0.96    0.38
   5  -4  11    1.59    0.35
   5  -4  11    1.27    0.41
   6  -4  11   -0.09    0.35
   8   3 -11    1.56    0.34
  -8  -3  11    1.92    0.36
   7   3 -11    4.34    0.38
  -7  -3  11    4.77    0.56
  -7  -3  11    4.43    0.39
   6   3 -11    0.11    0.35
   6   3 -11    0.60    0.25
  -6  -3  11    0.16    0.38
  -6  -3  11    0.71    0.26
   5   3 -11    1.39    0.24
   5   3 -11    1.69    0.38
  -5  -3  11    1.32    0.26
  -5  -3  11    0.97    0.37
   4   3 -11    0.38    0.19
   4   3 -11    0.28    0.30
  -4  -3  11    0.38    0.20
  -4  -3  11    0.03    0.30
  -4  -3  11    0.22    0.26
  -4  -3  11    0.24    0.24
   3   3 -11    2.86    0.23
   3   3 -11    2.62    0.36
  -3  -3  11    2.46    0.24
  -3  -3  11    2.26    0.35
  -3  -3  11    3.08    0.31
  -3  -3  11    2.95    0.35
   2   3 -11   13.11    0.69
  -2  -3  11   13.74    0.66
  -2  -3  11   13.57    0.52
  -2  -3  11   13.66    0.57
  -2  -3  11   14.33    0.56
  -2  -3  11   12.30    0.66
   1   3 -11    0.22    0.26
   1   3 -11    0.06    0.13
  -1  -3  11    0.21    0.17
  -1  -3  11   -0.11    0.23
  -1  -3  11   -0.04    0.18
  -1  -3  11   -0.14    0.23
   0   3 -11   15.38    0.48
   0   3 -11   15.54    0.71
   0  -3  11   15.75    0.70
   0  -3  11   15.58    0.73
   0  -3  11   14.92    0.54
   0  -3  11   15.75    0.59
  -1   3 -11   28.55    0.79
  -1   3 -11   28.45    1.05
   1  -3  11   29.70    0.89
   1  -3  11   30.45    1.11
   1  -3  11   29.44    0.88
  -2   3 -11    0.26    0.14
  -2   3 -11    0.20    0.28
   2  -3  11    0.33    0.20
   2  -3  11    0.10    0.25
   2  -3  11    0.44    0.21
  -3   3 -11    0.20    0.29
  -3   3 -11    0.02    0.16
   3  -3  11    0.02    0.27
   3  -3  11    0.19    0.23
   3  -3  11    0.42    0.22
  -4   3 -11    5.31    0.48
  -4   3 -11    6.23    0.37
   4  -3  11    5.58    0.39
   4  -3  11    5.54    0.42
   4  -3  11    6.04    0.54
  -5   3 -11    0.02    0.20
  -5   3 -11    0.31    0.34
   5  -3  11    0.21    0.35
   5  -3  11    0.40    0.29
   6  -3  11    0.62    0.39
   6  -3  11    0.32    0.33
   7  -3  11   -0.21    0.35
   8   2 -11    3.69    0.43
  -8  -2  11    3.44    0.56
  -8  -2  11    2.74    0.36
   7   2 -11    0.10    0.30
  -7  -2  11    0.00    0.38
  -7  -2  11   -0.09    0.25
   6   2 -11   -0.14    0.25
  -6  -2  11    0.10    0.24
  -6  -2  11    0.10    0.37
   5   2 -11   -0.18    0.22
   5   2 -11    0.03    0.29
  -5  -2  11   -0.17    0.20
  -5  -2  11   -0.07    0.32
   4   2 -11   15.14    0.62
   4   2 -11   16.46    0.78
  -4  -2  11   15.35    0.75
  -4  -2  11   15.70    0.63
  -4  -2  11   15.24    0.68
   3   2 -11   27.58    1.00
  -3  -2  11   27.63    1.01
  -3  -2  11   28.17    0.84
  -3  -2  11   26.21    0.97
  -3  -2  11   26.92    0.85
   2   2 -11    0.55    0.24
   2   2 -11    0.31    0.18
  -2  -2  11    0.30    0.25
  -2  -2  11    0.55    0.20
  -2  -2  11    0.25    0.15
  -2  -2  11   -0.11    0.20
   1   2 -11   27.97    0.84
   1   2 -11   29.09    1.02
  -1  -2  11   29.30    1.05
  -1  -2  11   28.27    1.02
  -1  -2  11   29.04    0.85
  -1  -2  11   30.14    0.86
  -1  -2  11   29.02    0.86
   0   2 -11   -0.08    0.20
   0   2 -11   -0.03    0.16
   0  -2  11    0.04    0.17
   0  -2  11    0.04    0.21
   0  -2  11   -0.18    0.14
   0  -2  11    0.11    0.21
  -1   2 -11   14.80    0.69
  -1   2 -11   14.46    0.54
   1  -2  11   14.93    0.56
   1  -2  11   14.56    0.62
   1  -2  11   15.33    0.57
   1  -2  11   14.62    0.67
  -2   2 -11    1.06    0.27
  -2   2 -11    1.42    0.20
   2  -2  11    1.21    0.22
   2  -2  11    1.64    0.30
   2  -2  11    1.37    0.21
  -3   2 -11    8.09    0.43
   3  -2  11    8.04    0.55
   3  -2  11    7.61    0.46
   3  -2  11    7.45    0.49
  -4   2 -11    3.06    0.28
   4  -2  11    2.82    0.40
   4  -2  11    2.73    0.30
  -5   2 -11    5.92    0.38
   5  -2  11    4.84    0.52
   5  -2  11    5.16    0.40
  -6   2 -11    1.14    0.29
   6  -2  11    1.42    0.33
   6  -2  11    1.04    0.40
  -7   2 -11    1.98    0.33
   7  -2  11    1.84    0.37
  -8   2 -11    0.64    0.32
   8  -2  11   -0.02    0.37
   8   1 -11    0.40    0.35
  -8  -1  11    0.30    0.27
  -8  -1  11    0.74    0.32
   7   1 -11    0.13    0.40
   7   1 -11   -0.26    0.28
  -7  -1  11    0.03    0.28
  -7  -1  11   -0.42    0.40
  -7  -1  11    0.27    0.24
   6   1 -11    1.86    0.32
   6   1 -11    2.18    0.45
  -6  -1  11    2.02    0.42
  -6  -1  11    2.14    0.32
  -6  -1  11    1.57    0.26
   5   1 -11    2.35    0.30
   5   1 -11    2.33    0.38
  -5  -1  11    2.01    0.25
  -5  -1  11    3.02    0.41
  -5  -1  11    2.72    0.30
   4   1 -11    0.43    0.17
   4   1 -11   -0.09    0.24
   4   1 -11   -0.05    0.20
  -4  -1  11    0.11    0.20
  -4  -1  11    0.01    0.17
  -4  -1  11    0.03    0.27
   3   1 -11   23.86    0.78
   3   1 -11   22.37    0.74
   3   1 -11   23.99    0.90
  -3  -1  11   21.16    0.83
  -3  -1  11   24.86    0.77
  -3  -1  11   23.94    0.76
  -3  -1  11   24.35    0.93
   2   1 -11    5.25    0.36
   2   1 -11    6.32    0.40
   2   1 -11    5.99    0.49
  -2  -1  11    6.24    0.42
  -2  -1  11    6.13    0.38
  -2  -1  11    5.43    0.47
  -2  -1  11    5.81    0.38
  -2  -1  11    6.26    0.39
   1   1 -11   45.47    1.22
   1   1 -11   44.06    1.41
  -1  -1  11   44.10    1.17
  -1  -1  11   44.28    1.21
  -1  -1  11   43.79    1.41
  -1  -1  11   45.13    1.42
  -1  -1  11   43.99    1.20
   0   1 -11   84.73    2.40
   0   1 -11   83.11    2.12
   0   1 -11   83.40    2.47
   0  -1  11   83.24    2.11
   0  -1  11   83.74    2.13
   0  -1  11   87.71    2.51
   0  -1  11   85.13    2.04
   0  -1  11   83.35    2.13
   0  -1  11   85.51    2.43
  -1   1 -11    1.72    0.19
  -1   1 -11    2.79    0.35
  -1   1 -11    2.01    0.29
  -1   1 -11    1.73    0.22
   1  -1  11    2.03    0.23
   1  -1  11    2.45    0.22
   1  -1  11    2.65    0.31
   1  -1  11    2.75    0.25
   1  -1  11    2.32    0.29
  -2   1 -11   11.63    0.51
  -2   1 -11   11.96    0.62
  -2   1 -11   11.03    0.56
  -2   1 -11   11.80    0.48
  -2   1 -11   11.56    0.48
   2  -1  11   11.21    0.52
   2  -1  11   11.77    0.50
   2  -1  11   10.75    0.56
   2  -1  11   11.90    0.47
   2  -1  11   11.27    0.59
  -3   1 -11    1.93    0.23
   3  -1  11    1.47    0.22
   3  -1  11    1.15    0.22
   3  -1  11    1.54    0.31
  -4   1 -11    1.03    0.23
   4  -1  11    1.20    0.33
   4  -1  11    0.96    0.23
   4  -1  11    1.38    0.26
  -5   1 -11    0.48    0.24
   5  -1  11    0.70    0.27
   5  -1  11    0.49    0.25
   5  -1  11    0.23    0.32
  -6   1 -11    2.65    0.32
   6  -1  11    2.87    0.38
   6  -1  11    2.04    0.33
  -7   1 -11    1.02    0.32
   7  -1  11    1.63    0.33
   7  -1  11    1.38    0.38
  -8   1 -11    6.18    0.47
   8  -1  11    6.33    0.54
   8  -1  11    4.30    0.44
   8   0 -11    1.70    0.56
   8   0 -11    2.07    0.40
  -8   0  11    1.67    0.35
   7   0 -11    0.32    0.30
   7   0 -11   -0.20    0.27
   7   0 -11    0.01    0.43
  -7   0  11    0.17    0.40
  -7   0  11    0.15    0.28
   6   0 -11    0.90    0.39
   6   0 -11    0.66    0.26
   6   0 -11    0.31    0.26
  -6   0  11    0.55    0.21
  -6   0  11    0.33    0.37
  -6   0  11    0.21    0.25
   5   0 -11    5.57    0.51
   5   0 -11    5.87    0.39
   5   0 -11    5.60    0.40
  -5   0  11    6.73    0.46
  -5   0  11    5.81    0.44
  -5   0  11    6.86    0.56
   4   0 -11   23.01    0.78
   4   0 -11   21.54    0.89
   4   0 -11   22.95    0.79
  -4   0  11   21.36    0.73
  -4   0  11   22.76    0.94
  -4   0  11   24.40    0.77
   3   0 -11    0.55    0.19
   3   0 -11    0.83    0.19
   3   0 -11    0.14    0.22
  -3   0  11    0.31    0.15
  -3   0  11    0.33    0.18
  -3   0  11    0.38    0.26
   2   0 -11   30.90    0.93
   2   0 -11   30.72    0.93
   2   0 -11   28.43    0.99
  -2   0  11   31.28    0.91
  -2   0  11   30.27    0.88
  -2   0  11   33.64    1.03
  -2   0  11   30.29    1.07
   1   0 -11   -0.11    0.16
   1   0 -11   -0.06    0.19
   1   0 -11    0.17    0.16
   1   0 -11    0.17    0.25
   1   0 -11    0.06    0.15
  -1   0  11    0.08    0.12
  -1   0  11    0.79    0.16
  -1   0  11    0.03    0.15
  -1   0  11    1.36    0.26
   0   0 -11   60.01    1.84
   0   0 -11   58.83    1.57
   0   0 -11   55.78    1.76
   0   0 -11   61.04    1.58
   0   0  11   60.29    1.56
   0   0  11   62.75    1.82
   0   0  11   59.43    1.54
   0   0  11   61.47    1.80
  -1   0 -11    9.16    0.44
  -1   0 -11    8.90    0.51
  -1   0 -11    8.59    0.55
  -1   0 -11    8.28    0.45
   1   0  11    9.66    0.49
   1   0  11    8.49    0.39
   1   0  11    9.16    0.41
   1   0  11    9.94    0.51
   1   0  11    9.04    0.43
  -2   0 -11   -0.07    0.15
  -2   0 -11   -0.04    0.15
  -2   0 -11    0.03    0.23
  -2   0 -11    0.07    0.19
   2   0  11   -0.06    0.20
   2   0  11    0.27    0.22
   2   0  11   -0.08    0.15
   2   0  11    0.30    0.15
  -3   0 -11   23.72    0.79
  -3   0 -11   22.79    0.76
  -3   0 -11   24.17    0.78
   3   0  11   23.72    0.86
   3   0  11   22.94    0.73
   3   0  11   22.94    0.93
   3   0  11   23.84    0.77
  -4   0 -11   22.85    0.79
  -4   0 -11   23.90    0.80
   4   0  11   22.70    0.74
   4   0  11   23.20    0.79
   4   0  11   23.16    0.97
  -5   0 -11    1.87    0.27
  -5   0 -11    1.82    0.26
   5   0  11    1.39    0.28
   5   0  11    1.19    0.24
   5   0  11    1.42    0.38
  -6   0 -11    4.95    0.38
  -6   0 -11    3.83    0.35
   6   0  11    4.37    0.35
   6   0  11    4.09    0.40
  -7   0 -11    0.36    0.29
   7   0  11    0.64    0.34
   7   0  11    0.50    0.26
  -8   0 -11    2.44    0.40
   8   0  11    3.39    0.45
   8  -1 -11   -0.31    0.33
   8  -1 -11    0.33    0.35
  -8   1  11   -0.22    0.30
   7  -1 -11    1.79    0.51
   7  -1 -11    1.99    0.35
   7  -1 -11    1.73    0.36
  -7   1  11    1.25    0.31
   6  -1 -11    0.14    0.38
   6  -1 -11    0.34    0.27
   6  -1 -11   -0.13    0.24
  -6   1  11    0.42    0.36
  -6   1  11    0.11    0.24
   5  -1 -11   -0.23    0.29
   5  -1 -11    0.11    0.22
   5  -1 -11   -0.15    0.22
  -5   1  11    0.31    0.32
  -5   1  11   -0.14    0.21
   4  -1 -11   14.12    0.59
   4  -1 -11   12.32    0.64
   4  -1 -11   12.31    0.69
  -4   1  11   13.29    0.56
  -4   1  11   13.47    0.50
  -4   1  11   14.35    0.70
   3  -1 -11    6.17    0.45
   3  -1 -11    6.04    0.44
   3  -1 -11    6.53    0.42
  -3   1  11    5.85    0.50
  -3   1  11    5.26    0.33
  -3   1  11    5.78    0.40
   2  -1 -11    2.99    0.31
   2  -1 -11    3.04    0.25
   2  -1 -11    2.54    0.25
   2  -1 -11    3.04    0.39
   2  -1 -11    2.99    0.25
  -2   1  11    3.11    0.25
  -2   1  11    4.12    0.29
  -2   1  11    3.34    0.35
   1  -1 -11   41.26    1.36
   1  -1 -11   39.56    1.10
   1  -1 -11   39.67    1.14
   1  -1 -11   41.94    1.15
   1  -1 -11   39.71    1.22
  -1   1  11   43.95    1.26
  -1   1  11   41.41    1.10
  -1   1  11   41.80    1.32
  -1   1  11   38.24    1.07
   0  -1 -11   -0.05    0.15
   0  -1 -11    0.09    0.23
   0  -1 -11   -0.06    0.14
   0  -1 -11    0.11    0.14
   0  -1 -11    0.17    0.13
   0   1  11    0.10    0.07
   0   1  11    0.14    0.11
   0   1  11    0.18    0.14
   0   1  11    0.24    0.20
  -1  -1 -11   10.58    0.58
  -1  -1 -11   11.37    0.47
  -1  -1 -11   10.38    0.45
  -1  -1 -11   10.03    0.46
  -1  -1 -11   10.03    0.48
   1   1  11    9.88    0.50
   1   1  11   10.57    0.40
   1   1  11   10.93    0.45
   1   1  11   10.10    0.56
  -2  -1 -11    3.67    0.26
  -2  -1 -11    5.66    0.38
  -2  -1 -11    4.59    0.38
  -2  -1 -11    5.17    0.35
   2   1  11    4.34    0.34
   2   1  11    5.36    0.41
   2   1  11    4.84    0.32
   2   1  11    5.18    0.43
  -3  -1 -11   -0.01    0.15
  -3  -1 -11    0.14    0.17
  -3  -1 -11    0.26    0.21
   3   1  11   -0.02    0.21
   3   1  11   -0.13    0.21
   3   1  11   -0.02    0.13
   3   1  11   -0.06    0.16
   3   1  11    0.09    0.14
   3   1  11    0.05    0.23
  -4  -1 -11   17.12    0.66
  -4  -1 -11   18.51    0.69
   4   1  11   17.66    0.64
   4   1  11   16.59    0.58
   4   1  11   18.01    0.82
   4   1  11   17.09    0.74
  -5  -1 -11   24.50    0.85
  -5  -1 -11   25.62    0.84
   5   1  11   24.83    0.84
   5   1  11   24.23    0.76
  -6  -1 -11   11.88    0.59
  -6  -1 -11   11.90    0.63
   6   1  11   11.29    0.61
  -7  -1 -11   10.01    0.60
  -7  -1 -11   10.01    0.66
   7   1  11    9.97    0.60
  -8  -1 -11    0.44    0.33
   8   1  11    0.25    0.34
  -9  -1 -11    0.11    0.35
   8  -2 -11    0.44    0.40
  -8   2  11    0.05    0.30
   7  -2 -11    0.06    0.45
   7  -2 -11    0.30    0.33
  -7   2  11    0.05    0.28
   6  -2 -11    1.40    0.43
   6  -2 -11    0.54    0.30
  -6   2  11    1.29    0.28
   5  -2 -11    9.47    0.68
   5  -2 -11   10.68    0.65
  -5   2  11   11.21    0.68
  -5   2  11    9.98    0.51
   4  -2 -11   -0.36    0.27
   4  -2 -11   -0.03    0.20
   4  -2 -11    0.00    0.18
  -4   2  11    0.03    0.18
  -4   2  11    0.25    0.28
   3  -2 -11   10.41    0.61
   3  -2 -11   10.63    0.68
   3  -2 -11   10.91    0.50
   3  -2 -11    9.81    0.56
  -3   2  11   11.21    0.61
  -3   2  11   10.37    0.46
   2  -2 -11    2.24    0.23
   2  -2 -11    2.57    0.25
   2  -2 -11    2.34    0.35
   2  -2 -11    2.97    0.33
  -2   2  11    2.50    0.22
  -2   2  11    4.48    0.40
   1  -2 -11   49.83    1.34
   1  -2 -11   50.42    1.30
   1  -2 -11   50.30    1.48
   1  -2 -11   47.54    1.57
  -1   2  11   50.15    1.29
  -1   2  11   49.78    1.57
   0  -2 -11   16.50    0.56
   0  -2 -11   15.98    0.58
   0  -2 -11   15.29    0.71
   0  -2 -11   16.57    0.57
   0  -2 -11   15.97    0.62
   0   2  11   15.29    0.69
   0   2  11   15.58    0.60
   0   2  11   14.97    0.53
  -1  -2 -11    0.92    0.16
  -1  -2 -11    1.27    0.18
  -1  -2 -11    1.36    0.21
  -1  -2 -11    0.74    0.24
  -1  -2 -11    1.05    0.18
   1   2  11    0.93    0.26
   1   2  11    0.98    0.22
   1   2  11    1.11    0.16
  -2  -2 -11    5.32    0.34
  -2  -2 -11    5.42    0.34
  -2  -2 -11    5.49    0.43
   2   2  11    5.38    0.41
   2   2  11    5.88    0.33
   2   2  11    5.08    0.42
  -3  -2 -11   24.98    0.77
  -3  -2 -11   25.72    0.91
  -3  -2 -11   24.66    0.76
   3   2  11   24.34    0.89
   3   2  11   26.90    0.77
   3   2  11   25.37    0.94
  -4  -2 -11    1.11    0.20
  -4  -2 -11    0.49    0.23
  -4  -2 -11    0.25    0.17
   4   2  11    0.44    0.25
   4   2  11    0.89    0.26
   4   2  11    0.89    0.20
  -5  -2 -11    3.77    0.30
   5   2  11    4.62    0.33
   5   2  11    3.85    0.38
   5   2  11    3.70    0.40
  -6  -2 -11    0.62    0.24
   6   2  11    0.66    0.25
  -7  -2 -11   14.22    0.71
   7   2  11   15.40    0.66
  -8  -2 -11    0.72    0.34
  -8  -2 -11    1.32    0.33
   8   2  11    0.51    0.32
  -9  -2 -11    0.19    0.33
  -9  -2 -11    0.15    0.37
   9   2  11   -0.55    0.35
   8  -3 -11   -0.40    0.40
   7  -3 -11    0.48    0.37
   7  -3 -11    0.24    0.45
  -7   3  11    0.35    0.24
   6  -3 -11   -0.13    0.28
   6  -3 -11    0.20    0.39
  -6   3  11   -0.01    0.21
   5  -3 -11    6.01    0.57
   5  -3 -11    6.17    0.45
   5  -3 -11    6.41    0.45
  -5   3  11    6.87    0.39
   4  -3 -11   19.81    0.91
   4  -3 -11   20.40    0.75
   4  -3 -11   21.59    0.82
  -4   3  11   21.25    0.90
  -4   3  11   21.40    0.65
   3  -3 -11   16.36    0.67
   3  -3 -11   16.13    0.80
   3  -3 -11   15.31    0.74
   3  -3 -11   14.54    0.60
  -3   3  11   15.42    0.75
  -3   3  11   15.75    0.52
   2  -3 -11    0.85    0.25
   2  -3 -11    0.45    0.17
   2  -3 -11    0.41    0.28
   2  -3 -11    0.50    0.18
  -2   3  11    0.50    0.27
  -2   3  11    0.36    0.13
   1  -3 -11    1.29    0.19
   1  -3 -11    0.80    0.16
   1  -3 -11    1.10    0.25
   1  -3 -11    0.93    0.28
  -1   3  11    0.55    0.27
  -1   3  11    0.88    0.13
   0  -3 -11    0.37    0.14
   0  -3 -11    0.74    0.25
   0  -3 -11    0.37    0.13
   0  -3 -11    0.56    0.21
   0   3  11    0.40    0.11
   0   3  11    0.27    0.25
  -1  -3 -11    0.32    0.21
  -1  -3 -11    0.25    0.14
  -1  -3 -11    0.14    0.18
  -1  -3 -11    0.42    0.13
   1   3  11    0.39    0.25
   1   3  11    0.54    0.12
  -2  -3 -11    1.27    0.18
  -2  -3 -11    2.02    0.28
  -2  -3 -11    1.62    0.17
   2   3  11    1.52    0.15
   2   3  11    2.39    0.32
  -3  -3 -11   34.12    0.96
  -3  -3 -11   35.71    1.15
  -3  -3 -11   35.17    0.98
   3   3  11   36.70    1.21
   3   3  11   33.77    0.93
  -4  -3 -11   30.60    1.06
  -4  -3 -11   31.44    0.93
  -4  -3 -11   31.88    0.91
   4   3  11   29.89    1.05
   4   3  11   31.96    1.13
   4   3  11   31.93    0.88
  -5  -3 -11    8.48    0.50
  -5  -3 -11    9.08    0.55
  -5  -3 -11    8.33    0.48
   5   3  11    9.30    0.44
   5   3  11    8.59    0.54
   5   3  11    8.69    0.59
  -6  -3 -11    8.37    0.54
   6   3  11    7.63    0.45
   6   3  11    8.47    0.54
  -7  -3 -11    0.15    0.26
   7   3  11   -0.03    0.26
  -8  -3 -11    1.62    0.34
   8   3  11    2.33    0.34
  -9  -3 -11    0.78    0.37
   9   3  11    0.86    0.33
   7  -4 -11    0.12    0.37
   6  -4 -11    0.52    0.33
   6  -4 -11    0.56    0.42
   5  -4 -11    0.91    0.40
   5  -4 -11    0.26    0.27
   5  -4 -11    1.09    0.26
   4  -4 -11    4.24    0.34
   4  -4 -11    3.08    0.45
   4  -4 -11    4.40    0.49
   4  -4 -11    3.71    0.33
   3  -4 -11    1.70    0.37
   3  -4 -11    2.69    0.26
   3  -4 -11    1.88    0.34
   3  -4 -11    1.74    0.23
  -3   4  11    1.90    0.38
   2  -4 -11    8.90    0.45
   2  -4 -11    8.42    0.60
   2  -4 -11    7.93    0.56
  -2   4  11    7.80    0.59
   1  -4 -11    6.29    0.48
   1  -4 -11    5.83    0.39
   1  -4 -11    6.05    0.49
  -1   4  11    6.45    0.55
   0  -4 -11    9.56    0.43
   0  -4 -11    8.64    0.56
   0  -4 -11    8.47    0.52
   0   4  11    9.90    0.61
  -1  -4 -11    0.43    0.15
  -1  -4 -11    0.74    0.23
  -1  -4 -11    0.50    0.24
   1   4  11    0.65    0.28
  -2  -4 -11   15.38    0.52
  -2  -4 -11   13.08    0.63
   2   4  11   14.39    0.72
  -3  -4 -11   12.37    0.48
  -3  -4 -11   11.47    0.60
   3   4  11   11.94    0.66
  -4  -4 -11   29.02    0.86
  -4  -4 -11   30.47    0.88
  -4  -4 -11   30.18    1.04
   4   4  11   28.99    1.10
  -5  -4 -11    0.19    0.20
  -5  -4 -11    0.13    0.18
  -5  -4 -11    0.20    0.26
   5   4  11   -0.17    0.29
   5   4  11   -0.07    0.26
  -6  -4 -11   15.75    0.64
  -6  -4 -11   15.08    0.74
  -6  -4 -11   16.03    0.67
   6   4  11   16.67    0.75
   6   4  11   16.02    0.82
  -7  -4 -11    3.99    0.36
   7   4  11    5.10    0.50
  -8  -4 -11    0.08    0.30
   8   4  11    0.41    0.40
  -9  -4 -11    0.08    0.35
   7  -5 -11   -0.33    0.38
   6  -5 -11    3.28    0.42
   6  -5 -11    2.48    0.36
   6  -5 -11    2.31    0.52
   5  -5 -11    7.30    0.63
   5  -5 -11    6.47    0.45
   5  -5 -11    6.96    0.48
   4  -5 -11    3.03    0.48
   4  -5 -11    2.39    0.30
   3  -5 -11    0.68    0.33
   3  -5 -11    0.84    0.23
   3  -5 -11    0.99    0.36
   2  -5 -11    0.99    0.34
   2  -5 -11    1.20    0.23
   2  -5 -11    0.89    0.31
  -2   5  11    1.04    0.35
   1  -5 -11    2.20    0.36
   1  -5 -11    1.93    0.23
   1  -5 -11    1.67    0.31
  -1   5  11    1.91    0.38
   0  -5 -11    7.07    0.52
   0  -5 -11    6.71    0.39
   0  -5 -11    7.53    0.52
   0   5  11    7.41    0.59
  -1  -5 -11    1.28    0.29
  -1  -5 -11    1.40    0.20
  -1  -5 -11    1.43    0.31
[truncated: 171,014 more chars]
