# Supplementary material for: Crystal structure of (6-bromo-2-oxo-2H-chromen-4-yl)methyl morpholine-4-carbodi­thio­ate
Source: Acta Crystallogr E Crystallogr Commun. 2015 Jun 13;71(Pt 7):o489–90. doi: 10.1107/S2056989015011007 (PMC4518962; doi:10.1107/S2056989015011007)
Supplement: Supplementary file 2 [file e-71-0o489-Isup2.hkl]

data_I                                                                          
_shelx_title ' Chem_Mahesh_J42_0m in P-1'                                       
_shelx_refln_list_code          4                                               
_shelx_F_calc_maximum      160.33                                               
_exptl_crystal_F_000       404.00                                               
_reflns_d_resolution_high  0.7965                                               
                                                                                
loop_                                                                           
 _space_group_symop_operation_xyz                                               
 'x, y, z'                                                                      
 '-x, -y, -z'                                                                   
                                                                                
_cell_length_a     7.0500                                                       
_cell_length_b     7.6049                                                       
_cell_length_c    15.1376                                                       
_cell_angle_alpha  78.782                                                       
_cell_angle_beta   88.549                                                       
_cell_angle_gamma  78.515                                                       
                                                                                
_shelx_F_squared_multiplier     1.000                                           
                                                                                
loop_                                                                           
 _refln_index_h                                                                 
 _refln_index_k                                                                 
 _refln_index_l                                                                 
 _refln_F_squared_calc                                                          
 _refln_F_squared_meas                                                          
 _refln_F_squared_sigma                                                         
 _refln_observed_status                                                         
   1   0   0        153.92        181.96         8.82 o                         
   2   0   0       3875.00       4140.42        58.15 o                         
   3   0   0       2701.07       3051.76        33.12 o                         
   4   0   0         47.97         60.03         1.75 o                         
   5   0   0        130.52        141.80         3.11 o                         
   6   0   0         34.68         40.62         2.24 o                         
   7   0   0         20.42         21.18         2.84 o                         
   8   0   0        274.59        300.88         7.19 o                         
  -8   1   0         75.59         88.04         4.87 o                         
  -7   1   0        108.01        125.19        10.63 o                         
  -6   1   0         36.80         32.42         2.42 o                         
  -5   1   0         65.95         71.33         1.82 o                         
  -4   1   0       4119.37       4271.02        36.38 o                         
  -3   1   0        854.36        875.95        10.08 o                         
  -2   1   0       2385.69       2502.19        62.85 o                         
  -1   1   0       5300.98       5545.19       154.00 o                         
   0   1   0        888.26        877.33        24.14 o                         
   1   1   0      11613.38       9862.30       610.95 o                         
   2   1   0        206.15        233.65         3.87 o                         
   3   1   0       1892.11       1886.32        25.46 o                         
   4   1   0       2099.58       2248.30        38.44 o                         
   5   1   0         81.99         78.67         3.04 o                         
   6   1   0        106.75        117.87         3.22 o                         
   7   1   0         63.50         71.44         3.12 o                         
   8   1   0         36.65         41.67         4.19 o                         
  -8   2   0         17.23         19.57         4.46 o                         
  -7   2   0          1.09          4.28         5.11 o                         
  -6   2   0          6.56          2.70         1.77 o                         
  -5   2   0         58.51         59.26         2.96 o                         
  -4   2   0        540.83        548.82         7.04 o                         
  -3   2   0       2016.64       1927.99        21.86 o                         
  -2   2   0        210.36        212.76         4.12 o                         
  -1   2   0       8413.46       8071.68       148.82 o                         
   0   2   0       1839.63       1878.90        35.92 o                         
   1   2   0        565.75        566.76         9.17 o                         
   2   2   0        239.43        253.92         4.01 o                         
   3   2   0          0.21          0.19         0.86 o                         
   4   2   0        959.76        966.41        12.94 o                         
   5   2   0        800.47        782.25         8.99 o                         
   6   2   0        519.61        491.86         8.87 o                         
   7   2   0        588.43        581.52        10.75 o                         
   8   2   0        118.44        125.10         8.24 o                         
  -7   3   0         32.16         31.55         3.57 o                         
  -6   3   0          7.48          8.01         1.98 o                         
  -5   3   0        665.12        645.76         7.98 o                         
  -4   3   0        848.57        816.27        10.49 o                         
  -3   3   0         86.74         87.06         4.08 o                         
  -2   3   0       2317.40       2282.51        29.00 o                         
  -1   3   0       1350.48       1353.97        13.39 o                         
   0   3   0       2424.51       2270.51        50.18 o                         
   1   3   0         39.96         57.32         3.12 o                         
   2   3   0       1545.22       1561.66        20.10 o                         
   3   3   0        742.78        701.65         9.86 o                         
   4   3   0        256.10        242.04         4.91 o                         
   5   3   0        619.87        603.18         7.99 o                         
   6   3   0         40.80         45.29         2.33 o                         
   7   3   0        392.91        375.79         6.71 o                         
   8   3   0        338.08        330.13         8.94 o                         
  -7   4   0         12.03          9.41         3.65 o                         
  -6   4   0        114.43        111.77         4.07 o                         
  -5   4   0        150.86        150.74         5.12 o                         
  -4   4   0        775.83        759.86        13.19 o                         
  -3   4   0         28.35         30.84         2.18 o                         
  -2   4   0        138.50        134.84         3.47 o                         
  -1   4   0        640.36        633.57         6.83 o                         
   0   4   0        106.44        111.19         2.75 o                         
   1   4   0        496.28        542.14         9.68 o                         
   2   4   0        850.23        945.87        12.62 o                         
   3   4   0        787.47        761.74        10.77 o                         
   4   4   0       1912.04       1876.48        24.82 o                         
   5   4   0         87.30         87.32         3.71 o                         
   6   4   0       1520.21       1488.57        20.13 o                         
   7   4   0        234.41        212.09         5.92 o                         
   8   4   0        226.06        214.31         6.70 o                         
  -6   5   0         77.22         80.04         6.57 o                         
  -5   5   0         34.69         36.05         3.90 o                         
  -4   5   0        101.37         96.64         4.25 o                         
  -3   5   0        124.77        119.51         4.67 o                         
  -2   5   0        778.69        732.12        16.05 o                         
  -1   5   0        386.56        403.56         6.60 o                         
   0   5   0        468.19        468.75         7.03 o                         
   1   5   0         11.02          9.02         1.76 o                         
   2   5   0        539.15        545.95         6.87 o                         
   3   5   0        766.14        747.74        10.67 o                         
   4   5   0        158.39        141.68         4.59 o                         
   5   5   0        513.91        505.22         9.69 o                         
   6   5   0        525.63        516.86        10.37 o                         
   7   5   0        585.72        569.60        11.69 o                         
   8   5   0          1.25         -0.45         3.18 o                         
  -5   6   0        296.47        281.30        10.26 o                         
  -4   6   0         17.91         21.91         3.39 o                         
  -3   6   0        239.00        224.35         6.00 o                         
  -2   6   0        139.16        134.95         6.96 o                         
  -1   6   0        109.57        115.08         4.33 o                         
   0   6   0        159.30        173.29         8.36 o                         
   2   6   0        221.06        237.52         5.72 o                         
   3   6   0        992.44       1024.13        16.59 o                         
   4   6   0         76.42         78.10         5.88 o                         
   5   6   0        468.24        451.36         9.06 o                         
   6   6   0         99.08         92.30         4.62 o                         
   7   6   0        128.34        132.28         6.15 o                         
  -4   7   0        135.74        131.62         7.58 o                         
  -3   7   0         41.43         47.56        10.21 o                         
  -2   7   0        365.29        367.36         9.87 o                         
  -1   7   0        413.31        438.72        10.25 o                         
   0   7   0          2.72          5.93         5.80 o                         
   1   7   0        189.97        208.23         6.88 o                         
   2   7   0        241.46        254.29         7.62 o                         
   4   7   0        449.29        448.16        23.33 o                         
   5   7   0         74.10         71.07         5.68 o                         
   6   7   0        391.32        393.61         9.01 o                         
   7   7   0          3.14          5.33         3.92 o                         
  -3   8   0          3.97         -0.50         4.42 o                         
  -2   8   0          2.73          2.48         3.90 o                         
  -1   8   0          1.45          4.59         3.83 o                         
   0   8   0        169.69        171.87         6.06 o                         
   1   8   0          3.06          1.57         4.51 o                         
   2   8   0        348.12        399.78        12.88 o                         
   3   8   0         96.01         90.52         7.50 o                         
   4   8   0         71.61         72.95         4.45 o                         
   5   8   0          1.26          3.82         4.13 o                         
   6   8   0         86.68         92.61         7.43 o                         
   0   9   0         19.96         14.10         3.41 o                         
   1   9   0         11.90         16.25         8.12 o                         
   2   9   0        139.24        169.20        14.16 o                         
   3   9   0         56.58         63.93         4.09 o                         
   4   9   0         49.02         56.21         4.45 o                         
  -3  -9   1         24.58         30.21         5.57 o                         
  -2  -9   1          4.24          6.27         8.12 o                         
  -1  -9   1          1.65         -2.17         5.48 o                         
   0  -9   1         48.16         45.60         4.36 o                         
  -5  -8   1         40.36         41.80         4.86 o                         
  -4  -8   1        186.27        190.81         6.74 o                         
  -3  -8   1        112.74        112.76         5.36 o                         
  -2  -8   1         24.03         26.54         3.31 o                         
  -1  -8   1        108.25        117.58         4.84 o                         
   0  -8   1          1.83          5.40         2.83 o                         
   1  -8   1         20.12         15.42         3.72 o                         
   2  -8   1         46.57         39.91        11.60 o                         
  -6  -7   1         76.36         74.78         4.49 o                         
  -5  -7   1         13.95         14.29         2.90 o                         
  -3  -7   1         11.24         15.06         3.29 o                         
  -2  -7   1        100.90        110.17         5.42 o                         
  -1  -7   1        137.83        139.84         7.63 o                         
   0  -7   1        445.49        456.64        11.73 o                         
   1  -7   1          4.73          8.88         2.91 o                         
   2  -7   1         50.41         57.34         4.60 o                         
   3  -7   1          2.44          8.16         4.15 o                         
   4  -7   1         17.77         10.88         6.27 o                         
  -7  -6   1        232.74        224.81         9.50 o                         
  -6  -6   1          1.20          6.11         3.17 o                         
  -5  -6   1        610.52        613.52        14.64 o                         
  -4  -6   1        627.41        655.21        11.33 o                         
  -2  -6   1        385.43        393.82         6.85 o                         
  -1  -6   1        424.99        445.03         9.54 o                         
   0  -6   1        987.49        992.16        15.85 o                         
   1  -6   1        176.38        167.46         5.09 o                         
   2  -6   1         70.85         71.16         4.36 o                         
   3  -6   1        156.86        159.24         6.73 o                         
   4  -6   1          2.01         -3.93         3.95 o                         
   5  -6   1         24.71         18.06         5.06 o                         
  -8  -5   1        117.91        117.12         5.66 o                         
  -7  -5   1         33.52         33.74         4.16 o                         
  -6  -5   1          4.19          0.09         2.99 o                         
  -5  -5   1         86.02         88.77         5.61 o                         
  -4  -5   1        717.85        707.88        11.94 o                         
  -3  -5   1       1104.26       1083.96        16.64 o                         
  -2  -5   1        357.50        356.77         6.73 o                         
  -1  -5   1       1456.64       1442.79        23.63 o                         
   0  -5   1        253.65        251.90         4.22 o                         
   1  -5   1        451.20        447.71         5.07 o                         
   2  -5   1        122.07        117.07         3.49 o                         
   3  -5   1         22.37         22.47         2.55 o                         
   4  -5   1         44.63         44.05         3.42 o                         
   5  -5   1          0.54          0.51         4.41 o                         
   6  -5   1         20.92         11.58         5.07 o                         
  -8  -4   1        147.24        140.71         7.10 o                         
  -7  -4   1          1.37         -1.07         2.75 o                         
  -6  -4   1        252.59        218.12         6.75 o                         
  -5  -4   1        116.26        127.12         4.80 o                         
  -4  -4   1        562.84        543.89        16.60 o                         
  -3  -4   1       1382.45       1370.64        20.62 o                         
  -2  -4   1        667.07        704.22         9.74 o                         
  -1  -4   1       4524.56       4434.41        58.64 o                         
   0  -4   1       2908.77       2873.62        32.68 o                         
   1  -4   1        207.60        207.70         3.16 o                         
   2  -4   1        158.37        144.67         5.43 o                         
   3  -4   1        380.66        390.40         5.96 o                         
   4  -4   1         43.11         43.28         2.68 o                         
   5  -4   1          2.83          0.56         2.78 o                         
   6  -4   1          8.58          5.19         3.51 o                         
   7  -4   1          7.38          7.73         4.23 o                         
  -8  -3   1          4.84          1.80         3.00 o                         
  -7  -3   1         15.21         11.09         2.71 o                         
  -6  -3   1          0.27         -1.83         1.66 o                         
  -5  -3   1       1159.09       1148.39        13.74 o                         
  -4  -3   1       2724.88       2674.48        39.11 o                         
  -3  -3   1          8.13         13.43         1.59 o                         
  -2  -3   1       6212.67       6037.73        75.27 o                         
  -1  -3   1         65.41         65.31         1.91 o                         
   0  -3   1        655.14        644.06         6.40 o                         
   1  -3   1        405.86        399.74         4.81 o                         
   2  -3   1       1397.94       1364.38        17.90 o                         
   3  -3   1        329.11        314.19         6.80 o                         
   4  -3   1        463.25        433.49         5.90 o                         
   5  -3   1        110.92        112.93         3.60 o                         
   6  -3   1         72.63         76.28         3.37 o                         
   7  -3   1         12.68         14.97         5.22 o                         
  -8  -2   1         45.68         51.94         5.69 o                         
  -7  -2   1         85.63         81.88         5.36 o                         
  -6  -2   1        829.41        830.26        12.50 o                         
  -5  -2   1         20.49         20.57         2.64 o                         
  -4  -2   1       1814.32       1795.21        22.86 o                         
  -3  -2   1        201.95        192.43         3.47 o                         
  -2  -2   1       6782.42       6543.35        92.40 o                         
  -1  -2   1       6008.27       5802.35        87.30 o                         
   0  -2   1         18.92         22.52         0.90 o                         
   1  -2   1        151.27        137.43         4.86 o                         
   2  -2   1       1856.11       1877.23        21.03 o                         
   3  -2   1          2.82          1.63         0.94 o                         
   4  -2   1        233.78        221.18         3.36 o                         
   5  -2   1        189.66        187.46         4.09 o                         
   6  -2   1        707.76        713.32         9.54 o                         
   7  -2   1        328.16        323.23         9.81 o                         
   8  -2   1          0.40         -0.42         4.12 o                         
  -8  -1   1        105.19         99.88         4.76 o                         
  -7  -1   1          0.81         -0.45         2.10 o                         
  -6  -1   1        521.70        551.19         7.85 o                         
  -5  -1   1       2077.02       2082.89        21.84 o                         
  -4  -1   1        238.18        245.64         4.30 o                         
  -3  -1   1       2274.65       2300.62        32.62 o                         
  -2  -1   1          5.49          6.17         0.68 o                         
  -1  -1   1         14.91         13.00         0.89 o                         
   0  -1   1         59.78         62.55         3.83 o                         
   1  -1   1          1.57          4.87         1.62 o                         
   2  -1   1       1077.90       1097.24        19.87 o                         
   3  -1   1       3206.76       3198.67        33.06 o                         
   4  -1   1         82.29         89.12         2.04 o                         
   5  -1   1        224.98        214.01         3.25 o                         
   6  -1   1          6.56         10.28         2.23 o                         
   7  -1   1        165.90        167.32         6.61 o                         
   8  -1   1         19.76         26.50         3.74 o                         
  -8   0   1        110.32        108.32         4.15 o                         
  -7   0   1        494.31        537.61         9.10 o                         
  -6   0   1         16.21         18.03         2.48 o                         
  -5   0   1        815.81        886.44         9.22 o                         
  -4   0   1         30.62         20.73         1.27 o                         
  -3   0   1        503.08        522.22         7.33 o                         
  -2   0   1       2725.90       3137.79        52.34 o                         
   1   0   1        583.70        669.69        20.17 o                         
   2   0   1        842.98        980.64        19.90 o                         
   3   0   1       1545.92       1620.18        19.20 o                         
   4   0   1        206.09        209.00         2.78 o                         
   5   0   1       1871.51       1848.00        22.26 o                         
   6   0   1       1138.28       1148.17        23.51 o                         
   7   0   1         21.13         16.25         2.42 o                         
   8   0   1         13.57         14.42         2.86 o                         
  -8   1   1        260.16        260.52        12.66 o                         
  -7   1   1        174.69        183.78         7.92 o                         
  -6   1   1       1459.84       1467.78        26.04 o                         
  -5   1   1         49.62         53.18         1.84 o                         
  -4   1   1       1042.56       1064.34        10.47 o                         
  -3   1   1         56.90         70.46         2.34 o                         
  -2   1   1       1768.76       1765.64        31.01 o                         
  -1   1   1        212.25        230.01         7.20 o                         
   1   1   1         17.88         22.53         3.95 o                         
   2   1   1       3362.79       3445.33        55.87 o                         
   3   1   1        765.04        848.76        21.54 o                         
   4   1   1        706.00        688.51        11.21 o                         
   5   1   1         18.41         23.74         1.33 o                         
   6   1   1       1516.70       1515.84        27.45 o                         
   7   1   1         70.64         74.00         3.21 o                         
   8   1   1        188.72        193.26         7.04 o                         
  -8   2   1         26.84         31.81         4.85 o                         
  -7   2   1         17.75         19.41         3.26 o                         
  -6   2   1        589.07        568.66         8.09 o                         
  -5   2   1        560.09        522.55         7.20 o                         
  -4   2   1        247.06        243.73         4.25 o                         
  -3   2   1        464.68        434.58         6.43 o                         
  -2   2   1        176.62        175.59         4.55 o                         
  -1   2   1         44.59         49.90         3.25 o                         
   1   2   1        208.15        192.10         6.03 o                         
   2   2   1       3406.67       3334.74        76.02 o                         
   3   2   1        431.83        413.11         5.42 o                         
   4   2   1        721.97        670.60         8.56 o                         
   5   2   1       1616.46       1529.79        16.07 o                         
   6   2   1          7.71          4.15         1.74 o                         
   7   2   1        137.49        120.71         4.95 o                         
   8   2   1         31.09         28.51         4.26 o                         
  -7   3   1        212.94        212.67         6.95 o                         
  -6   3   1          0.97          2.81         2.05 o                         
  -5   3   1        240.93        226.51         4.67 o                         
  -4   3   1         16.32         16.55         1.89 o                         
  -3   3   1       1000.33        985.57        13.56 o                         
  -2   3   1       2429.58       2445.76        30.98 o                         
  -1   3   1         55.08         41.95         1.37 o                         
   0   3   1        737.53        751.40        15.25 o                         
   1   3   1       2523.62       2464.19        46.94 o                         
   2   3   1        563.21        603.52         8.34 o                         
   3   3   1       2329.16       2331.12        29.91 o                         
   4   3   1        190.43        200.21         4.40 o                         
   5   3   1       1723.87       1655.74        17.61 o                         
   6   3   1          6.52          2.60         1.92 o                         
   7   3   1         51.33         45.04         2.74 o                         
   8   3   1         40.80         37.95         3.91 o                         
  -7   4   1         98.87        103.87         6.51 o                         
  -6   4   1        759.57        765.92        10.92 o                         
  -5   4   1        185.42        189.04         6.41 o                         
  -4   4   1        122.22        114.56         8.78 o                         
  -3   4   1        190.66        204.90         5.34 o                         
  -2   4   1        119.94        128.33         4.02 o                         
  -1   4   1        147.54        144.52         2.68 o                         
   0   4   1         36.24         34.67         1.59 o                         
   1   4   1       3657.29       3721.28        56.45 o                         
   2   4   1        321.69        277.04         4.41 o                         
   3   4   1        184.55        165.06         4.29 o                         
   4   4   1        809.36        766.04        11.18 o                         
   5   4   1         54.80         54.95         2.85 o                         
   6   4   1         61.12         65.98         3.95 o                         
   7   4   1         18.39         18.68         3.35 o                         
   8   4   1         25.65         23.16         3.44 o                         
  -6   5   1         91.55         87.79         5.21 o                         
  -5   5   1          1.08         -2.60         3.17 o                         
  -4   5   1        118.70        117.66         6.68 o                         
  -3   5   1        290.34        286.05         6.77 o                         
  -2   5   1        693.32        688.84        11.54 o                         
  -1   5   1        183.94        173.81         3.88 o                         
   0   5   1       1138.75       1148.12        14.75 o                         
   1   5   1         27.42         33.48         2.46 o                         
   2   5   1       1931.68       1907.28        30.15 o                         
   3   5   1         14.15         10.43         1.53 o                         
   4   5   1       1014.81        994.95        14.14 o                         
   5   5   1        424.96        422.69         7.67 o                         
   6   5   1        134.28        126.34         5.20 o                         
   7   5   1         14.25         13.81         3.74 o                         
   8   5   1         81.68         74.80         5.85 o                         
  -5   6   1          2.39         -1.07         3.52 o                         
  -4   6   1          1.49          1.42         6.50 o                         
  -3   6   1         18.98         19.24         3.61 o                         
  -2   6   1        348.93        366.68         7.76 o                         
  -1   6   1         14.73         14.23         3.60 o                         
   0   6   1       1094.78       1146.11        15.12 o                         
   1   6   1        697.84        701.63        11.34 o                         
   2   6   1        126.13        140.84         5.35 o                         
   3   6   1        395.27        407.17         8.02 o                         
   4   6   1        453.15        444.13        14.64 o                         
   5   6   1          4.53          5.68         2.45 o                         
   6   6   1         21.95         16.48         3.76 o                         
   7   6   1         11.64         18.95         3.91 o                         
  -4   7   1         17.71         19.89         6.36 o                         
  -3   7   1         51.81         58.62         5.88 o                         
  -2   7   1          3.60          4.15         3.28 o                         
  -1   7   1        463.63        460.91        11.72 o                         
   0   7   1        869.74        875.43        20.26 o                         
   1   7   1        315.15        335.60         9.98 o                         
   2   7   1         53.85         60.59         4.37 o                         
   3   7   1        728.59        775.23        13.40 o                         
   4   7   1        504.76        517.18        10.19 o                         
   5   7   1          0.83          1.62         2.61 o                         
   6   7   1          8.90          8.34         3.42 o                         
   7   7   1         49.72         35.46         4.38 o                         
  -3   8   1         17.58         14.56         4.78 o                         
  -2   8   1         27.39         29.54         4.32 o                         
  -1   8   1        164.02        161.99         7.20 o                         
   0   8   1        236.74        250.90        14.85 o                         
   1   8   1         30.28         39.91         8.24 o                         
   2   8   1         79.03         80.99         5.44 o                         
   3   8   1          1.05         -0.84         2.53 o                         
   4   8   1        115.03        122.04        11.14 o                         
   5   8   1        126.20        132.88         6.92 o                         
   6   8   1          2.13          2.69         4.63 o                         
   0   9   1        149.93        162.47        13.46 o                         
   1   9   1          7.79         14.39         7.89 o                         
   2   9   1         42.05         35.28         9.05 o                         
   3   9   1         71.74         75.75         7.87 o                         
   4   9   1          4.45          3.26         3.47 o                         
  -3  -9   2         18.35         20.32         5.22 o                         
  -2  -9   2        191.92        203.71         8.12 o                         
  -1  -9   2         87.49         94.37         7.47 o                         
  -5  -8   2        299.36        301.56         8.66 o                         
  -4  -8   2          5.91          2.00         3.52 o                         
  -3  -8   2        514.82        518.46        16.64 o                         
  -2  -8   2          8.25          4.21         3.58 o                         
  -1  -8   2        211.08        213.63         6.64 o                         
   0  -8   2         11.02          8.16         3.14 o                         
   1  -8   2          6.79         -1.19         3.61 o                         
   2  -8   2        164.90        156.75         7.41 o                         
  -6  -7   2         10.59         10.12         5.61 o                         
  -5  -7   2        381.67        364.15         8.06 o                         
  -4  -7   2        114.99        123.78         5.57 o                         
  -3  -7   2         90.25        102.32         4.84 o                         
  -2  -7   2        543.60        551.59        10.45 o                         
  -1  -7   2          2.04          2.16         2.38 o                         
   0  -7   2         51.86         56.21         7.50 o                         
   1  -7   2         91.66        102.35         4.84 o                         
   2  -7   2          5.51          2.47         5.57 o                         
   3  -7   2         96.95         87.37        10.21 o                         
   4  -7   2          0.08          1.18         8.01 o                         
  -7  -6   2         81.77         86.85         5.27 o                         
  -6  -6   2        325.33        342.77         8.40 o                         
  -5  -6   2          1.56          6.16         3.11 o                         
  -4  -6   2        147.19        182.10         8.12 o                         
  -3  -6   2         67.41         64.11         2.65 o                         
  -2  -6   2        737.68        743.24        11.19 o                         
  -1  -6   2        107.34        103.71         3.52 o                         
   0  -6   2         45.05         50.85         4.44 o                         
   1  -6   2        285.58        289.68         6.76 o                         
   2  -6   2        131.67        124.91         4.26 o                         
   3  -6   2          6.29          1.42         3.55 o                         
   4  -6   2         78.85         70.72         5.67 o                         
   5  -6   2         24.34         22.14         5.18 o                         
  -8  -5   2         20.01         17.13         3.62 o                         
  -7  -5   2          0.17         -3.51         3.49 o                         
  -6  -5   2        671.64        696.21        13.10 o                         
  -5  -5   2        238.50        253.64         6.66 o                         
  -4  -5   2        160.94        152.67         7.32 o                         
  -3  -5   2        549.20        550.57         9.47 o                         
  -2  -5   2         17.37         17.22         1.18 o                         
  -1  -5   2         58.95         76.63         2.69 o                         
   0  -5   2        114.13        113.53         3.24 o                         
   1  -5   2        237.50        236.08         4.06 o                         
   2  -5   2       1105.30       1075.07        17.50 o                         
   3  -5   2         72.81         75.32         3.91 o                         
   4  -5   2        348.26        350.08        10.15 o                         
   5  -5   2        254.31        251.02         9.31 o                         
   6  -5   2          1.48         -5.32         4.85 o                         
  -8  -4   2          5.14         -1.80         3.16 o                         
  -7  -4   2        257.57        251.79         6.62 o                         
  -6  -4   2        264.70        232.63         8.48 o                         
  -5  -4   2         56.43         57.40         3.37 o                         
  -4  -4   2        148.67        134.18        10.02 o                         
  -3  -4   2        871.97        860.50        13.67 o                         
  -2  -4   2        232.53        201.79         4.96 o                         
  -1  -4   2          1.98          3.36         0.82 o                         
   0  -4   2        122.52        109.75         1.95 o                         
   1  -4   2       1486.12       1430.54        15.45 o                         
   2  -4   2        135.54        117.57         3.45 o                         
   3  -4   2       1614.96       1610.00        21.55 o                         
   4  -4   2         36.43         35.44         3.17 o                         
   5  -4   2       1030.95       1015.10        20.69 o                         
   6  -4   2        249.07        246.96        10.34 o                         
  -8  -3   2         12.80          6.95         3.14 o                         
  -7  -3   2        696.13        674.72         9.81 o                         
  -6  -3   2        412.26        391.97         6.44 o                         
  -5  -3   2        445.86        422.69         6.33 o                         
  -4  -3   2        181.39        152.31         4.57 o                         
  -3  -3   2         35.42         23.39         2.42 o                         
  -2  -3   2        803.64        869.85        16.31 o                         
  -1  -3   2         52.35         43.03         1.43 o                         
   0  -3   2        463.90        437.45         4.77 o                         
   1  -3   2       1219.35       1185.98        13.99 o                         
   2  -3   2       4541.95       4540.15        68.54 o                         
   3  -3   2        749.75        747.54        10.91 o                         
   4  -3   2        461.26        449.35         6.80 o                         
   5  -3   2          1.64          2.24         1.61 o                         
   6  -3   2        155.00        162.22         4.71 o                         
   7  -3   2          0.41          2.60         3.61 o                         
  -8  -2   2        176.51        198.97         8.52 o                         
  -7  -2   2         72.61         72.84         3.58 o                         
  -6  -2   2        828.18        826.17        10.89 o                         
  -5  -2   2          3.02          1.37         1.46 o                         
  -4  -2   2       1758.51       1741.21        19.75 o                         
  -3  -2   2        862.39        848.74        11.31 o                         
  -2  -2   2        688.23        690.06        14.24 o                         
  -1  -2   2        154.50        142.35         3.19 o                         
   0  -2   2        700.52        695.24        11.37 o                         
   1  -2   2        393.28        376.92         6.21 o                         
   2  -2   2       1297.43       1290.41        14.75 o                         
   3  -2   2         15.09         10.23         1.12 o                         
   4  -2   2       1353.22       1316.31        13.84 o                         
   5  -2   2        668.90        679.98         8.81 o                         
   6  -2   2          3.78          4.73         2.31 o                         
   7  -2   2         21.31         23.73         3.93 o                         
  -8  -1   2        437.08        479.50        10.45 o                         
  -7  -1   2        452.21        488.79         8.55 o                         
  -6  -1   2         65.68         66.32         2.26 o                         
  -5  -1   2        149.19        145.38         2.94 o                         
  -4  -1   2         29.61         24.76         1.22 o                         
  -3  -1   2        370.40        362.96         5.74 o                         
  -2  -1   2       3452.92       3489.39        42.30 o                         
  -1  -1   2        699.08        705.70        14.04 o                         
   0  -1   2       1285.35       1339.25        26.11 o                         
   1  -1   2      24724.72      20822.31      1060.22 o                         
   2  -1   2       1350.41       1368.35        20.70 o                         
   3  -1   2        738.55        726.04         7.39 o                         
   4  -1   2        484.81        464.76         5.66 o                         
   5  -1   2         74.62         75.34         2.21 o                         
   6  -1   2         42.13         41.42         2.77 o                         
   7  -1   2         16.42         16.26         3.78 o                         
   8  -1   2        263.73        271.15         9.61 o                         
  -8   0   2         51.52         63.18         3.55 o                         
  -7   0   2        533.44        580.15        10.02 o                         
  -6   0   2        132.57        138.01         4.03 o                         
  -5   0   2        271.29        288.64         4.59 o                         
  -4   0   2        267.03        253.17         3.23 o                         
  -3   0   2       4628.68       5361.99        63.03 o                         
  -2   0   2         47.82         49.29         2.05 o                         
  -1   0   2        713.03        701.04        13.45 o                         
   0   0   2        426.92        365.09        11.14 o                         
   1   0   2       2117.31       2115.56        58.02 o                         
   2   0   2         37.67         42.06         1.54 o                         
   3   0   2       1925.10       1965.62        25.43 o                         
   4   0   2        272.18        241.79         3.64 o                         
   5   0   2         80.89         90.35         3.87 o                         
   6   0   2          9.23          7.96         1.91 o                         
   7   0   2         39.53         42.44         2.83 o                         
   8   0   2         47.46         45.69         3.98 o                         
  -8   1   2         48.39         46.09         4.46 o                         
  -7   1   2          0.83          2.46         2.56 o                         
  -6   1   2         14.40         10.51         2.09 o                         
  -5   1   2         39.25         35.53         1.63 o                         
  -4   1   2        577.69        594.49         7.01 o                         
  -3   1   2       2690.24       2795.16        31.19 o                         
  -2   1   2        322.09        312.57        11.69 o                         
  -1   1   2      22249.25      18534.11       466.28 o                         
   1   1   2        538.93        559.95        10.91 o                         
   2   1   2       1795.11       1781.55        26.31 o                         
   3   1   2       1237.15       1307.81        27.10 o                         
   4   1   2        773.37        763.53        10.04 o                         
   5   1   2        771.62        738.04         7.72 o                         
   6   1   2        145.94        132.16         3.99 o                         
   7   1   2        743.95        758.84        11.34 o                         
   8   1   2        212.69        211.63         7.40 o                         
  -8   2   2        158.02        173.26         7.76 o                         
  -7   2   2          2.16          0.42         3.08 o                         
  -6   2   2         20.64         14.82         2.11 o                         
  -5   2   2        182.63        174.66         4.37 o                         
  -4   2   2        451.33        415.51         6.62 o                         
  -3   2   2        115.06        114.29         6.13 o                         
  -2   2   2       1428.56       1385.67        18.05 o                         
  -1   2   2          8.94         14.80         1.06 o                         
   0   2   2      25704.35      23209.71       609.95 o                         
   1   2   2        330.05        336.32         7.03 o                         
   2   2   2        788.02        752.24        11.36 o                         
   3   2   2       3619.72       3745.73        41.63 o                         
   4   2   2          2.11         12.89         1.26 o                         
   5   2   2          8.40          5.67         1.18 o                         
   6   2   2        451.32        429.46         6.64 o                         
   7   2   2        126.47        133.78         5.69 o                         
   8   2   2        479.54        503.33        22.75 o                         
  -7   3   2          6.84          6.22         2.93 o                         
  -6   3   2         91.96         80.08         3.15 o                         
  -5   3   2          4.48          2.70         1.71 o                         
  -4   3   2       1339.20       1322.01        19.88 o                         
  -3   3   2        280.56        272.82         5.83 o                         
  -2   3   2       2601.78       2636.48        33.51 o                         
  -1   3   2        310.25        279.77         3.89 o                         
   0   3   2        754.73        741.27        31.57 o                         
   1   3   2       2952.77       3061.36        81.93 o                         
   2   3   2        229.67        278.06         4.85 o                         
   3   3   2       3868.14       4100.43        51.78 o                         
   4   3   2       2597.84       2578.37        33.29 o                         
   5   3   2        238.39        208.04         3.70 o                         
   6   3   2        137.02        135.57         4.28 o                         
   7   3   2        823.24        800.99        10.85 o                         
   8   3   2          5.94          6.46         3.28 o                         
  -7   4   2          8.57          4.20         3.07 o                         
  -6   4   2         20.63         14.84         3.15 o                         
  -5   4   2         17.12         14.54         3.12 o                         
  -4   4   2        161.91        157.52         5.39 o                         
  -3   4   2        980.73        951.67        15.36 o                         
  -2   4   2        389.42        416.69         7.93 o                         
  -1   4   2       3111.22       3029.14        31.53 o                         
   0   4   2       1241.86       1296.75        17.89 o                         
   1   4   2         45.26         39.92         4.18 o                         
   2   4   2        122.29        124.43         2.59 o                         
   3   4   2        800.21        812.02        11.38 o                         
   4   4   2         63.56         60.06         3.28 o                         
   5   4   2        327.89        306.66         7.14 o                         
   6   4   2          1.40          0.01         1.83 o                         
   7   4   2        850.30        853.79        13.08 o                         
   8   4   2        136.56        128.85         5.53 o                         
  -6   5   2         49.20         47.49         4.70 o                         
  -5   5   2        123.70        125.21         6.54 o                         
  -4   5   2        256.16        246.37         6.84 o                         
  -3   5   2         23.37         21.24         2.77 o                         
  -2   5   2        263.34        255.73         7.65 o                         
  -1   5   2        125.49        127.69         3.04 o                         
   0   5   2        512.03        502.10         8.92 o                         
   1   5   2         26.79         23.84         2.44 o                         
   2   5   2        458.70        481.98         9.36 o                         
   3   5   2       1129.36       1104.18        15.01 o                         
   4   5   2        468.81        453.08         7.56 o                         
   5   5   2        293.50        279.72         6.00 o                         
   6   5   2        230.07        224.11         7.21 o                         
   7   5   2        231.82        214.56         7.01 o                         
   8   5   2        168.51        163.56         6.12 o                         
  -5   6   2         10.33         10.98         4.67 o                         
  -4   6   2        208.39        207.19         6.81 o                         
  -3   6   2          4.95         10.34         2.87 o                         
  -2   6   2        118.10        115.68         6.71 o                         
  -1   6   2        388.75        410.43         7.82 o                         
   0   6   2        122.18        140.31         4.22 o                         
   2   6   2        185.94        202.81         6.16 o                         
   3   6   2         87.00         93.87         3.76 o                         
   4   6   2        541.76        594.60        12.91 o                         
   5   6   2          4.35          1.40         2.29 o                         
   6   6   2        705.56        699.03        15.11 o                         
   7   6   2        160.75        161.88         6.60 o                         
  -4   7   2          1.21          3.44         9.75 o                         
  -3   7   2         26.45         22.57         4.11 o                         
  -2   7   2        146.65        156.35         6.18 o                         
  -1   7   2         19.59         20.95         2.96 o                         
   0   7   2         48.52         51.63         5.09 o                         
   1   7   2        170.68        187.74         4.71 o                         
   2   7   2        114.85        139.88         6.29 o                         
   3   7   2        324.45        332.91         8.12 o                         
   4   7   2         49.48         57.51         3.58 o                         
   5   7   2        114.08        111.52         4.13 o                         
   6   7   2        253.62        254.38         7.12 o                         
   7   7   2        189.67        186.35         9.35 o                         
  -3   8   2         26.23         31.02         3.74 o                         
  -2   8   2         21.69         19.78         4.11 o                         
  -1   8   2          3.92          0.09         2.98 o                         
   0   8   2          8.68          6.96         6.96 o                         
   1   8   2         38.42         57.10         8.12 o                         
   2   8   2         38.83         47.87         4.82 o                         
   3   8   2        463.18        484.03        11.96 o                         
   4   8   2         38.21         36.76         3.63 o                         
   5   8   2        267.89        297.50         8.13 o                         
   6   8   2         49.42         44.68         5.28 o                         
  -1   9   2         37.24         35.82         8.24 o                         
   0   9   2         51.98         56.63         9.75 o                         
   3   9   2          6.29          8.20         6.22 o                         
   4   9   2         38.49         38.02         3.94 o                         
  -5  -8   3         12.95         10.74         5.43 o                         
  -4  -8   3        133.45        125.73         6.14 o                         
  -3  -8   3         64.49         58.27         4.76 o                         
  -2  -8   3         13.79          6.84         5.69 o                         
  -1  -8   3         23.53         27.44         3.69 o                         
   0  -8   3        217.05        201.08         6.76 o                         
   1  -8   3         80.61         78.40         6.73 o                         
   2  -8   3        110.06         96.34         6.22 o                         
  -6  -7   3          5.95         10.32         3.66 o                         
  -5  -7   3        159.94        157.29         6.83 o                         
  -4  -7   3        120.15        113.42         6.16 o                         
  -3  -7   3          4.70          2.83         2.99 o                         
  -2  -7   3         60.65         62.69         3.48 o                         
  -1  -7   3         45.56         44.27         3.35 o                         
   0  -7   3         42.29         39.96         3.42 o                         
   1  -7   3        885.70        875.54        15.55 o                         
   2  -7   3          0.24          0.39         2.72 o                         
   3  -7   3        234.98        240.64         9.40 o                         
  -7  -6   3         25.83         20.08         4.19 o                         
  -6  -6   3         27.44         30.37         4.64 o                         
  -5  -6   3         83.23         76.66         4.16 o                         
  -4  -6   3        173.07        180.59         4.96 o                         
  -3  -6   3        523.02        515.88         8.51 o                         
  -2  -6   3         12.14         16.27         3.02 o                         
  -1  -6   3        819.26        837.03        12.40 o                         
   0  -6   3        105.29        114.80         4.35 o                         
   1  -6   3        197.46        195.25         8.16 o                         
   2  -6   3         55.55         54.14         3.19 o                         
   3  -6   3        113.08         95.93         5.54 o                         
   4  -6   3        103.34        110.75         6.58 o                         
   5  -6   3         15.32         17.22         5.29 o                         
  -7  -5   3         63.15         62.34         4.78 o                         
  -6  -5   3        196.54        197.56         9.24 o                         
  -5  -5   3        309.30        307.62        10.31 o                         
  -4  -5   3          4.50          3.13         2.27 o                         
  -3  -5   3        421.39        419.32         7.18 o                         
  -2  -5   3        601.73        607.61         7.50 o                         
  -1  -5   3        271.83        250.72         3.87 o                         
   0  -5   3       3250.76       3236.40        33.92 o                         
   1  -5   3         53.24         58.00         3.96 o                         
   2  -5   3        346.50        349.58         7.76 o                         
   3  -5   3          4.22          3.91         2.84 o                         
   4  -5   3         29.85         36.37         4.40 o                         
   5  -5   3          1.80          2.49         4.46 o                         
   6  -5   3          2.06          3.16         5.12 o                         
  -8  -4   3        168.95        171.14         6.60 o                         
  -7  -4   3        123.91        121.20         5.49 o                         
  -6  -4   3        108.75        112.28         3.99 o                         
  -5  -4   3        412.33        424.62         8.91 o                         
  -4  -4   3       3139.23       3016.26        44.15 o                         
  -3  -4   3        556.05        534.73        16.03 o                         
  -2  -4   3       1000.08        981.36        12.16 o                         
  -1  -4   3       1976.65       2066.35        21.95 o                         
   0  -4   3       1027.29       1006.33        10.35 o                         
   1  -4   3        111.92        111.81         3.27 o                         
   2  -4   3         40.36         34.41         2.72 o                         
   3  -4   3        744.60        732.56        14.24 o                         
   4  -4   3         29.88         27.27         3.24 o                         
   5  -4   3         76.93         80.07         4.32 o                         
   6  -4   3         70.53         66.22         4.99 o                         
  -8  -3   3        163.86        178.27         6.31 o                         
  -7  -3   3          3.72          5.63         2.34 o                         
  -6  -3   3          9.02          4.98         1.92 o                         
  -5  -3   3       1705.91       1672.00        19.42 o                         
  -4  -3   3       2005.63       1951.82        40.51 o                         
  -3  -3   3       2618.17       2515.66        36.68 o                         
  -2  -3   3        853.45        831.99        29.29 o                         
  -1  -3   3       7223.75       7104.04        72.95 o                         
   0  -3   3        303.29        305.84         4.02 o                         
   1  -3   3        237.34        233.76         3.34 o                         
   2  -3   3         16.92         21.94         4.12 o                         
   3  -3   3          7.28         10.17         1.73 o                         
   4  -3   3         71.27         67.69         2.59 o                         
   5  -3   3         17.22         19.44         1.88 o                         
   6  -3   3         15.19         18.80         2.60 o                         
   7  -3   3        216.73        221.17         8.16 o                         
  -8  -2   3        120.40        133.51         6.47 o                         
  -7  -2   3        121.10        117.92         5.83 o                         
  -6  -2   3         41.57         43.55         2.47 o                         
  -5  -2   3       2503.09       2497.91        43.89 o                         
  -4  -2   3       1269.40       1294.99        15.31 o                         
  -3  -2   3       1301.47       1345.46        17.34 o                         
  -2  -2   3       1321.95       1365.03        18.71 o                         
  -1  -2   3       1859.48       1783.08        22.99 o                         
   0  -2   3       3237.48       3230.54        40.90 o                         
   1  -2   3       1189.15       1206.61        20.26 o                         
   2  -2   3        227.15        209.45         3.26 o                         
   3  -2   3        864.67        862.16        10.26 o                         
   4  -2   3        144.62        149.42         3.20 o                         
   5  -2   3        118.66        116.34         3.44 o                         
   6  -2   3          5.59          1.77         3.10 o                         
   7  -2   3         66.64         62.41         4.79 o                         
  -8  -1   3         58.20         63.83         4.26 o                         
  -7  -1   3          6.87          3.54         2.17 o                         
  -6  -1   3        118.27        114.87         3.08 o                         
  -5  -1   3        838.01        887.95        12.73 o                         
  -4  -1   3       2907.24       2997.92        25.58 o                         
  -3  -1   3        972.92       1078.28        11.19 o                         
  -2  -1   3       3850.21       3972.30        48.18 o                         
  -1  -1   3       1090.72       1047.18        16.69 o                         
   0  -1   3         63.36         66.82         5.36 o                         
   1  -1   3      11716.68      11505.41       287.50 o                         
   2  -1   3       3495.94       3669.52        49.12 o                         
   3  -1   3       1403.84       1476.10        15.14 o                         
   4  -1   3       2153.76       2200.47        20.30 o                         
   5  -1   3        625.01        630.49         7.36 o                         
   6  -1   3        646.40        635.19        11.25 o                         
   7  -1   3         78.70         83.95         4.33 o                         
   8  -1   3         38.56         42.50         4.19 o                         
  -8   0   3         26.55         35.13         4.62 o                         
  -7   0   3         77.48         77.05         4.02 o                         
  -6   0   3        740.14        813.48        11.76 o                         
  -5   0   3        439.31        450.85         7.13 o                         
  -4   0   3        640.38        668.80         6.93 o                         
  -3   0   3       2176.58       2559.07        29.03 o                         
  -2   0   3       4888.35       5184.03        77.24 o                         
  -1   0   3       9094.42       8612.82       229.62 o                         
   0   0   3       3015.07       2947.03       100.50 o                         
   1   0   3       3111.06       3160.55        60.12 o                         
   2   0   3       5018.74       5191.02        81.97 o                         
   3   0   3        750.59        796.18         9.84 o                         
   4   0   3        280.53        275.51         3.80 o                         
   5   0   3        429.48        435.51         7.02 o                         
   6   0   3        805.01        820.79        16.88 o                         
   7   0   3        508.28        512.28         8.88 o                         
   8   0   3         28.93         28.80         3.86 o                         
  -8   1   3         40.53         39.64         4.05 o                         
  -7   1   3          8.00          6.55         2.61 o                         
  -6   1   3        208.93        218.18         5.32 o                         
  -5   1   3       1306.98       1363.77        17.64 o                         
  -4   1   3        152.78        164.12         2.85 o                         
  -3   1   3       1646.59       1757.05        18.23 o                         
  -2   1   3         57.94         62.78         2.73 o                         
  -1   1   3          4.36          4.62         1.22 o                         
   0   1   3        975.31        929.56        14.77 o                         
   1   1   3        582.47        636.94        12.55 o                         
   2   1   3       1117.26       1182.99        21.28 o                         
   3   1   3       6204.86       6144.71       117.62 o                         
   4   1   3        134.77        146.42         2.61 o                         
   5   1   3       1521.10       1470.75        13.60 o                         
   6   1   3         86.31         99.07         2.96 o                         
   7   1   3        188.43        185.92         5.53 o                         
   8   1   3          2.92          1.85         3.15 o                         
  -8   2   3         10.50         12.23         6.16 o                         
  -7   2   3        224.29        216.45         7.27 o                         
  -6   2   3         32.08         25.16         3.14 o                         
  -5   2   3        319.09        299.54         5.93 o                         
  -4   2   3        289.11        275.64         5.80 o                         
  -3   2   3        665.69        651.08        14.67 o                         
  -2   2   3       1101.34       1042.36        15.34 o                         
  -1   2   3       5930.99       5848.57       167.34 o                         
   0   2   3        148.47        143.48         4.09 o                         
   1   2   3       2774.49       2750.19        51.02 o                         
   2   2   3       1234.43       1265.55        18.63 o                         
   3   2   3       1091.44       1068.77        13.81 o                         
   4   2   3       1128.82       1169.20        12.65 o                         
   5   2   3       2340.10       2326.65        22.37 o                         
   6   2   3       1420.45       1392.11        17.65 o                         
   7   2   3        230.83        224.19         7.06 o                         
   8   2   3          4.38          0.82         3.67 o                         
  -7   3   3         56.38         60.66         3.78 o                         
  -6   3   3        416.55        395.44         6.57 o                         
  -5   3   3        752.49        741.67        10.82 o                         
  -4   3   3        259.17        237.25         6.13 o                         
  -3   3   3         34.03         38.37         2.83 o                         
  -2   3   3         37.68         45.78         1.73 o                         
  -1   3   3        450.87        500.87         6.40 o                         
   0   3   3       1279.89       1270.87        18.61 o                         
   1   3   3        515.63        484.23         8.96 o                         
   2   3   3       3799.88       3767.45        53.68 o                         
   3   3   3         17.50         27.79         4.31 o                         
   4   3   3        948.45        901.08        12.72 o                         
   5   3   3          4.44          5.67         1.37 o                         
   6   3   3       1112.22       1043.86        13.54 o                         
   7   3   3         11.05         10.08         2.26 o                         
   8   3   3        112.76        123.72        10.23 o                         
  -7   4   3         25.24         25.83         3.75 o                         
  -6   4   3         68.73         74.92         7.64 o                         
  -5   4   3        105.77        104.39         4.92 o                         
  -4   4   3         33.20         30.01         3.07 o                         
  -3   4   3        216.88        194.15         6.22 o                         
  -2   4   3        166.73        150.22         3.98 o                         
  -1   4   3        379.20        422.30         5.69 o                         
   0   4   3         10.98          9.75         1.69 o                         
   1   4   3        698.56        715.38        15.17 o                         
   2   4   3       2579.99       2644.09        38.02 o                         
   3   4   3        314.99        296.01         5.16 o                         
   4   4   3        403.37        399.37         6.82 o                         
   5   4   3       1341.93       1317.93        18.33 o                         
   6   4   3         82.96         76.68         2.94 o                         
   7   4   3         25.60         24.62         2.92 o                         
   8   4   3         21.59         15.78         3.42 o                         
  -6   5   3          0.12          9.55         3.86 o                         
  -5   5   3          4.87          1.81         3.17 o                         
  -4   5   3          8.64          8.41         3.62 o                         
  -3   5   3         12.62         12.34         2.58 o                         
  -2   5   3         45.34         45.20         3.83 o                         
  -1   5   3        560.28        573.74         7.18 o                         
   0   5   3        204.56        208.99         6.97 o                         
   1   5   3       1503.96       1440.91        23.16 o                         
   2   5   3         71.06         78.00         2.09 o                         
   3   5   3        442.70        447.19         7.07 o                         
   4   5   3         29.38         28.98         2.25 o                         
   5   5   3        760.34        755.52        11.59 o                         
   6   5   3         48.24         45.31         3.26 o                         
   7   5   3          0.75          1.30         3.28 o                         
   8   5   3        103.90        116.70         5.06 o                         
  -5   6   3          0.48          0.63         3.67 o                         
  -4   6   3         19.88         18.45         3.63 o                         
  -3   6   3        147.46        168.70         5.87 o                         
  -2   6   3          0.58          0.11         2.35 o                         
  -1   6   3        137.66        155.54         4.89 o                         
   0   6   3        208.80        222.10         5.84 o                         
   1   6   3       2748.52       2869.04        38.82 o                         
   2   6   3        326.46        338.69        10.26 o                         
   3   6   3        131.63        146.23         6.62 o                         
   4   6   3        497.97        504.52         8.18 o                         
   5   6   3        245.44        228.21         5.53 o                         
   6   6   3         10.60         14.25         3.04 o                         
   7   6   3         13.85          7.85         3.70 o                         
  -4   7   3          2.85         13.17         4.60 o                         
  -3   7   3        250.14        263.85         8.86 o                         
  -2   7   3        198.17        210.27        11.60 o                         
  -1   7   3         20.56         20.35         2.56 o                         
   0   7   3        473.37        535.06        18.68 o                         
   1   7   3        131.08        135.21         4.18 o                         
   2   7   3        193.99        215.74         9.11 o                         
   3   7   3         12.36          6.57         3.60 o                         
   4   7   3         21.15         31.20         3.20 o                         
   5   7   3        116.24        111.95         4.14 o                         
   6   7   3         94.80         88.77         4.22 o                         
   7   7   3          3.37          1.40         3.83 o                         
  -3   8   3         16.97         15.53         5.11 o                         
  -2   8   3         72.43         75.64         5.15 o                         
  -1   8   3          5.32          0.55         2.99 o                         
   0   8   3         89.29         92.61         9.75 o                         
   1   8   3        383.65        405.19        12.70 o                         
   2   8   3         71.06         71.11         4.07 o                         
   3   8   3         78.86         76.87         7.03 o                         
   4   8   3          2.85          3.55         2.92 o                         
   5   8   3          0.52         -0.31         3.37 o                         
   6   8   3         19.64         25.75         4.54 o                         
  -1   9   3         89.98         91.99        26.92 o                         
   0   9   3          6.67          3.95         7.89 o                         
   3   9   3        109.55        136.04         7.40 o                         
   4   9   3         50.04         46.68         3.94 o                         
  -4  -8   4        198.62        200.92        12.29 o                         
  -3  -8   4         61.41         57.52         4.66 o                         
  -2  -8   4         34.96         43.91         4.29 o                         
  -1  -8   4          0.31         -0.73         3.46 o                         
   0  -8   4         16.20         17.53         3.67 o                         
   1  -8   4        150.98        134.46         6.25 o                         
  -6  -7   4        223.46        236.88         8.29 o                         
  -5  -7   4         59.80         66.05         3.94 o                         
  -4  -7   4        556.25        546.67        11.52 o                         
  -3  -7   4         12.77          6.50         3.16 o                         
  -2  -7   4        421.67        418.73         8.22 o                         
  -1  -7   4        237.58        252.53         7.10 o                         
   0  -7   4         14.57         20.72         5.07 o                         
   1  -7   4         86.38         88.11         4.69 o                         
   2  -7   4          5.55          4.66         2.82 o                         
   3  -7   4          7.16          8.04         3.78 o                         
  -7  -6   4         36.31         44.62         4.78 o                         
  -6  -6   4        354.95        370.79        13.48 o                         
  -5  -6   4        754.16        771.26        12.56 o                         
  -4  -6   4          6.45          4.20         2.42 o                         
  -3  -6   4        890.85        901.99        13.38 o                         
  -2  -6   4          0.70          1.15         1.71 o                         
  -1  -6   4        145.74        143.05         3.91 o                         
   0  -6   4         28.18         35.29         2.28 o                         
   1  -6   4         50.10         50.70         2.93 o                         
   2  -6   4        197.01        193.26         5.53 o                         
   3  -6   4         83.22         71.93         4.56 o                         
   4  -6   4          2.53          2.85         4.46 o                         
  -7  -5   4        143.75        149.69         6.46 o                         
  -6  -5   4          7.64          8.98         3.40 o                         
  -5  -5   4       1009.37        970.51        16.57 o                         
  -4  -5   4         17.76         20.38         2.73 o                         
  -3  -5   4        589.23        585.03        13.52 o                         
  -2  -5   4        908.79        887.84        11.51 o                         
  -1  -5   4         21.55         20.51         1.67 o                         
   0  -5   4         90.10         94.68         5.66 o                         
   1  -5   4        100.31         94.32         3.75 o                         
   2  -5   4          2.08          4.22         2.42 o                         
   3  -5   4        104.04        110.73         5.06 o                         
   4  -5   4         61.78         50.25         4.09 o                         
   5  -5   4        188.26        189.67         8.52 o                         
  -8  -4   4         46.75         44.20         4.83 o                         
  -7  -4   4        340.02        339.13         7.83 o                         
  -6  -4   4        793.54        772.01        12.06 o                         
  -5  -4   4          1.93         -1.41         2.41 o                         
  -4  -4   4        828.04        869.47        14.63 o                         
  -3  -4   4         26.31         27.34         2.43 o                         
  -2  -4   4        350.92        321.28         5.76 o                         
  -1  -4   4       1132.17       1165.59        13.01 o                         
   0  -4   4         49.83         60.50         1.97 o                         
   1  -4   4        986.28        994.29        13.95 o                         
   2  -4   4        622.85        607.55        10.97 o                         
   3  -4   4         26.51         24.68         2.76 o                         
   4  -4   4        260.59        264.37         7.24 o                         
   5  -4   4         30.63         23.90         3.50 o                         
   6  -4   4        180.20        198.44         7.59 o                         
  -8  -3   4         44.78         41.07         4.69 o                         
  -7  -3   4          5.44          4.04         2.54 o                         
  -6  -3   4        256.66        265.47         5.52 o                         
  -5  -3   4        677.10        667.01         9.01 o                         
  -4  -3   4        476.05        480.50         9.18 o                         
  -3  -3   4        971.27        937.09        15.00 o                         
  -2  -3   4         63.12         62.25         3.08 o                         
  -1  -3   4          8.93         15.10         2.75 o                         
   0  -3   4        293.18        297.30         4.13 o                         
   1  -3   4        409.71        425.57         6.40 o                         
   2  -3   4       2215.21       2206.57        27.22 o                         
   3  -3   4         95.22         92.89         4.04 o                         
   4  -3   4       1125.39       1095.11        13.32 o                         
   5  -3   4        412.65        410.65         6.69 o                         
   6  -3   4          1.38          1.90         2.52 o                         
   7  -3   4         13.86         20.04         3.99 o                         
  -8  -2   4         55.12         44.21         4.75 o                         
  -7  -2   4        603.53        597.05        10.52 o                         
  -6  -2   4        100.17         97.71         4.22 o                         
  -5  -2   4         51.20         48.71         2.25 o                         
  -4  -2   4        203.22        200.22         3.58 o                         
  -3  -2   4       1089.24       1079.59        14.29 o                         
  -2  -2   4        376.69        303.61         4.43 o                         
  -1  -2   4        185.47        188.23         5.23 o                         
   0  -2   4        318.92        318.95         4.61 o                         
   1  -2   4       4472.20       4369.57        47.31 o                         
   2  -2   4          1.58          0.89         0.94 o                         
   3  -2   4       1292.38       1314.79        16.61 o                         
   4  -2   4          1.37          1.52         1.36 o                         
   5  -2   4       1933.67       1919.11        21.64 o                         
   6  -2   4         21.13         19.99         3.53 o                         
   7  -2   4          3.86          5.53         3.93 o                         
  -8  -1   4          8.23          5.10         3.24 o                         
  -7  -1   4        439.86        466.61         9.69 o                         
  -6  -1   4        629.69        638.31         9.67 o                         
  -5  -1   4        441.61        475.28         5.41 o                         
  -4  -1   4         14.44         12.34         1.01 o                         
  -3  -1   4          4.11         10.64         0.99 o                         
  -2  -1   4        222.95        252.47         4.25 o                         
  -1  -1   4         72.15         88.16         1.91 o                         
   0  -1   4        350.47        351.74         5.08 o                         
   1  -1   4       6130.95       5921.99       139.39 o                         
   2  -1   4       1041.50        995.64        12.69 o                         
   3  -1   4       1991.81       1969.88        17.38 o                         
   4  -1   4       1076.84       1085.68        10.67 o                         
   5  -1   4          1.84          2.34         1.40 o                         
   6  -1   4        146.17        152.26         5.79 o                         
   7  -1   4          3.37          2.59         2.94 o                         
   8  -1   4         15.99         18.78         3.84 o                         
  -8   0   4        130.50        148.63         7.67 o                         
  -7   0   4          0.70         -0.70         2.15 o                         
  -6   0   4        203.78        215.26         4.39 o                         
  -5   0   4         39.11         40.76         2.56 o                         
  -4   0   4        982.53       1079.40         9.54 o                         
  -3   0   4       1564.88       1564.85        20.94 o                         
  -2   0   4        957.14        922.30        11.03 o                         
  -1   0   4       1471.07       1530.40        31.64 o                         
   0   0   4      10636.52      10017.23       152.23 o                         
   1   0   4       6821.30       7039.42       107.07 o                         
   2   0   4       1476.55       1446.00        16.37 o                         
   3   0   4        218.96        243.86         4.06 o                         
   4   0   4       1404.38       1379.62        11.27 o                         
   5   0   4        758.14        746.00        10.56 o                         
   6   0   4        109.55        113.56         3.96 o                         
   7   0   4         68.06         65.60         3.26 o                         
   8   0   4        166.60        167.05         7.09 o                         
  -8   1   4        247.47        257.32         8.17 o                         
  -7   1   4        400.80        420.33        10.39 o                         
  -6   1   4         11.48         14.90         2.45 o                         
  -5   1   4         12.19         13.96         1.38 o                         
  -4   1   4        429.29        442.19         5.74 o                         
  -3   1   4        142.39        148.36         2.97 o                         
  -2   1   4        900.34        846.84        11.23 o                         
  -1   1   4         60.72         53.84         2.15 o                         
   0   1   4       2864.54       2892.24        44.26 o                         
   1   1   4       5623.88       5440.48        69.32 o                         
   2   1   4        116.54        119.27         3.84 o                         
   3   1   4        372.33        334.81         6.77 o                         
   4   1   4         14.17         13.10         1.64 o                         
   5   1   4         10.92         12.83         1.22 o                         
   6   1   4         53.92         54.91         2.63 o                         
   7   1   4         15.75         18.98         3.58 o                         
   8   1   4        333.46        342.26         8.89 o                         
  -7   2   4        137.70        138.73         5.93 o                         
  -6   2   4         12.38         12.44         2.85 o                         
  -5   2   4        207.42        199.38         5.00 o                         
  -4   2   4        629.68        588.83         7.95 o                         
  -3   2   4       1436.11       1328.14        27.21 o                         
  -2   2   4        667.96        670.09         9.14 o                         
  -1   2   4       2008.95       2030.25        29.46 o                         
   0   2   4       1827.42       1942.42        28.09 o                         
   1   2   4       2497.82       2623.51        44.97 o                         
   2   2   4         67.56         78.14         2.31 o                         
   3   2   4        301.94        277.95         4.55 o                         
   4   2   4       1859.48       1838.12        18.91 o                         
   5   2   4        348.59        337.38         4.64 o                         
   6   2   4         22.93         18.18         1.80 o                         
   7   2   4         10.44         10.78         2.89 o                         
   8   2   4         16.27         14.30         5.34 o                         
  -7   3   4         51.58         45.82         3.65 o                         
  -6   3   4          4.96          1.00         2.30 o                         
  -5   3   4        221.99        205.23         7.22 o                         
  -4   3   4        332.95        335.20         5.86 o                         
  -3   3   4       1984.00       1920.17        28.61 o                         
  -2   3   4        464.71        468.75         8.26 o                         
  -1   3   4       9202.21       8851.13       132.66 o                         
   0   3   4       1222.06       1224.60        18.20 o                         
   1   3   4          0.83          0.18         0.80 o                         
   2   3   4        652.76        665.02        10.40 o                         
   3   3   4       1393.74       1499.85        22.38 o                         
   4   3   4         78.64         89.42         3.07 o                         
   5   3   4        414.61        371.86         5.26 o                         
   6   3   4          2.56          3.93         1.68 o                         
   7   3   4        261.37        247.15         5.06 o                         
   8   3   4        349.11        350.94         8.95 o                         
  -7   4   4          2.10         -2.79         3.36 o                         
  -6   4   4         82.40         82.34         4.25 o                         
  -5   4   4        563.15        512.66        12.60 o                         
  -4   4   4        197.71        194.71         6.95 o                         
  -3   4   4         56.91         62.59         5.69 o                         
  -2   4   4        499.10        489.62         9.31 o                         
  -1   4   4        296.37        296.94         4.13 o                         
   0   4   4       4005.55       3929.78        49.28 o                         
   1   4   4        165.94        162.66         3.46 o                         
   2   4   4       1270.74       1349.97        24.09 o                         
   3   4   4       1099.77       1085.32        16.67 o                         
   4   4   4        129.09        113.99         3.57 o                         
   5   4   4          6.72          6.02         2.12 o                         
   6   4   4        399.13        379.71         6.57 o                         
   7   4   4         30.01         32.30         2.80 o                         
   8   4   4        366.16        362.87        10.45 o                         
  -6   5   4          0.61          5.16         3.85 o                         
  -5   5   4         44.05         49.53         4.35 o                         
  -4   5   4        439.02        442.04         9.53 o                         
  -3   5   4        164.11        172.03         5.46 o                         
  -2   5   4        912.68        908.43        17.45 o                         
  -1   5   4        914.35        922.60        12.83 o                         
   0   5   4         75.46         82.77         2.46 o                         
   1   5   4        200.53        224.93         5.79 o                         
   2   5   4         84.44         86.02         5.80 o                         
   3   5   4        361.38        369.22         6.19 o                         
   4   5   4       1140.33       1155.68        16.20 o                         
   5   5   4        103.13         97.61         4.19 o                         
   6   5   4        193.79        216.82         5.92 o                         
   7   5   4        453.73        438.10        14.30 o                         
   8   5   4          2.59          0.86         3.25 o                         
  -5   6   4         67.54         68.89         5.18 o                         
  -4   6   4         27.43         27.85         3.81 o                         
  -3   6   4        126.82        138.49         5.45 o                         
  -2   6   4         47.89         42.94         6.73 o                         
  -1   6   4       1110.01       1109.75        17.52 o                         
   0   6   4        295.23        315.95         8.85 o                         
   1   6   4        764.74        768.06        12.25 o                         
   2   6   4          5.71          7.34         2.94 o                         
   3   6   4        359.59        377.70         7.66 o                         
   4   6   4        126.83        123.40         3.90 o                         
   5   6   4        227.26        232.36         5.62 o                         
   6   6   4         55.74         59.40         4.92 o                         
   7   6   4        562.69        559.92        10.50 o                         
  -4   7   4         81.09         90.70         5.76 o                         
  -3   7   4        100.57         95.22         4.93 o                         
  -2   7   4         73.30         72.83         4.07 o                         
  -1   7   4          8.19         13.31         2.64 o                         
   0   7   4        261.55        275.89        17.76 o                         
   1   7   4         18.28         19.70         2.74 o                         
   2   7   4         73.84         89.37         5.17 o                         
   3   7   4        893.48        944.57        15.82 o                         
   4   7   4        387.81        377.29         8.35 o                         
   5   7   4        219.25        216.31         5.40 o                         
   6   7   4        219.88        216.02         6.02 o                         
   7   7   4         55.27         67.17         4.55 o                         
  -3   8   4         19.44         20.35         4.73 o                         
  -2   8   4         10.36         11.04         3.92 o                         
  -1   8   4         75.43         78.87         4.25 o                         
   0   8   4         88.38        100.50         9.28 o                         
   1   8   4          1.56          2.45         4.59 o                         
   2   8   4        223.27        233.07         6.51 o                         
   3   8   4         27.85         31.83         2.71 o                         
   4   8   4        196.65        208.85         8.98 o                         
   5   8   4         46.34         51.10         4.29 o                         
   6   8   4        246.04        262.12         9.17 o                         
  -1   9   4         16.70         20.60         4.53 o                         
   0   9   4          4.27          2.09         8.12 o                         
   2   9   4        124.84        139.49        12.07 o                         
   3   9   4        150.68        174.42         8.08 o                         
   4   9   4         46.10         42.20         5.86 o                         
  -4  -8   5        102.22        104.13         5.88 o                         
  -3  -8   5          3.25          6.86         3.94 o                         
  -2  -8   5         19.25         17.08         4.04 o                         
  -1  -8   5        116.95        110.35         5.70 o                         
   0  -8   5         12.50         13.88         3.81 o                         
   1  -8   5         94.05         95.27         5.57 o                         
  -6  -7   5         86.99         73.93         4.73 o                         
  -5  -7   5         47.74         42.50         3.82 o                         
  -4  -7   5         75.42         72.57         3.78 o                         
  -3  -7   5        160.67        155.53         6.26 o                         
  -2  -7   5        134.93        133.31         5.14 o                         
  -1  -7   5         62.46         62.96         4.33 o                         
   0  -7   5        321.45        302.86         8.02 o                         
   1  -7   5         35.37         30.95         4.31 o                         
   2  -7   5        206.77        188.49         7.01 o                         
   3  -7   5         12.18          8.38         4.01 o                         
  -6  -6   5         38.31         44.63         4.02 o                         
  -5  -6   5         26.80         33.10         3.44 o                         
  -4  -6   5          6.93          9.44         2.74 o                         
  -3  -6   5         17.65         18.31         2.65 o                         
  -2  -6   5        379.19        368.98         6.33 o                         
  -1  -6   5          7.63          8.26         1.98 o                         
   0  -6   5        630.84        619.15        11.66 o                         
   1  -6   5        657.57        647.43        12.35 o                         
   2  -6   5        188.14        195.90         5.77 o                         
   3  -6   5        107.01        106.39         5.37 o                         
   4  -6   5         43.28         40.98         5.35 o                         
  -7  -5   5        176.83        175.51         6.63 o                         
  -6  -5   5          1.69          5.61         3.56 o                         
  -5  -5   5         75.94         75.95         4.72 o                         
  -4  -5   5         35.30         40.78         3.46 o                         
  -3  -5   5        724.69        722.40        11.27 o                         
  -2  -5   5         31.54         29.37         2.15 o                         
  -1  -5   5         75.23         67.47         4.57 o                         
   0  -5   5         45.03         39.47         3.99 o                         
   1  -5   5        768.17        724.43        11.26 o                         
   2  -5   5          0.54          0.43         2.25 o                         
   3  -5   5        382.35        379.14        10.69 o                         
   4  -5   5        299.93        277.19         8.02 o                         
   5  -5   5          7.83          7.23         5.57 o                         
  -8  -4   5         13.02          4.24         4.19 o                         
  -7  -4   5          1.68          0.08         2.97 o                         
  -6  -4   5         11.88          8.77         2.72 o                         
  -5  -4   5        279.70        258.66         7.12 o                         
  -4  -4   5          4.49          5.79         2.13 o                         
  -3  -4   5        967.63        922.07        13.48 o                         
  -2  -4   5         39.64         41.79         2.33 o                         
  -1  -4   5       3100.82       3079.76        35.59 o                         
   0  -4   5        286.78        270.04         4.72 o                         
   1  -4   5        313.01        285.65         5.74 o                         
   2  -4   5         58.98         57.35         4.04 o                         
   3  -4   5          0.44          2.01         2.52 o                         
   4  -4   5        326.08        335.69         8.32 o                         
   5  -4   5        109.38        117.46         4.63 o                         
   6  -4   5          6.91          5.72         3.91 o                         
  -8  -3   5        123.44        121.60         5.04 o                         
  -7  -3   5        104.02        108.50         4.41 o                         
  -6  -3   5         62.38         65.83         5.09 o                         
  -5  -3   5        390.78        382.20         6.25 o                         
  -4  -3   5        516.42        487.94         6.84 o                         
  -3  -3   5        426.65        449.98         7.55 o                         
  -2  -3   5        534.55        516.41         8.06 o                         
  -1  -3   5        832.71        838.60        10.66 o                         
   0  -3   5       2671.17       2573.33        30.05 o                         
   1  -3   5        195.19        210.55         3.75 o                         
   2  -3   5        663.46        616.01        12.70 o                         
   3  -3   5        143.47        145.94         4.19 o                         
   4  -3   5        261.48        269.43         4.99 o                         
   5  -3   5          3.68          5.16         2.01 o                         
   6  -3   5         64.41         69.83         3.27 o                         
   7  -3   5         26.69         22.27         4.07 o                         
  -8  -2   5         15.24         15.53         4.33 o                         
  -7  -2   5         11.07         14.18         2.88 o                         
  -6  -2   5        105.46        107.12         3.42 o                         
  -5  -2   5       1045.60       1061.98        13.27 o                         
  -4  -2   5       2205.88       2196.08        24.97 o                         
  -3  -2   5        374.50        389.24         6.34 o                         
  -2  -2   5       5063.18       5179.41        57.83 o                         
  -1  -2   5        705.90        679.49         9.77 o                         
   0  -2   5        230.18        224.49         3.27 o                         
   1  -2   5         26.08         40.69         1.59 o                         
   2  -2   5       1429.43       1574.24        17.71 o                         
   3  -2   5       1317.52       1333.36        15.20 o                         
   4  -2   5        522.67        519.58         7.18 o                         
   5  -2   5        404.00        406.41         6.77 o                         
   6  -2   5        305.78        305.65         9.25 o                         
   7  -2   5        107.11        114.52         6.61 o                         
  -8  -1   5         98.02         94.11         8.73 o                         
  -7  -1   5          9.56          9.12         2.61 o                         
  -6  -1   5        306.32        317.46         6.39 o                         
  -5  -1   5        939.83        954.55         9.28 o                         
  -4  -1   5        857.08        860.24         9.09 o                         
  -3  -1   5       1944.21       1873.42        17.47 o                         
  -2  -1   5         59.15         97.20         2.22 o                         
  -1  -1   5       9910.68       9582.50       117.45 o                         
   0  -1   5        997.47        994.59        13.74 o                         
   1  -1   5       1828.65       2030.13        20.34 o                         
   2  -1   5        261.17        239.52         3.19 o                         
   3  -1   5        492.55        525.03         5.58 o                         
   4  -1   5         51.98         60.54         1.84 o                         
   5  -1   5         22.27         25.58         1.78 o                         
   6  -1   5          1.27          3.06         2.54 o                         
   7  -1   5        416.62        428.95         9.62 o                         
   8  -1   5         32.04         31.87         4.23 o                         
  -8   0   5         17.71         23.81         6.20 o                         
  -7   0   5        212.28        213.75         8.15 o                         
  -6   0   5        150.33        151.53         4.49 o                         
  -5   0   5       2390.26       2419.34        24.39 o                         
  -4   0   5        556.13        560.34         5.61 o                         
  -3   0   5        240.43        227.00         3.55 o                         
  -2   0   5       2337.37       2444.03        25.64 o                         
  -1   0   5        863.24        879.88        10.57 o                         
   0   0   5       1933.17       1966.66        26.44 o                         
   1   0   5       2736.35       2906.19        33.11 o                         
   2   0   5          8.29          9.65         0.86 o                         
   3   0   5       1580.93       1587.90        15.62 o                         
   4   0   5        154.97        148.01         2.49 o                         
   5   0   5         18.01         26.40         5.48 o                         
   6   0   5        193.01        198.23         5.34 o                         
   7   0   5         75.19         76.71         3.55 o                         
   8   0   5         26.80         30.10         3.95 o                         
  -8   1   5         98.69         92.82         4.63 o                         
  -7   1   5         50.46         53.23         3.57 o                         
  -6   1   5        140.35        141.41         5.05 o                         
  -5   1   5        323.03        332.60         4.78 o                         
  -4   1   5       2186.18       2177.68        21.97 o                         
  -3   1   5        468.92        505.61         5.76 o                         
  -2   1   5       2896.35       2861.15        27.62 o                         
  -1   1   5       1637.03       1601.87        21.14 o                         
   0   1   5        678.71        680.56         9.51 o                         
   1   1   5        844.77        840.53        11.64 o                         
   2   1   5        245.36        260.43         3.93 o                         
   3   1   5        204.00        210.30         3.00 o                         
   4   1   5       1859.68       1841.49        16.55 o                         
   5   1   5        374.45        366.75         4.35 o                         
   6   1   5        969.67        982.11        13.55 o                         
   7   1   5        255.96        256.75         6.20 o                         
   8   1   5        118.69        132.46         5.48 o                         
  -7   2   5         19.84         20.36         3.63 o                         
  -6   2   5        368.28        355.29        10.27 o                         
  -5   2   5        143.95        137.90         4.44 o                         
  -4   2   5         27.04         30.18         3.37 o                         
  -3   2   5        238.46        237.31         4.69 o                         
  -2   2   5        756.99        711.18         9.83 o                         
  -1   2   5       1181.90       1180.04        15.07 o                         
   0   2   5        241.12        282.25         5.40 o                         
   1   2   5         17.02         16.98         4.41 o                         
   2   2   5       4654.70       4623.58        51.04 o                         
   3   2   5       1077.01       1088.21        12.92 o                         
   4   2   5       1295.03       1304.89        12.90 o                         
   5   2   5        240.98        239.80         3.88 o                         
   6   2   5        564.94        554.46         8.11 o                         
   7   2   5        333.56        331.01        13.90 o                         
   8   2   5          3.78          7.51         4.09 o                         
  -7   3   5          3.80          7.55         3.48 o                         
  -6   3   5         89.98         90.83         5.96 o                         
  -5   3   5        407.71        398.02        15.41 o                         
  -4   3   5         87.34         83.99         3.52 o                         
  -3   3   5        456.63        446.54         9.31 o                         
  -2   3   5        580.13        594.55         8.95 o                         
  -1   3   5        152.12        190.12         6.43 o                         
   0   3   5        277.97        238.65         4.26 o                         
   1   3   5         56.32         60.56         2.22 o                         
   2   3   5        844.51        812.41        11.16 o                         
   3   3   5       5256.45       5324.46        66.89 o                         
   4   3   5        168.75        171.75         4.96 o                         
   5   3   5       1122.69       1062.57        11.98 o                         
   6   3   5        140.05        144.74         3.81 o                         
   7   3   5         36.89         36.43         2.54 o                         
   8   3   5          2.55          5.87         3.59 o                         
  -6   4   5         88.24         82.90         4.83 o                         
  -5   4   5        321.74        314.57         8.07 o                         
  -4   4   5         30.13         38.38         3.82 o                         
  -3   4   5        141.93        139.28        16.59 o                         
  -2   4   5         63.91         67.27         4.19 o                         
  -1   4   5       1209.11       1173.01        15.71 o                         
   0   4   5        232.98        244.24         4.61 o                         
   1   4   5       1462.02       1468.88        21.93 o                         
   2   4   5        947.61        920.64        14.44 o                         
   3   4   5        374.39        347.00         6.59 o                         
   4   4   5        238.50        239.93         5.77 o                         
   5   4   5        942.15        921.87        13.69 o                         
   6   4   5        436.29        440.07         7.38 o                         
   7   4   5          0.54         -0.20         2.40 o                         
   8   4   5         27.62         28.41         5.01 o                         
  -6   5   5        115.87        111.46         6.66 o                         
  -5   5   5         18.60         27.15         3.97 o                         
  -4   5   5          5.55          4.26         8.82 o                         
  -3   5   5         22.39         23.36         5.45 o                         
  -2   5   5        135.26        123.66         5.34 o                         
  -1   5   5         32.29         39.96         2.48 o                         
   0   5   5        661.28        663.48        13.11 o                         
   1   5   5        222.17        208.94         4.79 o                         
   2   5   5       2479.78       2466.93        31.53 o                         
   3   5   5        117.91        115.69         3.41 o                         
   4   5   5        811.58        804.91        12.00 o                         
   5   5   5          8.62         10.50         2.40 o                         
   6   5   5          1.01          0.17         2.66 o                         
   7   5   5         12.49          6.91         3.22 o                         
   8   5   5         16.66         20.51         3.27 o                         
  -5   6   5          0.64          2.27         3.90 o                         
  -4   6   5          0.95          4.99         3.45 o                         
  -3   6   5          1.35          1.05         2.88 o                         
  -2   6   5        479.47        494.24        17.75 o                         
  -1   6   5        272.48        280.34         6.49 o                         
   0   6   5         31.36         30.51         2.98 o                         
   1   6   5         77.55         92.37         6.20 o                         
   2   6   5          3.74         36.49        26.69 o                         
   3   6   5          6.03         10.20         3.34 o                         
   4   6   5        237.24        229.66         6.00 o                         
   5   6   5        101.85        112.36         4.33 o                         
   6   6   5         15.83         11.58         3.07 o                         
   7   6   5          4.24          0.57         3.33 o                         
  -4   7   5          1.00         -3.56         3.92 o                         
  -3   7   5          0.74          4.69         6.83 o                         
  -2   7   5         16.42         19.92         3.28 o                         
  -1   7   5         90.52        105.97        11.84 o                         
   0   7   5        274.53        272.47         5.72 o                         
   1   7   5         33.81         45.41         3.52 o                         
   2   7   5         40.48         43.86         4.37 o                         
   3   7   5        106.89        107.33         4.02 o                         
   4   7   5          4.77          2.74         2.69 o                         
   5   7   5        115.08        113.67         4.33 o                         
   6   7   5         11.38         11.10         3.18 o                         
   7   7   5          1.01         -1.72         3.50 o                         
  -3   8   5         16.22         23.27         6.27 o                         
  -2   8   5         34.08         41.81         4.31 o                         
  -1   8   5         11.95         19.70         5.31 o                         
   0   8   5         28.61         36.53         5.99 o                         
   1   8   5        156.83        157.91         5.49 o                         
   2   8   5         44.88         64.40         6.16 o                         
   3   8   5         22.58         27.33         2.70 o                         
   4   8   5         66.32         76.54         3.92 o                         
   5   8   5         68.35         78.58         4.82 o                         
   6   8   5         22.60         15.23         4.33 o                         
  -1   9   5         45.00         37.15         9.05 o                         
   0   9   5         33.41         42.01         9.75 o                         
   1   9   5          0.14          8.12         9.05 o                         
   2   9   5         11.91          8.06         4.23 o                         
   3   9   5          8.06         11.04         5.22 o                         
   4   9   5         15.38         10.27         4.56 o                         
  -3  -8   6        178.99        169.86         7.32 o                         
  -2  -8   6        161.32        143.40         7.83 o                         
  -1  -8   6        189.58        179.30        11.90 o                         
   0  -8   6          1.28          2.35         4.53 o                         
  -5  -7   6        403.74        427.15        12.77 o                         
  -4  -7   6         37.99         42.57         3.82 o                         
  -3  -7   6         33.10         36.07         6.60 o                         
  -2  -7   6         99.15        101.08         3.72 o                         
  -1  -7   6        152.10        147.98         6.90 o                         
   0  -7   6         10.71         10.40         2.56 o                         
   1  -7   6          0.77          0.79         2.77 o                         
   2  -7   6         47.80         46.58         4.39 o                         
  -6  -6   6         92.22         93.54         6.67 o                         
  -5  -6   6        416.22        426.65        13.53 o                         
  -4  -6   6        352.86        343.82         8.02 o                         
  -3  -6   6        245.74        225.80         5.87 o                         
  -2  -6   6        482.68        481.66         8.63 o                         
  -1  -6   6          3.98          2.03         2.30 o                         
   0  -6   6          4.14          3.89         2.42 o                         
   1  -6   6          5.20          6.66         2.67 o                         
   2  -6   6          5.58          8.36         3.00 o                         
   3  -6   6         45.11         43.46         3.87 o                         
   4  -6   6          2.45          4.77         4.91 o                         
  -7  -5   6         11.09          8.67         3.51 o                         
  -6  -5   6        730.13        728.70        15.11 o                         
  -5  -5   6        276.53        272.43         6.96 o                         
  -4  -5   6        726.38        702.67        11.59 o                         
  -3  -5   6        101.56        113.92         5.36 o                         
  -2  -5   6        463.93        445.44        13.98 o                         
  -1  -5   6        435.15        444.67         7.11 o                         
   0  -5   6         68.33         73.91         3.23 o                         
   1  -5   6        131.19        127.84         4.98 o                         
   2  -5   6        147.26        154.99         5.16 o                         
   3  -5   6         47.03         60.28         7.48 o                         
   4  -5   6         36.42         40.70         4.51 o                         
   5  -5   6          8.50          6.45         4.85 o                         
  -7  -4   6         57.78         67.15         4.16 o                         
  -6  -4   6        477.95        476.78         9.10 o                         
  -5  -4   6        481.27        494.35         9.32 o                         
  -4  -4   6        316.73        309.88         6.75 o                         
  -3  -4   6       1716.49       1744.52        23.87 o                         
  -2  -4   6        125.11        123.51         3.96 o                         
  -1  -4   6         12.10         14.05         1.76 o                         
   0  -4   6        209.59        215.65         4.42 o                         
   1  -4   6         37.64         37.31         2.54 o                         
   2  -4   6        408.44        396.48         8.59 o                         
   3  -4   6        602.03        590.53        11.47 o                         
   4  -4   6        112.75        102.65         5.02 o                         
   5  -4   6        188.91        192.53         6.31 o                         
   6  -4   6          0.21         -3.28         3.83 o                         
  -8  -3   6         20.60         22.37         3.67 o                         
  -7  -3   6        368.50        392.19         8.46 o                         
  -6  -3   6        190.78        188.93         5.13 o                         
  -5  -3   6        786.61        783.16        10.49 o                         
  -4  -3   6        153.16        149.52         3.48 o                         
  -3  -3   6        774.94        766.49        11.58 o                         
  -2  -3   6       1775.81       1804.21        24.22 o                         
  -1  -3   6        531.05        508.79         8.16 o                         
   0  -3   6         46.52         47.36         2.03 o                         
   1  -3   6        834.25        815.52        10.75 o                         
   2  -3   6        164.18        158.51         5.05 o                         
   3  -3   6        320.41        306.15         6.27 o                         
   4  -3   6         16.47         19.06         2.35 o                         
   5  -3   6        372.43        378.39         7.55 o                         
   6  -3   6        190.72        185.24         7.12 o                         
  -8  -2   6         87.11        101.27         9.28 o                         
  -7  -2   6        219.76        231.41         7.53 o                         
  -6  -2   6        823.66        844.24        13.14 o                         
  -5  -2   6        221.24        191.30         4.25 o                         
  -4  -2   6        763.95        805.73        10.73 o                         
  -3  -2   6         14.50         19.11         1.24 o                         
  -2  -2   6         33.19         33.16         1.66 o                         
  -1  -2   6        238.88        250.56         4.07 o                         
   0  -2   6          4.76          8.64         2.40 o                         
   1  -2   6       1539.58       1544.04        20.60 o                         
   2  -2   6       3595.74       3567.14        44.52 o                         
   3  -2   6        299.22        311.29         5.17 o                         
   4  -2   6        657.41        643.62        10.00 o                         
   5  -2   6          0.73          2.15         1.97 o                         
   6  -2   6        236.50        243.59         8.62 o                         
   7  -2   6         11.94         13.62         4.33 o                         
  -8  -1   6         51.07         46.80         4.12 o                         
  -7  -1   6         21.07         15.71         2.86 o                         
  -6  -1   6         23.15         32.24         2.22 o                         
  -5  -1   6        158.47        154.84         3.49 o                         
  -4  -1   6        301.53        312.80         4.05 o                         
  -3  -1   6        733.06        703.70         7.61 o                         
  -2  -1   6       2658.91       2727.08        28.67 o                         
  -1  -1   6          6.23         10.09         1.02 o                         
   0  -1   6       3657.22       3771.72        42.50 o                         
   1  -1   6        533.31        553.92         6.38 o                         
   2  -1   6       7653.80       7939.58        72.27 o                         
   3  -1   6        326.62        323.56         4.27 o                         
   4  -1   6       2219.35       2186.77        20.95 o                         
   5  -1   6        490.08        511.48         7.81 o                         
   6  -1   6         53.51         57.40         3.60 o                         
   7  -1   6          8.59          7.21         3.50 o                         
  -8   0   6         28.37         31.00         4.19 o                         
  -7   0   6        360.80        382.31         7.16 o                         
  -6   0   6          2.91          3.05         1.84 o                         
  -5   0   6         66.30         59.94         3.35 o                         
  -4   0   6         22.14         23.33         1.30 o                         
  -3   0   6         54.79         78.64         3.46 o                         
  -2   0   6        389.56        379.46         5.03 o                         
  -1   0   6        881.89        872.14         9.87 o                         
   0   0   6       1761.17       1788.48        20.86 o                         
   1   0   6       5728.11       5616.21        63.35 o                         
   2   0   6         62.24         85.05         2.31 o                         
   3   0   6        733.02        748.04         7.03 o                         
   4   0   6         37.77         39.51         1.43 o                         
   5   0   6       1414.44       1369.59        17.90 o                         
   6   0   6         19.72         18.88         2.37 o                         
   7   0   6          0.17          2.62         2.54 o                         
   8   0   6        213.87        216.95         7.94 o                         
  -8   1   6         10.02          9.20         3.50 o                         
  -7   1   6        175.83        179.89         6.95 o                         
  -6   1   6         44.38         49.39         3.12 o                         
  -5   1   6         78.69         84.15         2.87 o                         
  -4   1   6         51.22         49.25         1.99 o                         
  -3   1   6        528.12        513.69         5.55 o                         
  -2   1   6         37.64         36.95         1.27 o                         
  -1   1   6        329.20        306.27         4.55 o                         
   0   1   6         29.57         43.54         3.96 o                         
   1   1   6       7360.04       7466.15       109.61 o                         
   2   1   6       1035.89       1031.35        10.47 o                         
   3   1   6       1180.76       1185.71        10.96 o                         
   4   1   6       1544.99       1517.97        13.92 o                         
   5   1   6        444.60        426.42         6.00 o                         
   6   1   6        124.20        123.18         3.97 o                         
   7   1   6         83.40         90.59         5.29 o                         
   8   1   6         76.82         78.25         4.66 o                         
  -7   2   6          4.94          8.77         4.33 o                         
  -6   2   6         26.63         19.33         3.15 o                         
  -5   2   6         13.56         16.48         2.78 o                         
  -4   2   6         90.06         94.57         3.28 o                         
  -3   2   6       1219.29       1217.68        14.49 o                         
  -2   2   6       1800.08       1679.97        19.56 o                         
  -1   2   6         22.70         16.68         1.17 o                         
   0   2   6       5699.03       5620.30        61.76 o                         
   1   2   6         15.49         20.82         3.80 o                         
   2   2   6        718.33        690.24         8.52 o                         
   3   2   6         10.52         10.48         1.18 o                         
   4   2   6       1452.90       1522.70        15.00 o                         
   5   2   6        412.13        385.58         5.58 o                         
   6   2   6         88.88         83.78         3.04 o                         
   7   2   6        329.85        329.95         9.93 o                         
   8   2   6        253.28        272.43         9.84 o                         
  -7   3   6         75.28         79.23         4.82 o                         
  -6   3   6          8.77         10.12         2.59 o                         
  -5   3   6         87.13         95.94         4.81 o                         
  -4   3   6        737.06        730.11        10.57 o                         
  -3   3   6         25.94         29.75         4.20 o                         
  -2   3   6        312.52        283.73         6.33 o                         
  -1   3   6         77.61         93.28         3.22 o                         
   0   3   6       1217.84       1095.44        14.92 o                         
   1   3   6       1152.21       1145.18        17.52 o                         
   2   3   6         22.30         17.96         1.53 o                         
   3   3   6       1573.46       1625.82        21.49 o                         
   4   3   6         61.68         62.24         2.05 o                         
   5   3   6          7.18          3.99         1.43 o                         
   6   3   6        154.45        146.34         3.67 o                         
   7   3   6          0.93         -0.25         2.42 o                         
   8   3   6        449.01        458.81        10.62 o                         
  -6   4   6          5.19          3.47         3.41 o                         
  -5   4   6         27.30         32.02         3.42 o                         
  -4   4   6        317.91        308.10         9.08 o                         
  -3   4   6        662.45        636.20        13.66 o                         
  -2   4   6         82.05         91.38         3.39 o                         
  -1   4   6        503.91        449.39         7.39 o                         
   0   4   6         52.60         66.17         2.59 o                         
   1   4   6        492.58        505.82         8.79 o                         
   2   4   6         65.17         71.72         2.95 o                         
   3   4   6          2.96          4.82         1.55 o                         
   4   4   6        893.33        881.90        12.86 o                         
   5   4   6        638.02        620.66        10.20 o                         
   6   4   6         32.20         27.82         2.49 o                         
   7   4   6        281.74        277.69         6.19 o                         
   8   4   6          2.96          3.01         4.50 o                         
  -6   5   6          2.53         -3.10         3.85 o                         
  -5   5   6         13.60         24.00         4.50 o                         
  -4   5   6         23.56         22.76         3.94 o                         
  -3   5   6        429.49        440.54        10.80 o                         
  -2   5   6          1.11          3.16         4.06 o                         
  -1   5   6       1244.86       1151.35        18.47 o                         
   0   5   6        560.32        581.18         9.11 o                         
   1   5   6         11.55         12.89         1.73 o                         
   2   5   6        855.36        850.58        13.95 o                         
   3   5   6        174.25        183.80         5.75 o                         
   4   5   6        105.60         99.74         3.67 o                         
   5   5   6        511.26        483.88         8.68 o                         
   6   5   6         16.02          9.90         3.79 o                         
   7   5   6        499.00        489.56         9.53 o                         
   8   5   6        329.26        323.73         7.22 o                         
  -5   6   6         51.26         49.13         6.99 o                         
  -4   6   6        170.53        171.46         6.90 o                         
  -3   6   6          6.23         12.38         4.53 o                         
  -2   6   6        459.34        428.03        13.81 o                         
  -1   6   6         95.46         97.74         9.22 o                         
   0   6   6        436.76        425.52         7.53 o                         
   1   6   6        325.38        339.53         7.84 o                         
   2   6   6         46.74         41.72         2.52 o                         
   3   6   6        500.25        521.58         9.91 o                         
   4   6   6        664.89        678.53        11.05 o                         
   5   6   6         76.68         61.67         3.15 o                         
   6   6   6        436.12        418.19         8.50 o                         
   7   6   6          0.16         -3.66         3.31 o                         
  -4   7   6         64.45         63.74         5.21 o                         
  -3   7   6         47.53         55.11         5.66 o                         
  -2   7   6        342.17        322.63         8.04 o                         
  -1   7   6        100.86        106.25         8.08 o                         
   0   7   6          4.78          3.77         2.02 o                         
   1   7   6        102.82        111.14         3.55 o                         
   2   7   6        144.16        167.29         5.01 o                         
   3   7   6          6.65          7.80         2.37 o                         
   4   7   6        279.64        288.43         6.76 o                         
   5   7   6        105.57         93.68         4.42 o                         
   6   7   6        306.89        322.13         6.88 o                         
  -3   8   6         11.08         10.38         4.18 o                         
  -2   8   6          8.58          6.68         3.56 o                         
  -1   8   6        153.70        138.35         5.53 o                         
   0   8   6         82.87         91.17         7.89 o                         
   1   8   6          1.32         -5.87         3.47 o                         
   2   8   6        173.11        172.99         4.67 o                         
   3   8   6        310.25        335.99         7.16 o                         
   4   8   6          6.35          9.27         3.03 o                         
   5   8   6        158.35        175.63         6.17 o                         
  -1   9   6          3.94          7.36         4.53 o                         
   0   9   6         20.77         34.70         6.97 o                         
   1   9   6         74.25         66.15        11.14 o                         
   2   9   6          3.43         -4.46         4.10 o                         
   3   9   6        221.91        252.36         6.64 o                         
   4   9   6         21.23         19.63         3.46 o                         
  -2  -8   7          3.68          1.58         4.84 o                         
  -1  -8   7          6.65         10.75         4.30 o                         
  -5  -7   7         79.89         78.46         4.79 o                         
  -4  -7   7         11.08         10.34         3.43 o                         
  -3  -7   7        131.17        119.56         5.26 o                         
  -2  -7   7         99.53         91.61         4.82 o                         
  -1  -7   7          2.35          1.81         3.20 o                         
   0  -7   7        175.40        159.59         7.54 o                         
   1  -7   7        200.21        202.94         9.39 o                         
   2  -7   7         29.25         28.26         3.93 o                         
  -6  -6   7         29.84         29.20         5.36 o                         
  -5  -6   7         33.88         32.84         3.85 o                         
  -4  -6   7        268.16        264.49         7.07 o                         
  -3  -6   7          0.85         -0.75         2.75 o                         
  -2  -6   7          2.00          0.88         2.59 o                         
  -1  -6   7        281.40        262.32         6.34 o                         
   0  -6   7        128.62        121.47         6.40 o                         
   1  -6   7        539.83        513.53        10.99 o                         
   2  -6   7         68.36         65.68         4.10 o                         
   3  -6   7         93.54         90.50         4.77 o                         
   4  -6   7         56.89         62.62         5.31 o                         
  -7  -5   7        106.22        101.81         4.63 o                         
  -6  -5   7         53.49         47.76         4.24 o                         
  -5  -5   7         61.11         57.55         4.03 o                         
  -4  -5   7        341.73        341.95         7.68 o                         
  -3  -5   7        593.66        560.76         9.83 o                         
  -2  -5   7        137.09        132.97         4.73 o                         
  -1  -5   7        328.80        327.66         6.13 o                         
   0  -5   7       2029.08       1967.19        26.63 o                         
   1  -5   7        344.90        338.09         7.21 o                         
   2  -5   7        320.93        321.44         7.29 o                         
   3  -5   7         53.41         50.28         4.23 o                         
   4  -5   7         42.27         42.04         4.50 o                         
   5  -5   7         83.53         82.63         5.66 o                         
  -7  -4   7         61.98         55.08         4.66 o                         
  -6  -4   7         13.48         13.59         2.80 o                         
  -5  -4   7         13.99         18.64         5.03 o                         
  -4  -4   7        479.28        456.26         8.61 o                         
  -3  -4   7         61.11         64.12         4.78 o                         
  -2  -4   7        841.52        841.36        12.72 o                         
  -1  -4   7          0.37          2.12         1.96 o                         
   0  -4   7       2212.82       2189.30        26.27 o                         
   1  -4   7        853.71        835.37        12.75 o                         
   2  -4   7        293.91        295.17         6.53 o                         
   3  -4   7        198.62        207.95        10.06 o                         
   4  -4   7          2.00          0.20         2.67 o                         
   5  -4   7          9.19          5.90         3.15 o                         
   6  -4   7          0.79          0.12         4.00 o                         
  -7  -3   7         63.94         63.76         4.42 o                         
  -6  -3   7          2.73          3.63         2.34 o                         
  -5  -3   7          3.63          4.42         1.85 o                         
  -4  -3   7       1187.98       1158.65        13.21 o                         
  -3  -3   7        828.50        835.80        11.05 o                         
  -2  -3   7        437.01        415.27         8.74 o                         
  -1  -3   7        666.47        683.94        10.52 o                         
   0  -3   7        195.25        197.37         4.26 o                         
   1  -3   7        718.04        703.80         9.73 o                         
   2  -3   7         49.33         47.19         3.30 o                         
   3  -3   7        218.95        214.34         4.36 o                         
   4  -3   7        496.58        503.14         7.57 o                         
   5  -3   7        110.18        120.39         4.03 o                         
   6  -3   7         71.28         82.68         3.95 o                         
  -8  -2   7         99.29         92.56         5.33 o                         
  -7  -2   7          9.49          1.64         3.29 o                         
  -6  -2   7          8.53          7.80         2.68 o                         
  -5  -2   7        130.51        119.90         3.74 o                         
  -4  -2   7         54.93         52.21         2.57 o                         
  -3  -2   7        814.95        724.40         8.12 o                         
  -2  -2   7         20.11         14.56         1.35 o                         
  -1  -2   7       1883.21       1805.56        21.19 o                         
   0  -2   7        819.97        805.10         9.18 o                         
   1  -2   7        152.91        153.23         3.16 o                         
   2  -2   7          9.13          9.73         1.28 o                         
   3  -2   7          7.53          9.43         2.38 o                         
   4  -2   7        105.25        102.63         3.17 o                         
   5  -2   7        157.04        164.97         4.94 o                         
   6  -2   7         32.59         28.97         3.95 o                         
   7  -2   7        248.86        266.41         9.74 o                         
  -8  -1   7         42.09         47.93         4.25 o                         
  -7  -1   7         64.55         58.66         3.60 o                         
  -6  -1   7          1.62          1.79         1.87 o                         
  -5  -1   7        510.14        493.36         6.31 o                         
  -4  -1   7        952.47        902.56         8.43 o                         
  -3  -1   7        727.21        781.73         8.43 o                         
  -2  -1   7         18.65         34.38         1.32 o                         
  -1  -1   7        445.40        457.05         5.37 o                         
   0  -1   7       2269.52       2194.03        26.41 o                         
   1  -1   7        548.72        573.67         6.34 o                         
   2  -1   7       4778.00       4905.53        42.17 o                         
   3  -1   7        215.88        187.26         3.34 o                         
   4  -1   7        544.80        542.97         6.57 o                         
   5  -1   7        153.48        157.01         5.10 o                         
   6  -1   7         64.91         71.47         4.00 o                         
   7  -1   7         21.69         20.03         3.66 o                         
  -8   0   7         29.12         21.41         4.04 o                         
  -7   0   7          1.31          1.08         2.91 o                         
  -6   0   7        208.86        201.15         4.86 o                         
  -5   0   7        461.14        464.04         6.71 o                         
  -4   0   7       1732.57       1689.99        16.93 o                         
  -3   0   7        663.40        662.69         6.50 o                         
  -2   0   7       7116.55       7183.33        63.05 o                         
  -1   0   7        343.65        324.44         4.71 o                         
   0   0   7         37.66         41.97         3.47 o                         
   1   0   7         86.59         82.65         2.59 o                         
   2   0   7         68.71         74.58         2.02 o                         
   3   0   7         91.29         89.75         2.07 o                         
   4   0   7        942.60        924.20        10.67 o                         
   5   0   7        425.48        432.70         7.48 o                         
   6   0   7        747.54        752.85        11.93 o                         
   7   0   7        230.85        246.16         8.75 o                         
  -7   1   7         13.92          9.55         3.11 o                         
  -6   1   7        400.80        406.60         8.14 o                         
  -5   1   7        523.64        516.70         7.17 o                         
  -4   1   7        325.33        333.65         4.70 o                         
  -3   1   7        685.00        711.45         7.68 o                         
  -2   1   7        453.46        452.13         4.80 o                         
  -1   1   7       3633.25       3659.09        32.74 o                         
   0   1   7        337.38        326.15         6.18 o                         
   1   1   7          1.50          2.54         0.92 o                         
   2   1   7        305.11        284.60         3.87 o                         
   3   1   7       1010.33        992.91         8.56 o                         
   4   1   7        257.90        265.56         3.73 o                         
   5   1   7        635.35        647.65         8.86 o                         
   6   1   7         73.02         73.29         3.14 o                         
   7   1   7        376.11        384.91        12.18 o                         
   8   1   7          1.42          1.14         3.55 o                         
  -7   2   7         49.84         45.34         4.37 o                         
  -6   2   7        103.98         96.64         4.78 o                         
  -5   2   7       1817.74       1752.93        26.83 o                         
  -4   2   7        384.63        384.12         6.88 o                         
  -3   2   7       1390.75       1372.30        15.11 o                         
  -2   2   7       1540.47       1538.35        18.25 o                         
  -1   2   7          9.77         10.62         1.24 o                         
   0   2   7       1950.20       2058.70        23.51 o                         
   1   2   7         36.26         36.59         2.10 o                         
   2   2   7         35.66         32.95         1.51 o                         
   3   2   7       2346.96       2264.60        21.60 o                         
   4   2   7        326.63        316.46         4.14 o                         
   5   2   7         45.57         46.64         2.15 o                         
   6   2   7        283.97        285.02         7.26 o                         
   7   2   7        117.62        118.79         7.54 o                         
   8   2   7        158.80        154.53         7.57 o                         
  -7   3   7         48.35         41.01         4.28 o                         
  -6   3   7        213.73        193.80         5.84 o                         
  -5   3   7          0.65          3.73         2.18 o                         
  -4   3   7       1967.00       1929.52        24.59 o                         
  -3   3   7        343.47        324.34         7.21 o                         
  -2   3   7        978.53       1014.15        14.59 o                         
  -1   3   7        639.82        638.74         9.80 o                         
   0   3   7        641.77        627.37         9.47 o                         
   1   3   7        272.69        256.93         5.52 o                         
   2   3   7        853.56        827.94        13.42 o                         
   3   3   7        216.97        219.72         4.74 o                         
   4   3   7        213.32        190.07         3.74 o                         
   5   3   7        327.26        333.51         5.16 o                         
   6   3   7        629.26        630.35         7.78 o                         
   7   3   7         29.07         34.22         3.48 o                         
   8   3   7          9.59         12.39         4.35 o                         
  -6   4   7        296.27        284.34        16.91 o                         
  -5   4   7        110.17        111.75         5.01 o                         
  -4   4   7         24.19         24.81         3.76 o                         
  -3   4   7         39.53         50.72         3.40 o                         
  -2   4   7         32.54         34.30         2.86 o                         
  -1   4   7        233.94        217.77         4.93 o                         
   0   4   7         86.11         89.78         3.22 o                         
   1   4   7         30.75         36.06         3.48 o                         
   2   4   7       2834.09       2781.98        40.86 o                         
   3   4   7        515.80        506.15        10.25 o                         
   4   4   7        334.39        323.92         7.94 o                         
   5   4   7        214.93        216.62         5.48 o                         
   6   4   7        226.11        222.41         4.85 o                         
   7   4   7         14.23         16.16         2.61 o                         
   8   4   7          6.33         12.09         4.85 o                         
  -6   5   7          4.91         -1.01         3.65 o                         
  -5   5   7         85.80         95.19         6.39 o                         
  -4   5   7         10.76          8.78         3.73 o                         
  -3   5   7         32.70         31.27         3.76 o                         
  -2   5   7        274.31        286.01         6.31 o                         
  -1   5   7        355.85        358.89         6.79 o                         
   0   5   7        172.03        163.49         4.43 o                         
   1   5   7        209.64        215.99         5.45 o                         
   2   5   7        968.44        943.03        15.32 o                         
   3   5   7        368.36        376.89         7.79 o                         
   4   5   7        260.70        249.27         5.53 o                         
   5   5   7        716.57        715.53        11.46 o                         
   6   5   7         17.09         19.72         2.81 o                         
   7   5   7          1.69          0.89         2.51 o                         
  -5   6   7          4.22          2.22         4.03 o                         
  -4   6   7         13.27         21.51         5.11 o                         
  -3   6   7          2.56         -0.50         5.69 o                         
  -2   6   7         53.14         51.23         4.18 o                         
  -1   6   7        215.42        225.14         6.28 o                         
   0   6   7          1.87         -1.67         1.92 o                         
   1   6   7       1821.25       1839.29        24.75 o                         
   2   6   7         47.61         50.19         3.76 o                         
   3   6   7        395.99        396.42         8.36 o                         
   4   6   7         77.01         79.64         3.94 o                         
   5   6   7        188.39        182.68         4.98 o                         
   6   6   7        233.90        230.63         5.81 o                         
   7   6   7          1.51          2.01         3.16 o                         
  -4   7   7          1.04          4.58         4.09 o                         
  -3   7   7         83.86         75.55         5.28 o                         
  -2   7   7         67.25         77.63         4.61 o                         
  -1   7   7          3.15         -1.11         3.07 o                         
   0   7   7        187.33        196.46         4.95 o                         
   1   7   7         23.17         24.29         2.46 o                         
   2   7   7        561.58        580.49        10.83 o                         
   3   7   7         55.19         62.39         3.58 o                         
   4   7   7        241.85        251.76         6.46 o                         
   5   7   7         12.42         12.49         3.23 o                         
   6   7   7         18.56         17.19         3.16 o                         
  -2   8   7        103.51        111.46         5.74 o                         
  -1   8   7         63.59         66.81         4.29 o                         
   0   8   7         85.81         83.31         4.58 o                         
   1   8   7         34.20         37.76         3.15 o                         
   2   8   7         19.80         17.56         3.08 o                         
   3   8   7          1.62          0.60         2.74 o                         
   4   8   7         90.38         90.22         5.66 o                         
   5   8   7         45.01         36.20         3.91 o                         
   0   9   7         20.90         23.63         6.23 o                         
   1   9   7         74.29         84.00         5.23 o                         
   2   9   7         14.39         14.14         5.83 o                         
   3   9   7          9.49          9.96         3.06 o                         
   4   9   7         12.90         18.97         3.61 o                         
  -4  -7   8        356.55        348.83         8.48 o                         
  -3  -7   8          0.41          1.69         3.28 o                         
  -2  -7   8        217.63        202.41         9.19 o                         
  -1  -7   8         98.59         95.75         5.05 o                         
   0  -7   8         25.80         25.54         3.62 o                         
   1  -7   8          7.39          6.92         3.49 o                         
  -5  -6   8        124.74        135.86         5.66 o                         
  -4  -6   8         17.28         12.32         3.49 o                         
  -3  -6   8        223.08        217.20         6.33 o                         
  -2  -6   8         70.65         72.95         4.09 o                         
  -1  -6   8        283.54        284.95         7.90 o                         
   0  -6   8         30.65         32.57         4.78 o                         
   1  -6   8          8.59          5.47         3.08 o                         
   2  -6   8         70.03         67.65         4.42 o                         
   3  -6   8         20.61         18.42         3.81 o                         
  -6  -5   8         60.59         66.15         4.65 o                         
  -5  -5   8        473.88        470.14         9.70 o                         
  -4  -5   8          0.48         -4.01         2.83 o                         
  -3  -5   8         28.62         26.09         3.12 o                         
  -2  -5   8        121.97        121.05         4.64 o                         
  -1  -5   8         21.49         21.28         2.83 o                         
   0  -5   8          4.93          8.09         2.69 o                         
   1  -5   8          1.36         -1.46         2.63 o                         
   2  -5   8         72.43         72.14         4.09 o                         
   3  -5   8        156.59        148.08         8.04 o                         
   4  -5   8         81.61         66.37         5.14 o                         
  -7  -4   8         34.46         28.67         3.95 o                         
  -6  -4   8        204.20        196.87         6.54 o                         
  -5  -4   8        350.31        340.57         6.88 o                         
  -4  -4   8        195.07        192.83         5.79 o                         
  -3  -4   8        138.86        143.26         4.99 o                         
  -2  -4   8        825.78        903.39        13.82 o                         
  -1  -4   8         25.46         26.09         2.61 o                         
   0  -4   8         46.64         40.71         2.59 o                         
   1  -4   8          5.61          7.84         2.43 o                         
   2  -4   8         60.96         64.05         3.63 o                         
   3  -4   8         40.68         47.89         3.99 o                         
   4  -4   8         71.22         74.10         4.00 o                         
   5  -4   8         35.85         37.77         3.90 o                         
  -7  -3   8          0.97          1.42         3.17 o                         
  -6  -3   8        777.45        789.41        10.48 o                         
  -5  -3   8        328.88        320.11         5.79 o                         
  -4  -3   8        455.62        457.59         6.65 o                         
  -3  -3   8          6.22          9.96         1.57 o                         
  -2  -3   8        206.71        210.66         4.45 o                         
  -1  -3   8        427.00        435.93         7.81 o                         
   0  -3   8         90.32         97.78         3.82 o                         
   1  -3   8         15.33         16.40         1.72 o                         
   2  -3   8        668.25        644.23        14.24 o                         
   3  -3   8        446.14        452.84         6.96 o                         
   4  -3   8        220.30        219.25         5.07 o                         
   5  -3   8          4.75          2.63         2.38 o                         
   6  -3   8         21.61         26.49         3.71 o                         
  -7  -2   8         41.83         34.29         4.04 o                         
  -6  -2   8        703.97        701.62        12.23 o                         
  -5  -2   8        393.17        391.04        10.46 o                         
  -4  -2   8         37.16         38.16         1.84 o                         
  -3  -2   8       1037.14       1070.80        11.43 o                         
  -2  -2   8        289.33        256.75         3.90 o                         
  -1  -2   8        422.58        452.14         5.97 o                         
   0  -2   8        428.95        429.59         5.26 o                         
   1  -2   8        172.14        184.63         3.55 o                         
   2  -2   8         18.17         16.83         1.73 o                         
   3  -2   8       1875.44       1856.10        21.66 o                         
   4  -2   8        112.42        111.20         3.63 o                         
   5  -2   8        365.76        359.41         7.61 o                         
   6  -2   8          8.77          8.63         3.52 o                         
   7  -2   8         23.75         24.52         4.89 o                         
  -7  -1   8        354.27        368.47         9.98 o                         
  -6  -1   8        323.42        313.70         6.55 o                         
  -5  -1   8        628.54        614.78         7.46 o                         
  -4  -1   8          5.55          4.67         1.18 o                         
  -3  -1   8        229.55        229.90         3.99 o                         
  -2  -1   8        234.73        225.61         3.11 o                         
  -1  -1   8       1405.95       1402.82        12.32 o                         
   0  -1   8          3.01          7.34         1.50 o                         
   1  -1   8       1921.55       1856.18        16.77 o                         
   2  -1   8        211.66        199.16         3.22 o                         
   3  -1   8         84.64         77.52         2.17 o                         
   4  -1   8          6.68          6.20         1.48 o                         
   5  -1   8        281.95        293.55         8.07 o                         
   6  -1   8         51.54         51.91         4.23 o                         
   7  -1   8          0.44          1.63         3.56 o                         
  -7   0   8        130.31        149.41         4.97 o                         
  -6   0   8        739.84        705.74         9.44 o                         
  -5   0   8          8.90         11.95         1.86 o                         
  -4   0   8        245.80        255.44         4.68 o                         
  -3   0   8        448.68        467.56         4.84 o                         
  -2   0   8         48.93         50.28         1.47 o                         
  -1   0   8        618.18        621.69         7.90 o                         
   0   0   8         91.36         96.23         2.19 o                         
   1   0   8       1645.39       1665.54        15.64 o                         
   2   0   8       2257.24       2205.11        18.90 o                         
   3   0   8         90.81         91.51         2.48 o                         
   4   0   8        349.93        344.37         6.26 o                         
   5   0   8         55.46         50.22         2.91 o                         
   6   0   8          2.13         -0.54         2.34 o                         
   7   0   8          4.05          3.63         2.86 o                         
  -7   1   8          1.97         -2.24         2.99 o                         
  -6   1   8          4.20          4.02         2.81 o                         
  -5   1   8          3.14          1.05         1.68 o                         
  -4   1   8         58.48         65.22         2.10 o                         
  -3   1   8          6.12          6.25         1.29 o                         
  -2   1   8       3066.86       3047.61        28.60 o                         
  -1   1   8        110.69        109.80         2.27 o                         
   0   1   8       1318.24       1302.66        13.20 o                         
   1   1   8        260.73        229.42         3.52 o                         
   2   1   8        758.04        773.20         6.90 o                         
   3   1   8        186.14        191.10         2.96 o                         
   4   1   8       1353.19       1334.99        12.65 o                         
   5   1   8        356.85        357.49         6.07 o                         
   6   1   8        104.47        114.46         3.87 o                         
   7   1   8          6.00          7.75         3.64 o                         
   8   1   8         70.49         66.58         4.81 o                         
  -7   2   8         32.30         32.10         5.10 o                         
  -6   2   8          3.13          5.58         3.31 o                         
  -5   2   8        122.14        108.75         4.12 o                         
  -4   2   8         98.58        106.54         3.53 o                         
  -3   2   8         98.34        100.96         2.89 o                         
  -2   2   8          9.03          5.76         1.15 o                         
  -1   2   8        365.24        364.98         5.78 o                         
   0   2   8       4463.27       4508.58        46.51 o                         
   1   2   8       1498.18       1383.65        18.13 o                         
   2   2   8         29.32         37.58         2.04 o                         
   3   2   8        659.33        640.54         7.14 o                         
   4   2   8        263.07        284.11         4.05 o                         
   5   2   8        543.63        531.68         7.21 o                         
   6   2   8          4.78          3.72         2.81 o                         
   7   2   8          6.39          7.53         3.85 o                         
   8   2   8         95.36        104.40         8.47 o                         
  -7   3   8          0.34         -2.98         4.44 o                         
  -6   3   8          2.06          4.30         4.79 o                         
  -5   3   8          2.77          2.57         2.22 o                         
  -4   3   8        293.57        270.35         7.24 o                         
  -3   3   8        212.41        198.80         4.04 o                         
  -2   3   8         88.92        103.19         6.37 o                         
  -1   3   8        460.60        452.43        10.35 o                         
   0   3   8          2.31          4.42         1.49 o                         
   1   3   8       1419.08       1369.22        21.34 o                         
   2   3   8        188.32        185.32         5.00 o                         
   3   3   8        568.79        579.03         7.84 o                         
   4   3   8        437.79        400.26         5.58 o                         
   5   3   8        424.39        427.79         6.18 o                         
   6   3   8          4.33          5.04         1.89 o                         
   7   3   8        107.89        106.52         4.89 o                         
   8   3   8         11.81         14.86         4.35 o                         
  -6   4   8         49.33         47.66         4.51 o                         
  -5   4   8          3.02          3.71         3.04 o                         
  -4   4   8         10.75         12.34         8.47 o                         
  -3   4   8         38.38         40.78         3.38 o                         
  -2   4   8        266.94        273.82         7.37 o                         
  -1   4   8        244.15        221.21         5.33 o                         
   0   4   8       1171.41       1144.97        16.10 o                         
   1   4   8         31.31         35.21         2.48 o                         
   2   4   8        135.41        128.93         4.46 o                         
   3   4   8         30.28         36.55         2.39 o                         
   4   4   8        226.26        225.75         5.41 o                         
   5   4   8        223.85        221.27         4.90 o                         
   6   4   8         90.98         93.35         3.34 o                         
   7   4   8        107.25        116.24         5.73 o                         
  -5   5   8          9.07          9.79         4.36 o                         
  -4   5   8        110.41        121.71         6.65 o                         
  -3   5   8         76.24         83.79         9.75 o                         
  -2   5   8         95.42        121.44         5.22 o                         
  -1   5   8         61.88         67.59         3.21 o                         
   0   5   8        540.59        526.34         8.90 o                         
   1   5   8        150.45        162.34         5.11 o                         
   2   5   8         28.38         32.45         2.58 o                         
   3   5   8         80.85         83.71         3.79 o                         
   4   5   8        382.50        376.64         7.21 o                         
   5   5   8        104.39        105.46         4.38 o                         
   6   5   8         17.16         19.26         2.90 o                         
   7   5   8         27.28         24.67         2.89 o                         
  -5   6   8          1.72          4.36         4.71 o                         
  -4   6   8        120.66        122.26        13.11 o                         
  -3   6   8         86.57         94.33         6.38 o                         
  -2   6   8          5.67          4.89         3.95 o                         
  -1   6   8        124.91        132.78         4.78 o                         
   0   6   8          0.65         -1.26         2.16 o                         
   1   6   8         56.77         59.63         4.12 o                         
   2   6   8        954.72        940.33        15.83 o                         
   3   6   8        137.60        147.72         5.41 o                         
   4   6   8        230.47        243.74        13.41 o                         
   5   6   8        151.68        144.54         5.05 o                         
   6   6   8         27.54         29.90         3.30 o                         
   7   6   8        294.61        297.23         7.10 o                         
  -4   7   8          6.57          9.01         4.35 o                         
  -3   7   8        142.34        146.38         7.55 o                         
  -2   7   8         74.31         56.09         4.84 o                         
  -1   7   8        149.13        146.75         6.47 o                         
   0   7   8         98.83        115.09         4.53 o                         
   1   7   8          0.13          0.76         2.31 o                         
   2   7   8          3.98          6.70         2.68 o                         
   3   7   8         84.32         99.28         4.92 o                         
   4   7   8        106.85        118.20         5.40 o                         
   5   7   8        164.52        167.05         5.96 o                         
   6   7   8          8.92          9.84         3.11 o                         
  -2   8   8         11.87          9.37         3.87 o                         
  -1   8   8         11.64         10.07         3.47 o                         
   0   8   8         12.02         10.60         3.38 o                         
   1   8   8         12.75         14.79         2.90 o                         
   2   8   8          1.50          0.89         2.72 o                         
   3   8   8         75.29         76.11         4.32 o                         
   4   8   8        240.46        285.82         9.18 o                         
   5   8   8          7.02         11.38         3.65 o                         
   0   9   8         24.25         23.06         3.79 o                         
   1   9   8          0.23         -4.34         3.95 o                         
   2   9   8         28.52         35.37         3.40 o                         
   3   9   8          0.29          1.44         4.37 o                         
  -3  -7   9          3.83          4.70         3.66 o                         
  -2  -7   9          0.99          3.22         3.80 o                         
  -1  -7   9          9.18         14.33         4.05 o                         
   0  -7   9          0.09         -0.77         3.52 o                         
  -5  -6   9         22.58         25.13         4.17 o                         
  -4  -6   9         80.48         80.88         4.78 o                         
  -3  -6   9        185.34        176.40         6.42 o                         
  -2  -6   9        151.18        144.75         5.66 o                         
  -1  -6   9          2.86          1.17         3.41 o                         
   0  -6   9        110.99        100.45         9.28 o                         
   1  -6   9         24.12         15.51         3.46 o                         
   2  -6   9        191.22        179.47         7.84 o                         
   3  -6   9          1.75          0.31         3.72 o                         
  -6  -5   9          9.64          7.44         3.28 o                         
  -5  -5   9         53.98         54.87         4.35 o                         
  -4  -5   9         16.17         15.39         3.41 o                         
  -3  -5   9        132.64        123.62         5.80 o                         
  -2  -5   9        471.44        467.92         9.17 o                         
  -1  -5   9         31.54         30.85         4.69 o                         
   0  -5   9        280.35        263.61         7.75 o                         
   1  -5   9        655.28        639.65        11.35 o                         
   2  -5   9         23.78         18.00         3.30 o                         
   3  -5   9         85.77         85.07         4.76 o                         
   4  -5   9          2.60          0.28         4.09 o                         
  -6  -4   9         23.88         26.01         3.28 o                         
  -5  -4   9          4.59          3.30         2.63 o                         
  -4  -4   9        170.64        163.79         5.14 o                         
  -3  -4   9        588.13        609.30        10.66 o                         
  -2  -4   9          1.57          1.46         2.46 o                         
  -1  -4   9       1122.76       1104.98        16.48 o                         
   0  -4   9        204.93        213.69         7.89 o                         
   1  -4   9        815.91        814.20        13.70 o                         
   2  -4   9         76.53         73.22         4.02 o                         
   3  -4   9        223.18        203.12         6.11 o                         
   4  -4   9        187.67        213.31         6.63 o                         
   5  -4   9         20.09         25.98         3.85 o                         
  -7  -3   9          0.32          1.66         3.20 o                         
  -6  -3   9          6.94          3.64         3.92 o                         
  -5  -3   9          3.95          4.56         2.11 o                         
  -4  -3   9          6.83          9.46         1.90 o                         
  -3  -3   9       1150.40       1102.17        14.34 o                         
  -2  -3   9        292.49        293.89         5.59 o                         
  -1  -3   9        840.85        849.31        10.02 o                         
   0  -3   9       2337.25       2288.47        24.22 o                         
   1  -3   9        156.84        145.26         4.54 o                         
   2  -3   9        290.95        284.86         4.87 o                         
   3  -3   9          1.13          1.37         2.06 o                         
   4  -3   9        253.83        234.52         5.42 o                         
   5  -3   9         68.39         66.98         3.38 o                         
   6  -3   9         29.90         31.51         3.91 o                         
  -7  -2   9         17.30         18.89         3.98 o                         
  -6  -2   9          0.06         -1.24         2.85 o                         
  -5  -2   9          3.71          4.30         2.12 o                         
  -4  -2   9        697.70        695.39         9.08 o                         
  -3  -2   9          4.60          4.81         1.58 o                         
  -2  -2   9       1036.34       1077.66        12.43 o                         
  -1  -2   9         18.60         19.14         2.37 o                         
   0  -2   9       2790.95       2795.09        26.83 o                         
   1  -2   9       1162.34       1157.37        13.11 o                         
   2  -2   9          5.67          5.23         1.74 o                         
   3  -2   9       2137.22       2099.40        24.41 o                         
   4  -2   9         53.42         54.31         2.83 o                         
   5  -2   9         14.05         10.59         2.91 o                         
   6  -2   9         23.34         19.10         3.87 o                         
  -7  -1   9         10.89          5.74         2.91 o                         
  -6  -1   9          2.71          1.19         2.42 o                         
  -5  -1   9          1.22          0.89         1.73 o                         
  -4  -1   9        979.69        979.67        10.18 o                         
  -3  -1   9       1241.60       1253.12        12.99 o                         
  -2  -1   9         90.48         78.61         2.83 o                         
  -1  -1   9       3211.44       3274.09        27.47 o                         
   0  -1   9          3.49          4.23         1.04 o                         
   1  -1   9        460.44        476.41         5.20 o                         
   2  -1   9         51.14         66.02         1.92 o                         
   3  -1   9        197.07        190.49         3.99 o                         
   4  -1   9        596.96        637.35         9.23 o                         
   5  -1   9        301.36        308.45         7.08 o                         
   6  -1   9         83.99         84.77         4.58 o                         
   7  -1   9        147.57        147.71         6.09 o                         
  -7   0   9         45.70         38.93         3.15 o                         
  -6   0   9         11.41          8.51         2.53 o                         
  -5   0   9        243.99        251.38         5.14 o                         
  -4   0   9          0.99          2.11         1.56 o                         
  -3   0   9        233.18        218.60         3.69 o                         
  -2   0   9         58.84         62.75         2.34 o                         
  -1   0   9       2368.19       2319.62        18.63 o                         
   0   0   9        767.99        746.42         6.89 o                         
   1   0   9         32.35         37.79         2.82 o                         
   2   0   9        116.88        106.38         3.11 o                         
   3   0   9        149.00        161.86         5.58 o                         
   4   0   9          8.19          9.63         1.84 o                         
   5   0   9        151.71        157.72         5.22 o                         
   6   0   9          2.36          3.50         2.60 o                         
   7   0   9        569.45        580.08        11.83 o                         
  -7   1   9         28.49         30.47         3.67 o                         
  -6   1   9          9.66         11.44         3.48 o                         
  -5   1   9        268.82        273.75         5.36 o                         
  -4   1   9       1076.17       1067.43        12.38 o                         
  -3   1   9        142.58        149.01         5.14 o                         
  -2   1   9        222.35        215.33         4.28 o                         
  -1   1   9         13.26         21.54         1.90 o                         
   0   1   9        236.76        213.32         3.38 o                         
   1   1   9        578.25        610.53         6.18 o                         
   2   1   9        196.79        204.99         2.88 o                         
   3   1   9       1111.03       1099.25        10.18 o                         
   4   1   9       1293.78       1309.80        13.61 o                         
   5   1   9        366.82        379.41         7.05 o                         
   6   1   9        162.57        159.83         5.26 o                         
   7   1   9         10.95         12.70         3.55 o                         
  -7   2   9          6.75          4.86         4.09 o                         
  -6   2   9         77.40         81.38         5.61 o                         
  -5   2   9          9.77         11.32         2.81 o                         
  -4   2   9        132.59        140.56         4.39 o                         
  -3   2   9        650.69        639.70         8.41 o                         
  -2   2   9       1663.54       1685.82        18.67 o                         
  -1   2   9        218.43        210.57         3.54 o                         
   0   2   9        203.48        211.58         3.50 o                         
   1   2   9        225.74        239.49         3.68 o                         
   2   2   9        149.58        166.18         3.26 o                         
   3   2   9         57.47         57.70         2.53 o                         
   4   2   9       1802.27       1804.61        19.43 o                         
   5   2   9          0.51          1.22         1.72 o                         
   6   2   9        855.94        898.79        15.75 o                         
   7   2   9        312.18        333.73        10.58 o                         
  -6   3   9        226.55        233.35         7.80 o                         
  -5   3   9        288.14        286.51         6.70 o                         
  -4   3   9         79.98         77.71         4.24 o                         
  -3   3   9        195.61        203.73         5.89 o                         
  -2   3   9        243.65        234.89         7.09 o                         
  -1   3   9        476.61        458.50         8.29 o                         
   0   3   9        129.13        117.44         3.96 o                         
   1   3   9        142.20        153.95         4.98 o                         
   2   3   9        667.80        659.63        11.72 o                         
   3   3   9       1531.81       1525.83        16.45 o                         
   4   3   9         85.90         78.31         2.54 o                         
   5   3   9        620.07        604.99         8.00 o                         
   6   3   9         26.46         25.91         2.38 o                         
   7   3   9        135.75        143.64         5.88 o                         
  -6   4   9         43.39         35.23         4.35 o                         
  -5   4   9        527.85        508.82        11.31 o                         
  -4   4   9          8.84          6.81         2.81 o                         
  -3   4   9        110.44        100.21         8.61 o                         
  -2   4   9        343.20        323.03         7.06 o                         
  -1   4   9        179.90        181.34         5.24 o                         
   0   4   9         57.61         62.00         3.08 o                         
   1   4   9        463.09        485.53         9.38 o                         
   2   4   9          1.93          2.57         1.99 o                         
   3   4   9       1683.69       1701.06        26.39 o                         
   4   4   9         58.55         54.33         3.07 o                         
   5   4   9        135.55        139.99         4.39 o                         
   6   4   9        323.21        315.00         6.41 o                         
   7   4   9          4.24          3.73         2.64 o                         
  -5   5   9          0.33          1.29         4.39 o                         
  -4   5   9         91.30         85.32         6.01 o                         
  -3   5   9         29.99         27.42         4.07 o                         
  -2   5   9        174.41        168.38         5.73 o                         
  -1   5   9        381.19        332.29         7.10 o                         
   0   5   9        204.09        220.38         5.56 o                         
   1   5   9        339.22        316.28        10.06 o                         
   2   5   9       1669.13       1649.59        25.78 o                         
   3   5   9         92.69         88.60         4.07 o                         
   4   5   9        260.19        243.18         5.90 o                         
   5   5   9         46.55         42.84         3.34 o                         
   6   5   9        121.76        123.67         4.64 o                         
   7   5   9         79.37         72.48         3.60 o                         
  -4   6   9          3.34          7.25         4.50 o                         
  -3   6   9         21.72         20.31         4.42 o                         
  -2   6   9        152.73        142.14         7.12 o                         
  -1   6   9         30.75         21.02         2.90 o                         
   0   6   9         84.60         92.54         3.94 o                         
   1   6   9          0.92          1.54         2.24 o                         
   2   6   9        341.58        349.21         8.01 o                         
   3   6   9        387.15        423.86         9.28 o                         
   4   6   9         12.57         13.85         3.04 o                         
   5   6   9         50.99         48.29         3.59 o                         
   6   6   9          0.01          1.99         2.98 o                         
   7   6   9         11.91         14.34         3.55 o                         
  -3   7   9          4.09          2.12         4.64 o                         
  -2   7   9         40.58         49.69         4.99 o                         
  -1   7   9        153.80        158.38         7.16 o                         
   0   7   9         37.10         36.45         4.99 o                         
   1   7   9        120.93        137.97         5.77 o                         
   2   7   9         78.99         77.15         9.32 o                         
   3   7   9        153.51        151.97         5.96 o                         
   4   7   9         97.27         92.13         6.73 o                         
   5   7   9        189.14        190.83         6.46 o                         
   6   7   9         26.54         26.38         4.09 o                         
  -2   8   9          0.15         -1.00         3.76 o                         
  -1   8   9         65.24         64.21         4.74 o                         
   0   8   9         15.19         18.00         3.26 o                         
   1   8   9        257.62        253.93         8.31 o                         
   2   8   9        179.06        191.45         6.31 o                         
   3   8   9         73.70         73.16         4.50 o                         
   4   8   9          3.68         10.05         3.58 o                         
   5   8   9         16.44         14.40         3.82 o                         
   1   9   9          1.08          1.44         3.60 o                         
   2   9   9         45.64         51.14         4.06 o                         
  -4  -6  10        106.03        103.32         5.52 o                         
  -3  -6  10        261.81        255.25         7.57 o                         
  -2  -6  10         16.27         15.24         3.63 o                         
  -1  -6  10         76.70         74.52         5.23 o                         
   0  -6  10        135.51        123.27        10.40 o                         
   1  -6  10         33.78         26.70         4.06 o                         
   2  -6  10        131.38        128.86         6.13 o                         
  -5  -5  10         58.11         59.27         4.73 o                         
  -4  -5  10        636.43        629.46        11.78 o                         
  -3  -5  10          0.26          1.04         3.21 o                         
  -2  -5  10        746.59        774.23        13.14 o                         
  -1  -5  10        297.12        289.57         7.37 o                         
   0  -5  10         10.86          7.68         3.58 o                         
   1  -5  10         87.53         81.56         4.46 o                         
   2  -5  10          3.91          1.15         3.48 o                         
   3  -5  10         29.78         27.53         4.03 o                         
  -6  -4  10        162.01        152.96         5.48 o                         
  -5  -4  10        232.81        232.43         6.44 o                         
  -4  -4  10          1.59          2.25         2.53 o                         
  -3  -4  10        646.21        635.95         8.75 o                         
  -2  -4  10        250.07        255.69         6.65 o                         
  -1  -4  10        379.57        381.32         8.02 o                         
   0  -4  10        203.72        196.30         5.99 o                         
   1  -4  10         52.24         47.64         4.16 o                         
   2  -4  10        155.83        142.64         5.51 o                         
   3  -4  10        146.63        137.39         4.90 o                         
   4  -4  10          1.66          2.01         3.30 o                         
  -7  -3  10        131.37        130.18         9.45 o                         
  -6  -3  10        150.58        166.41         6.25 o                         
  -5  -3  10        771.39        809.93        12.10 o                         
  -4  -3  10         83.88         73.43         2.87 o                         
  -3  -3  10        378.70        404.06         6.31 o                         
  -2  -3  10         77.67         75.17         2.82 o                         
  -1  -3  10         83.30         82.10         2.74 o                         
   0  -3  10         33.64         33.01         1.89 o                         
   1  -3  10         70.13         75.00         3.35 o                         
   2  -3  10         62.56         68.96         2.74 o                         
   3  -3  10        203.90        219.36         5.09 o                         
   4  -3  10        101.74         97.98         5.40 o                         
   5  -3  10        228.43        232.85         6.70 o                         
  -7  -2  10        188.44        200.57        11.22 o                         
  -6  -2  10        254.43        260.14        10.17 o                         
  -5  -2  10         24.78         27.63         3.09 o                         
  -4  -2  10        289.28        303.22         5.59 o                         
  -3  -2  10        144.85        140.06         3.91 o                         
  -2  -2  10        600.30        634.96         8.31 o                         
  -1  -2  10         56.03         59.33         3.32 o                         
   0  -2  10        813.51        790.12         9.70 o                         
   1  -2  10        125.76        126.20         3.55 o                         
   2  -2  10        298.13        304.82         5.70 o                         
   3  -2  10        317.55        342.89         6.86 o                         
   4  -2  10          4.66          5.60         2.35 o                         
   5  -2  10        163.44        163.19         6.47 o                         
   6  -2  10        380.41        393.34        11.14 o                         
  -7  -1  10          7.78          5.22         3.00 o                         
  -6  -1  10        523.60        566.79         9.41 o                         
  -5  -1  10        325.65        300.57        11.35 o                         
  -4  -1  10        141.91        142.63         3.84 o                         
  -3  -1  10         17.74         16.38         1.44 o                         
  -2  -1  10         30.32         29.94         1.58 o                         
  -1  -1  10        348.32        356.41         4.67 o                         
   0  -1  10         11.82         18.39         1.97 o                         
   1  -1  10         44.56         52.85         2.25 o                         
   2  -1  10       2326.15       2331.42        21.30 o                         
   3  -1  10          0.58          1.38         1.62 o                         
   4  -1  10        137.55        146.06         5.16 o                         
   5  -1  10         25.40         26.87         3.07 o                         
   6  -1  10         24.03         25.10         3.87 o                         
  -7   0  10         86.40         74.60         3.76 o                         
  -6   0  10        240.32        237.39         5.62 o                         
  -5   0  10        132.86        144.86         4.22 o                         
  -4   0  10         47.25         48.71         2.38 o                         
  -3   0  10        338.62        353.31         8.39 o                         
  -2   0  10        332.13        319.05         5.00 o                         
  -1   0  10        584.47        564.54         5.65 o                         
   0   0  10        194.68        195.71         2.83 o                         
   1   0  10        217.86        209.32         3.03 o                         
   2   0  10        266.27        268.59         4.42 o                         
   3   0  10        330.59        324.04         5.11 o                         
   4   0  10        149.02        152.20         4.62 o                         
   5   0  10        350.17        348.05         6.68 o                         
   6   0  10         81.50         85.47         3.87 o                         
   7   0  10          9.53          3.47         3.71 o                         
  -7   1  10        242.92        248.19         7.66 o                         
  -6   1  10         52.06         55.65         4.39 o                         
  -5   1  10        102.84        100.45         4.92 o                         
  -4   1  10          5.37          5.60         1.78 o                         
  -3   1  10         90.53         86.32         2.56 o                         
  -2   1  10        447.41        462.22         5.61 o                         
  -1   1  10        428.85        420.07         4.87 o                         
   0   1  10         24.97         25.52         1.37 o                         
   1   1  10       4576.23       4493.75        39.55 o                         
   2   1  10         82.47         77.21         2.56 o                         
   3   1  10        140.33        131.06         2.92 o                         
   4   1  10          9.27          5.88         1.57 o                         
   5   1  10         37.08         38.66         2.74 o                         
   6   1  10         48.22         56.06         4.01 o                         
   7   1  10          0.51          6.14         5.39 o                         
  -7   2  10         78.46         74.98         5.43 o                         
  -6   2  10        148.54        147.62         6.42 o                         
  -5   2  10         16.88         19.04         3.79 o                         
  -4   2  10          1.39         -0.46         2.05 o                         
  -3   2  10       2571.39       2554.24        27.21 o                         
  -2   2  10         40.58         44.40         2.54 o                         
  -1   2  10        393.95        406.75         5.50 o                         
   0   2  10        574.59        557.78         6.28 o                         
   1   2  10        778.73        804.19         9.17 o                         
   2   2  10       1323.94       1284.54        13.25 o                         
   3   2  10        101.09        103.58         2.83 o                         
   4   2  10        247.64        242.78         4.75 o                         
   5   2  10         19.94         16.40         2.31 o                         
   6   2  10         72.79         70.26        11.02 o                         
   7   2  10         21.45         25.53         4.68 o                         
  -6   3  10          3.36          2.43         5.99 o                         
  -5   3  10          1.76          2.62         3.10 o                         
  -4   3  10         35.97         32.99         2.50 o                         
  -3   3  10        101.09         95.17         3.98 o                         
  -2   3  10       1053.70       1059.99        12.37 o                         
  -1   3  10          8.26         11.67         1.41 o                         
   0   3  10        899.38        857.07        13.02 o                         
   1   3  10        221.94        241.56         5.36 o                         
   2   3  10        290.13        289.51         4.88 o                         
   3   3  10         15.38         13.87         1.64 o                         
   4   3  10        621.67        609.50         7.96 o                         
   5   3  10         35.03         31.70         3.00 o                         
   6   3  10        117.22        108.23         3.82 o                         
   7   3  10         17.24         20.60         3.86 o                         
  -6   4  10         14.61          8.33         4.14 o                         
  -5   4  10         42.13         39.49         6.68 o                         
  -4   4  10         27.12         21.45         3.29 o                         
  -3   4  10        164.35        166.36         5.78 o                         
  -2   4  10          2.42          2.02         2.50 o                         
  -1   4  10        233.30        243.44         6.18 o                         
   0   4  10        635.99        602.73        10.17 o                         
   1   4  10        942.12        906.40        14.20 o                         
   2   4  10          8.29          9.30         2.30 o                         
   3   4  10        311.23        304.79         7.60 o                         
   4   4  10          3.22          3.42         1.91 o                         
   5   4  10          0.10         -1.70         2.12 o                         
   6   4  10          6.20          8.48         2.66 o                         
   7   4  10          4.25          5.11         3.46 o                         
  -5   5  10         47.20         44.81         5.73 o                         
  -4   5  10          1.85         -0.04         4.11 o                         
  -3   5  10        217.92        216.16         7.61 o                         
  -2   5  10         33.45         50.15         3.69 o                         
  -1   5  10        153.66        149.09         5.36 o                         
   0   5  10          5.58          7.01         2.58 o                         
   1   5  10        353.04        338.69         7.13 o                         
   2   5  10         93.18         88.92         7.05 o                         
   3   5  10       1346.78       1321.90        21.61 o                         
   4   5  10        114.25        114.33         5.26 o                         
   5   5  10        194.85        190.15         5.76 o                         
   6   5  10          1.06          2.48         3.14 o                         
   7   5  10        248.81        241.13        11.11 o                         
  -4   6  10         20.29         20.45         5.34 o                         
  -3   6  10          3.17          5.57         4.15 o                         
  -2   6  10        144.77        145.34         8.91 o                         
  -1   6  10        441.13        382.45         8.22 o                         
   0   6  10        277.76        282.70         6.88 o                         
   1   6  10         12.98         15.76         2.75 o                         
   2   6  10         56.94         52.07         3.63 o                         
   3   6  10         46.72         42.92         3.60 o                         
   4   6  10          2.52          3.96         3.06 o                         
   5   6  10         99.87         93.92         5.15 o                         
   6   6  10         90.56         93.65         4.39 o                         
  -3   7  10         25.03         27.94         5.13 o                         
  -2   7  10         19.94         11.34         4.27 o                         
  -1   7  10          3.33          2.41         3.39 o                         
   0   7  10         44.79         41.96         3.63 o                         
   1   7  10          1.33          2.21         3.22 o                         
   2   7  10          5.47          7.02         2.83 o                         
   3   7  10         55.80         52.36         4.03 o                         
   4   7  10        192.61        202.64         8.97 o                         
   5   7  10         35.57         40.48         4.46 o                         
   6   7  10        102.66         91.80         5.21 o                         
  -2   8  10         27.99         20.07         7.08 o                         
  -1   8  10         51.88         52.00         9.17 o                         
   0   8  10         14.75         14.85         3.69 o                         
   1   8  10          3.84          2.75         3.14 o                         
   2   8  10          7.15          5.33         3.24 o                         
   3   8  10         35.40         37.10         6.39 o                         
   4   8  10         94.26         79.02         5.09 o                         
  -3  -6  11         75.74         74.26         5.56 o                         
  -2  -6  11         42.26         28.38         4.76 o                         
  -1  -6  11         81.32         82.99        10.64 o                         
   0  -6  11          3.77          3.72         4.16 o                         
   1  -6  11         80.40         75.09         5.80 o                         
  -5  -5  11          4.25          0.64         3.27 o                         
  -4  -5  11         23.15         21.77         4.13 o                         
  -3  -5  11          4.61          2.45         3.59 o                         
  -2  -5  11         94.12         88.06         4.84 o                         
  -1  -5  11         24.53         23.22         4.16 o                         
   0  -5  11         14.89         13.15         3.98 o                         
   1  -5  11        220.16        207.65        10.36 o                         
   2  -5  11         77.01         77.08         4.81 o                         
   3  -5  11         26.93         26.50         4.20 o                         
  -6  -4  11         21.95         15.35         4.48 o                         
  -5  -4  11          3.19          4.77         3.05 o                         
  -4  -4  11          1.61          0.54         2.84 o                         
  -3  -4  11        175.39        181.62         5.58 o                         
  -2  -4  11        302.38        299.02         6.40 o                         
  -1  -4  11          0.94          5.62         2.97 o                         
   0  -4  11        363.19        368.83         9.56 o                         
   1  -4  11          4.30          4.88         2.77 o                         
   2  -4  11         69.88         74.81         4.74 o                         
   3  -4  11          6.79          6.03         2.97 o                         
   4  -4  11         68.25         72.61         4.65 o                         
  -6  -3  11         13.13         10.21         3.48 o                         
  -5  -3  11         37.24         31.80         3.41 o                         
  -4  -3  11          5.02          6.31         2.24 o                         
  -3  -3  11         68.10         63.50         2.76 o                         
  -2  -3  11        314.78        314.48         5.69 o                         
  -1  -3  11          1.55          0.90         1.74 o                         
   0  -3  11        355.80        358.41         5.71 o                         
   1  -3  11        677.77        679.03         9.58 o                         
   2  -3  11          8.01          6.37         2.06 o                         
   3  -3  11          3.39          3.77         2.27 o                         
   4  -3  11        153.83        134.18         4.44 o                         
   5  -3  11          3.46          4.87         3.17 o                         
  -6  -2  11          5.30          0.27         3.64 o                         
  -5  -2  11          0.19         -2.57         2.83 o                         
  -4  -2  11        372.66        360.73         7.09 o                         
  -3  -2  11        615.86        634.62         9.60 o                         
  -2  -2  11          8.03          6.94         1.84 o                         
  -1  -2  11        673.95        672.95         8.04 o                         
   0  -2  11          0.69         -0.63         1.66 o                         
   1  -2  11        333.20        343.45         5.69 o                         
   2  -2  11         33.83         31.46         2.40 o                         
   3  -2  11        191.02        181.27         5.53 o                         
   4  -2  11         61.97         67.22         4.23 o                         
   5  -2  11        116.62        126.24         7.43 o                         
   6  -2  11         27.68         28.43         4.44 o                         
  -7  -1  11          4.26         -0.60         3.12 o                         
  -6  -1  11         51.49         44.38         3.46 o                         
  -5  -1  11         74.80         56.81         3.48 o                         
  -4  -1  11          3.68          2.06         1.89 o                         
  -3  -1  11        561.26        546.33         9.28 o                         
  -2  -1  11        145.20        138.06         3.32 o                         
  -1  -1  11       1026.12       1030.78        11.22 o                         
   0  -1  11       1938.90       1957.56        17.33 o                         
   1  -1  11         52.32         52.18         2.94 o                         
   2  -1  11        276.37        267.52         3.84 o                         
   3  -1  11         30.53         36.36         3.03 o                         
   4  -1  11         30.37         26.51         2.95 o                         
   5  -1  11         13.62         11.25         3.08 o                         
   6  -1  11         52.59         58.97         5.14 o                         
  -7   0  11          3.15          1.97         3.31 o                         
  -6   0  11         14.23         11.10         2.56 o                         
  -5   0  11        146.27        140.31         4.90 o                         
  -4   0  11        543.03        527.66         8.22 o                         
  -3   0  11         11.99         10.56         1.95 o                         
  -2   0  11        711.47        715.45         9.39 o                         
  -1   0  11          1.93          7.40         3.10 o                         
   0   0  11       1356.49       1391.85        13.71 o                         
   1   0  11        206.67        209.35         3.53 o                         
   2   0  11          0.03          1.09         1.41 o                         
   3   0  11        546.58        544.42         6.98 o                         
   4   0  11        517.90        537.37         8.39 o                         
   5   0  11         33.79         36.88         2.97 o                         
   6   0  11        109.70        100.67         4.69 o                         
  -6   1  11          2.59          3.61         2.92 o                         
  -5   1  11          0.50         -0.76         2.51 o                         
  -4   1  11        308.46        310.54         6.95 o                         
  -3   1  11        142.81        136.88         3.91 o                         
  -2   1  11         65.68         73.53         2.66 o                         
  -1   1  11        923.26        945.97        11.33 o                         
   0   1  11          2.37          2.34         0.96 o                         
   1   1  11        228.75        243.08         3.68 o                         
   2   1  11        115.40        110.99         4.44 o                         
   3   1  11          1.69          0.72         1.31 o                         
   4   1  11        383.75        404.87         6.41 o                         
   5   1  11        554.77        575.09         9.52 o                         
   6   1  11        262.84        271.48         8.17 o                         
   7   1  11        217.61        232.00         8.28 o                         
  -6   2  11         26.33         25.39         5.78 o                         
  -5   2  11        225.86        239.57         8.17 o                         
  -4   2  11          0.71         -0.42         2.18 o                         
  -3   2  11        237.23        245.04         5.26 o                         
  -2   2  11         62.09         64.35         5.79 o                         
  -1   2  11       1169.35       1155.44        13.36 o                         
   0   2  11        368.67        367.12         4.92 o                         
   1   2  11         20.93         25.29         1.58 o                         
   2   2  11        138.62        126.90         3.52 o                         
   3   2  11        575.83        589.03         7.87 o                         
   4   2  11         13.11         17.19         2.96 o                         
   5   2  11         86.86         93.83         4.64 o                         
   6   2  11          9.76         14.84         4.02 o                         
   7   2  11        335.62        345.27        13.69 o                         
  -6   3  11          0.13          0.00         3.58 o                         
  -5   3  11        148.93        149.89         5.25 o                         
  -4   3  11        479.10        486.79         8.17 o                         
  -3   3  11        370.18        361.42         6.23 o                         
  -2   3  11         12.92         11.53         1.80 o                         
  -1   3  11         17.73         22.31         1.99 o                         
   0   3  11          7.01          9.98         1.48 o                         
   1   3  11          6.11          8.72         1.47 o                         
   2   3  11         40.62         38.45         3.85 o                         
   3   3  11        812.69        810.57        11.06 o                         
   4   3  11        717.82        727.96         9.29 o                         
   5   3  11        204.67        203.75         4.83 o                         
   6   3  11        178.46        188.19         6.76 o                         
   7   3  11          0.05          1.39         4.27 o                         
  -5   4  11         19.75         18.23         5.22 o                         
  -4   4  11         81.31         91.12         6.20 o                         
  -3   4  11         48.92         48.83         4.14 o                         
  -2   4  11        194.11        194.38         6.25 o                         
  -1   4  11        128.11        141.79         5.41 o                         
   0   4  11        225.67        213.35         7.87 o                         
   1   4  11         12.69         13.05         2.40 o                         
   2   4  11        312.13        336.58        13.19 o                         
   3   4  11        267.79        278.79         7.56 o                         
   4   4  11        700.23        689.33        11.07 o                         
   5   4  11          2.05          1.70         2.35 o                         
   6   4  11        363.32        369.33         7.43 o                         
   7   4  11         99.64        102.87        12.88 o                         
  -5   5  11        158.11        158.83         6.76 o                         
  -4   5  11         65.29         60.39         7.43 o                         
  -3   5  11         13.72         19.35         3.88 o                         
  -2   5  11         29.55         24.95         3.42 o                         
  -1   5  11         49.23         44.74         3.50 o                         
   0   5  11        164.65        164.90         5.66 o                         
   1   5  11         32.75         31.19         3.07 o                         
   2   5  11        266.83        264.35         7.51 o                         
   3   5  11        137.40        140.15         5.79 o                         
   4   5  11        162.75        157.37         6.35 o                         
   5   5  11        131.58        135.55         5.27 o                         
   6   5  11         30.44         27.62         3.09 o                         
  -4   6  11          1.65          0.05         4.81 o                         
  -3   6  11         44.55         36.79         6.15 o                         
  -2   6  11         97.25        104.80         6.92 o                         
  -1   6  11         19.59         24.53         3.42 o                         
   0   6  11         61.90         64.96         4.99 o                         
   1   6  11        193.73        199.04         8.68 o                         
   2   6  11         22.25         16.85         3.28 o                         
   3   6  11        159.77        161.84         8.66 o                         
   4   6  11         40.56         34.83         3.95 o                         
   5   6  11        124.74        119.40         5.83 o                         
   6   6  11         94.78         93.73         4.98 o                         
  -3   7  11          3.17          1.22         4.78 o                         
  -2   7  11         14.26          5.06         4.42 o                         
  -1   7  11         47.33         49.99         5.22 o                         
   0   7  11        110.55        114.72         5.28 o                         
   1   7  11         80.35         73.74         4.22 o                         
   2   7  11        301.41        309.63         7.68 o                         
   3   7  11         34.14         37.05         4.90 o                         
   4   7  11         48.23         45.64         4.31 o                         
   5   7  11         12.47         19.47         4.27 o                         
  -1   8  11          1.20          5.71         4.53 o                         
   0   8  11         40.29         33.94         3.93 o                         
   1   8  11         67.51         62.01         4.49 o                         
   2   8  11         55.35         51.95         6.91 o                         
   3   8  11          8.23          7.68         3.82 o                         
   4   8  11         10.26          8.04         4.01 o                         
  -2  -6  12         36.37         32.28         6.19 o                         
  -1  -6  12        351.40        334.04        13.91 o                         
  -4  -5  12          2.27          6.18         3.54 o                         
  -3  -5  12         51.23         58.88         6.75 o                         
  -2  -5  12         84.65         67.74         4.81 o                         
  -1  -5  12        397.94        416.98        24.92 o                         
   0  -5  12        201.98        193.97         9.39 o                         
   1  -5  12         20.43         21.41         4.54 o                         
   2  -5  12          6.88          0.31         4.32 o                         
  -5  -4  12        331.89        352.65        11.97 o                         
  -4  -4  12        258.62        265.11         6.95 o                         
  -3  -4  12        100.80         92.99         4.16 o                         
  -2  -4  12        237.22        238.89         6.30 o                         
  -1  -4  12         53.20         59.91         3.51 o                         
   0  -4  12         65.40         66.33         5.88 o                         
   1  -4  12         14.47         16.38         3.26 o                         
   2  -4  12         55.34         50.80         4.00 o                         
   3  -4  12        175.15        180.03         7.63 o                         
  -6  -3  12         95.08         95.01         4.86 o                         
  -5  -3  12         14.40         16.80         3.35 o                         
  -4  -3  12        272.36        276.61         5.87 o                         
  -3  -3  12          0.94          1.53         2.19 o                         
  -2  -3  12        581.90        597.68         9.49 o                         
  -1  -3  12        450.25        468.06         7.05 o                         
   0  -3  12         34.85         32.33         2.32 o                         
   1  -3  12          8.60         10.14         2.21 o                         
   2  -3  12        174.65        178.91         5.67 o                         
   3  -3  12          0.89         -1.81         2.36 o                         
   4  -3  12        586.68        574.99        11.72 o                         
  -6  -2  12        123.32        127.30         5.95 o                         
  -5  -2  12        170.64        163.38         7.07 o                         
  -4  -2  12          8.60         17.06         3.10 o                         
  -3  -2  12        117.53        118.79         3.78 o                         
  -2  -2  12         22.38         30.12         2.42 o                         
  -1  -2  12         84.06         86.92         4.23 o                         
   0  -2  12        759.52        769.76         9.93 o                         
   1  -2  12         35.85         33.48         2.37 o                         
   2  -2  12        561.48        576.57         8.87 o                         
   3  -2  12       1068.08       1038.33        15.93 o                         
   4  -2  12        194.05        175.89         7.21 o                         
   5  -2  12         59.94         66.82         4.95 o                         
  -6  -1  12         42.23         52.99         3.91 o                         
  -5  -1  12        447.30        470.71         9.34 o                         
  -4  -1  12          9.43          6.42         2.66 o                         
  -3  -1  12        213.62        247.25         5.24 o                         
  -2  -1  12         29.85         31.34         2.04 o                         
  -1  -1  12       1005.52       1013.59        12.28 o                         
   0  -1  12         13.89         14.94         1.49 o                         
   1  -1  12        217.61        223.69         4.14 o                         
   2  -1  12          5.00          7.63         1.81 o                         
   3  -1  12        615.28        613.77        10.32 o                         
   4  -1  12         29.30         28.18         3.19 o                         
   5  -1  12        297.80        320.05        12.46 o                         
   6  -1  12         20.65         19.26         3.74 o                         
  -6   0  12        145.44        135.59         4.55 o                         
  -5   0  12         17.25         15.01         2.51 o                         
  -4   0  12         20.00         22.17         2.37 o                         
  -3   0  12         13.07         14.05         2.32 o                         
  -2   0  12        130.56        139.16         4.30 o                         
  -1   0  12        115.40        118.64         5.76 o                         
   0   0  12        617.45        651.43         8.00 o                         
   1   0  12        376.14        389.42         5.78 o                         
   2   0  12        924.38        933.88        10.65 o                         
   3   0  12         10.45         16.36         1.93 o                         
   4   0  12        124.96        126.86         4.21 o                         
   5   0  12        120.15        129.58         4.36 o                         
   6   0  12        209.01        198.77         7.14 o                         
  -6   1  12        237.01        253.05         8.65 o                         
  -5   1  12         72.14         70.11         3.82 o                         
  -4   1  12         12.04          9.02         2.57 o                         
  -3   1  12         21.66         19.13         2.54 o                         
  -2   1  12       1621.31       1646.05        16.99 o                         
  -1   1  12          5.19          6.07         1.46 o                         
   0   1  12        114.92        124.61         3.23 o                         
   1   1  12         13.93         15.42         1.45 o                         
   2   1  12        873.78        873.73        10.00 o                         
   3   1  12         72.10         70.70         3.04 o                         
   4   1  12         92.13        102.15         2.83 o                         
   5   1  12        137.30        145.79         5.15 o                         
   6   1  12         44.86         49.23         4.32 o                         
  -6   2  12          0.37          0.23         4.04 o                         
  -5   2  12          1.10          1.47         3.23 o                         
  -4   2  12         10.84         11.28         2.95 o                         
  -3   2  12          1.46          2.65         2.02 o                         
  -2   2  12        230.85        243.13         5.19 o                         
  -1   2  12        483.73        496.95         7.33 o                         
   0   2  12        166.27        157.12         3.78 o                         
   1   2  12        110.39        103.76         4.99 o                         
   2   2  12         12.44         10.45         1.92 o                         
   3   2  12         73.43         71.62         2.97 o                         
   4   2  12         85.15         84.38         5.23 o                         
   5   2  12        350.77        377.89        10.91 o                         
   6   2  12         36.72         43.73         4.92 o                         
  -6   3  12         44.89         49.62         4.62 o                         
  -5   3  12          0.03          0.29         3.31 o                         
  -4   3  12         18.55         13.86         4.12 o                         
  -3   3  12          4.01          4.98         2.04 o                         
  -2   3  12          1.65          2.52         1.86 o                         
  -1   3  12        196.00        181.73         4.30 o                         
   0   3  12          4.94          4.82         1.89 o                         
   1   3  12       1036.79        995.18        11.75 o                         
   2   3  12        252.04        245.47         5.09 o                         
   3   3  12         18.91         20.30         2.13 o                         
   4   3  12         39.07         41.58         2.49 o                         
   5   3  12          0.64          2.08         2.24 o                         
   6   3  12          1.96         -5.58         3.26 o                         
  -5   4  12          4.02          0.42         3.88 o                         
  -4   4  12          9.27         10.12         4.86 o                         
  -3   4  12        376.10        357.77         8.99 o                         
  -2   4  12        178.45        175.71         5.59 o                         
  -1   4  12         93.36         89.48         4.46 o                         
   0   4  12        199.38        195.13         6.03 o                         
   1   4  12        248.05        233.22         6.38 o                         
   2   4  12        249.34        242.99         7.46 o                         
   3   4  12          0.28          4.88         2.31 o                         
   4   4  12        307.10        309.66         7.08 o                         
   5   4  12         94.89         92.32         3.86 o                         
   6   4  12        109.60        109.06         4.38 o                         
  -4   5  12          0.56         -0.51         4.42 o                         
  -3   5  12          0.47          1.97         3.65 o                         
  -2   5  12        371.73        355.96         8.61 o                         
  -1   5  12          5.98          4.53         2.93 o                         
   0   5  12        827.83        802.86        13.31 o                         
   1   5  12        144.49        151.01         8.81 o                         
   2   5  12         14.17         17.26         3.47 o                         
   3   5  12         15.39         18.55         3.39 o                         
   4   5  12          4.64          3.45         3.40 o                         
   5   5  12          6.11         11.93         4.25 o                         
   6   5  12         82.09         67.93         4.48 o                         
  -3   6  12        102.93        109.82        13.35 o                         
  -2   6  12          0.43          0.01         3.75 o                         
  -1   6  12         18.63         26.18         3.74 o                         
   0   6  12        106.52         98.06         5.90 o                         
   1   6  12         66.68         64.19         4.73 o                         
   2   6  12         51.92         43.17         3.74 o                         
   3   6  12          7.94          6.01         3.29 o                         
   4   6  12         29.83         31.30         4.15 o                         
   5   6  12         58.52         58.58         6.37 o                         
   6   6  12          2.31         -2.63         4.19 o                         
  -2   7  12          1.94         -0.83         4.57 o                         
  -1   7  12         32.03         31.46         4.05 o                         
   0   7  12          1.24          2.32         3.21 o                         
   1   7  12          1.50          0.09         3.08 o                         
   2   7  12          0.70          2.67         3.09 o                         
   3   7  12         38.26         32.48         8.91 o                         
   4   7  12         32.93         29.81         4.46 o                         
   5   7  12        106.47        116.43         7.79 o                         
   0   8  12          3.07          3.01         4.69 o                         
   1   8  12          8.15          8.51         3.68 o                         
   2   8  12         35.21         36.48         4.17 o                         
   3   8  12         10.04         14.96         6.33 o                         
  -3  -5  13          4.08          1.04         3.42 o                         
  -2  -5  13        191.36        171.94         8.94 o                         
  -1  -5  13         10.13         12.11         4.61 o                         
   0  -5  13         62.93         61.65         5.67 o                         
   1  -5  13         78.27         77.21         6.14 o                         
  -4  -4  13          2.56          1.57         3.33 o                         
  -3  -4  13          0.54         -2.10         3.00 o                         
  -2  -4  13         41.88         47.16         4.18 o                         
  -1  -4  13         48.48         46.43         4.62 o                         
   0  -4  13         44.76         42.41         3.81 o                         
   1  -4  13        288.22        314.88         8.00 o                         
   2  -4  13         22.00         26.64         3.85 o                         
   3  -4  13         52.23         48.36         4.44 o                         
  -5  -3  13          0.30          5.78         3.43 o                         
  -4  -3  13          2.64          4.24         2.81 o                         
  -3  -3  13        341.29        358.57         7.87 o                         
  -2  -3  13         87.43         80.24         3.32 o                         
  -1  -3  13         62.19         60.58         2.95 o                         
   0  -3  13          3.68          3.84         2.12 o                         
   1  -3  13         84.53         89.48         3.72 o                         
   2  -3  13         93.97        104.25         4.10 o                         
   3  -3  13         68.90         67.99         3.86 o                         
   4  -3  13         79.59         72.79         4.23 o                         
  -6  -2  13          0.19          0.96         4.11 o                         
  -5  -2  13         21.55         12.84         3.83 o                         
  -4  -2  13         87.40         68.73         6.54 o                         
  -3  -2  13        157.42        171.76         5.92 o                         
  -2  -2  13        278.42        284.35         6.47 o                         
  -1  -2  13          1.41          3.68         2.15 o                         
   0  -2  13        633.49        636.21         8.06 o                         
   1  -2  13         18.68         14.71         2.30 o                         
   2  -2  13         37.56         41.53         3.38 o                         
   3  -2  13         22.22         24.35         3.29 o                         
   4  -2  13        329.56        322.31         8.76 o                         
   5  -2  13          6.54         16.91         4.13 o                         
  -6  -1  13         38.03         41.26         3.97 o                         
  -5  -1  13          0.50         -3.70         3.38 o                         
  -4  -1  13        210.04        225.39         7.64 o                         
  -3  -1  13        140.82        128.30        10.55 o                         
  -2  -1  13        186.16        186.52         5.09 o                         
  -1  -1  13         13.95         11.66         1.89 o                         
   0  -1  13        387.49        402.23         6.54 o                         
   1  -1  13        444.96        461.16         6.76 o                         
   2  -1  13         65.42         56.32         2.77 o                         
   3  -1  13         10.21          9.07         2.79 o                         
   4  -1  13         49.31         42.22         3.58 o                         
   5  -1  13         34.03         31.86         5.45 o                         
  -6   0  13          0.87         -0.25         2.68 o                         
  -5   0  13          0.34         -1.74         2.48 o                         
  -4   0  13        145.44        128.86         4.39 o                         
  -3   0  13        574.36        588.80         9.08 o                         
  -2   0  13         60.31         66.38         5.15 o                         
  -1   0  13        551.16        570.21         8.01 o                         
   0   0  13         27.55         32.07         2.10 o                         
   1   0  13         94.07         87.25         2.81 o                         
   2   0  13         34.61         38.42         2.49 o                         
   3   0  13        407.97        389.94         6.09 o                         
   4   0  13         10.35          9.30         2.59 o                         
   5   0  13        202.76        212.34         5.88 o                         
   6   0  13         18.84         18.68         4.03 o                         
  -6   1  13          5.67         -2.25         3.32 o                         
  -5   1  13         21.42         18.16         3.23 o                         
  -4   1  13         30.06         33.63         3.17 o                         
  -3   1  13        285.79        279.84         7.73 o                         
  -2   1  13        446.40        470.42         6.65 o                         
  -1   1  13       1608.58       1637.21        16.92 o                         
   0   1  13        968.37       1032.42        12.35 o                         
   1   1  13         43.10         49.59         2.57 o                         
   2   1  13        247.05        242.55         6.16 o                         
   3   1  13         38.96         36.19         2.53 o                         
   4   1  13         12.42         11.02         2.30 o                         
   5   1  13         33.39         35.35         4.85 o                         
   6   1  13         15.77         17.40         5.09 o                         
  -6   2  13         29.96         25.38         4.68 o                         
  -5   2  13         92.02         81.65         4.65 o                         
  -4   2  13        394.29        412.10        11.89 o                         
  -3   2  13        120.56        135.54         9.35 o                         
  -2   2  13       1021.45       1070.25        13.18 o                         
  -1   2  13         26.38         27.51         2.30 o                         
   0   2  13        392.60        400.41         6.47 o                         
   1   2  13          8.30         15.49         2.28 o                         
   2   2  13          1.49          1.23         1.90 o                         
   3   2  13        270.94        286.04         6.98 o                         
   4   2  13        585.40        592.67         9.58 o                         
   5   2  13          5.34          3.95         4.41 o                         
   6   2  13         90.31         84.72         8.24 o                         
  -5   3  13          0.22         -6.28         3.50 o                         
  -4   3  13        182.93        196.30         6.43 o                         
  -3   3  13         85.42         95.57         5.42 o                         
  -2   3  13        341.29        335.80         8.42 o                         
  -1   3  13        256.67        256.74         5.24 o                         
   0   3  13         68.37         69.37         3.79 o                         
   1   3  13          2.98          3.36         2.09 o                         
   2   3  13         33.37         31.18         3.56 o                         
   3   3  13         12.95         13.18         2.83 o                         
   4   3  13        207.13        205.56         5.48 o                         
   5   3  13        159.45        164.53         5.37 o                         
   6   3  13        159.45        142.92         6.17 o                         
  -5   4  13         82.38         80.82         7.51 o                         
  -4   4  13         39.94         47.55         5.46 o                         
  -3   4  13         19.74         20.61         4.16 o                         
  -2   4  13          0.58         -1.04         2.53 o                         
  -1   4  13        164.52        156.57         5.28 o                         
   0   4  13          3.59          3.89         2.33 o                         
   1   4  13         88.69         83.62         3.37 o                         
   2   4  13        185.55        192.55        10.85 o                         
   3   4  13        614.50        622.46        10.75 o                         
   4   4  13        108.65         99.63         4.29 o                         
   5   4  13          7.47          5.34         3.05 o                         
   6   4  13          0.26          3.34         3.65 o                         
  -4   5  13         39.90         40.72         4.67 o                         
  -3   5  13         19.05         10.92         3.76 o                         
  -2   5  13          1.26         -2.54         3.25 o                         
  -1   5  13         61.61         66.54         4.72 o                         
   0   5  13          2.77          5.29         3.50 o                         
   1   5  13          2.12          4.29         3.35 o                         
   2   5  13         40.30         43.98         3.71 o                         
   3   5  13        860.02        864.23        16.28 o                         
   4   5  13        110.99        106.51         5.62 o                         
   5   5  13        128.19        117.01         4.78 o                         
   6   5  13        191.35        191.71         6.68 o                         
  -3   6  13         18.18         16.50         5.37 o                         
  -2   6  13          1.62         -3.15         3.55 o                         
  -1   6  13         76.63         55.09         4.37 o                         
   0   6  13         41.24         39.21         3.94 o                         
   1   6  13         14.54         16.35         3.78 o                         
   2   6  13        243.68        254.22         8.09 o                         
   3   6  13         95.08         94.34         5.43 o                         
   4   6  13        164.07        150.24         8.24 o                         
   5   6  13          0.33         -2.53         4.10 o                         
  -2   7  13          0.50         -0.76         5.57 o                         
  -1   7  13         21.87         20.58         4.18 o                         
   0   7  13         30.48         31.36         4.10 o                         
   1   7  13         19.37         16.45         3.68 o                         
   2   7  13        220.97        217.50        15.44 o                         
   3   7  13        142.97        132.24         8.00 o                         
   4   7  13          6.84          0.43         5.41 o                         
   1   8  13        130.99        138.66         6.26 o                         
   2   8  13         37.86         36.61         4.36 o                         
  -3  -4  14        108.87         98.10         4.90 o                         
  -2  -4  14        203.36        220.40         6.78 o                         
  -1  -4  14        244.50        246.76         6.64 o                         
   0  -4  14          0.56          3.79         3.38 o                         
   1  -4  14          7.37          5.08         3.40 o                         
   2  -4  14          2.98         -4.43         3.53 o                         
  -4  -3  14         14.32         18.91         3.50 o                         
  -3  -3  14        130.60        133.03         8.08 o                         
  -2  -3  14          2.43          2.69         2.18 o                         
  -1  -3  14        194.73        209.21         5.59 o                         
   0  -3  14         53.91         57.51         3.08 o                         
   1  -3  14         43.87         39.94         2.99 o                         
   2  -3  14         11.43         10.82         2.91 o                         
   3  -3  14        148.40        149.73         5.58 o                         
  -5  -2  14        268.09        298.47        12.77 o                         
  -4  -2  14        286.00        271.87        10.87 o                         
  -3  -2  14        188.76        200.74         6.65 o                         
  -2  -2  14        141.81        138.55         4.83 o                         
  -1  -2  14         24.85         22.95         3.53 o                         
   0  -2  14         81.76         71.85         2.90 o                         
   1  -2  14         61.30         60.91         3.47 o                         
   2  -2  14          6.05          7.67         2.92 o                         
   3  -2  14        219.19        225.27         7.43 o                         
   4  -2  14         41.11         54.23         4.70 o                         
  -5  -1  14          5.73          9.44         3.41 o                         
  -4  -1  14        178.96        180.09         8.17 o                         
  -3  -1  14         36.12         40.00         3.39 o                         
  -2  -1  14        263.73        266.10         6.03 o                         
  -1  -1  14        327.51        347.65         6.71 o                         
   0  -1  14          0.55          2.43         2.27 o                         
   1  -1  14          8.01         11.03         2.13 o                         
   2  -1  14        295.53        299.59         5.84 o                         
   3  -1  14          2.07         -0.15         2.83 o                         
   4  -1  14         95.50         99.34         5.93 o                         
   5  -1  14          1.60         -3.04         3.40 o                         
  -5   0  14         89.68         90.58         6.30 o                         
  -4   0  14         29.21         29.97         2.96 o                         
  -3   0  14          3.66          6.06         2.39 o                         
  -2   0  14          3.42          1.17         2.20 o                         
  -1   0  14         53.81         51.73         3.09 o                         
   0   0  14        202.28        231.44         4.79 o                         
   1   0  14          0.32         -2.14         1.83 o                         
   2   0  14        666.88        710.11         9.04 o                         
   3   0  14        315.74        342.99         5.71 o                         
   4   0  14         45.05         41.44         3.22 o                         
   5   0  14         37.86         35.49         3.92 o                         
  -5   1  14         35.15         39.19         3.74 o                         
  -4   1  14         20.59         17.79         3.13 o                         
  -3   1  14         90.29        101.77         7.07 o                         
  -2   1  14         19.68         23.06         2.31 o                         
  -1   1  14        415.01        438.71         6.94 o                         
   0   1  14          9.51          9.02         1.81 o                         
   1   1  14        268.79        273.06         5.10 o                         
   2   1  14         46.60         52.71         2.58 o                         
   3   1  14        393.39        400.76         6.46 o                         
   4   1  14          3.71         -1.47         2.67 o                         
   5   1  14        174.75        178.53         7.37 o                         
  -5   2  14          3.62          8.83         3.65 o                         
  -4   2  14          0.74          4.69         3.26 o                         
  -3   2  14         50.69         47.83         3.47 o                         
  -2   2  14        149.90        158.91         7.67 o                         
  -1   2  14         19.96         23.39         2.43 o                         
   0   2  14        213.36        221.38         5.56 o                         
   1   2  14        397.86        388.08         6.12 o                         
   2   2  14        356.73        352.62         7.21 o                         
   3   2  14         15.43         11.83         2.97 o                         
   4   2  14         67.77         61.65         4.02 o                         
   5   2  14         63.11         58.97         6.85 o                         
   6   2  14          7.93          6.89         4.06 o                         
  -5   3  14          2.17          0.87         5.57 o                         
  -4   3  14          0.44          5.60         3.69 o                         
  -3   3  14          1.88          5.94         2.61 o                         
  -2   3  14        322.72        335.33         7.58 o                         
  -1   3  14         98.54         93.62         4.26 o                         
   0   3  14        100.94        104.58         5.43 o                         
   1   3  14          0.04          2.12         1.94 o                         
   2   3  14        267.00        272.18         5.49 o                         
   3   3  14          5.89          4.68         2.32 o                         
   4   3  14         17.65         22.40         3.99 o                         
   5   3  14         60.59         60.02         4.99 o                         
   6   3  14          6.30          8.04         4.51 o                         
  -4   4  14          3.86          5.83         3.64 o                         
  -3   4  14          7.91          3.96         3.05 o                         
  -2   4  14         46.48         56.50         4.38 o                         
  -1   4  14        256.57        270.36         6.70 o                         
   0   4  14         27.22         31.72         6.71 o                         
   1   4  14        308.29        301.68         7.47 o                         
   2   4  14          0.30          1.47         2.44 o                         
   3   4  14          5.49          9.73         2.86 o                         
   4   4  14        144.11        140.55         5.60 o                         
   5   4  14          1.68         -2.00         3.42 o                         
  -3   5  14         16.58         13.54         4.06 o                         
  -2   5  14          7.60          9.37         3.76 o                         
  -1   5  14         40.30         41.51         4.11 o                         
   0   5  14         51.21         43.89         6.10 o                         
   1   5  14        132.61        118.63         5.19 o                         
   2   5  14          6.21          6.18         3.26 o                         
   3   5  14         53.65         48.69         4.75 o                         
   4   5  14         81.36         74.17         5.36 o                         
   5   5  14         33.63         35.80         3.84 o                         
  -2   6  14         50.08         55.14         5.03 o                         
  -1   6  14         87.26         71.65         4.93 o                         
   0   6  14         12.57         18.06         3.82 o                         
   1   6  14         43.07         32.63         3.95 o                         
   2   6  14          0.91          2.93         3.32 o                         
   3   6  14         10.70          5.03         3.91 o                         
   4   6  14          0.93          1.29         4.05 o                         
   5   6  14         74.08         61.28         5.59 o                         
  -1   7  14          7.08          3.09         4.02 o                         
   0   7  14         87.80         75.93         5.46 o                         
   1   7  14          8.28          5.71         3.72 o                         
   2   7  14         13.68         12.30         3.89 o                         
   3   7  14         80.85         65.60         4.94 o                         
  -2  -4  15        128.60        119.41         5.15 o                         
  -1  -4  15          5.89          9.37         3.37 o                         
   0  -4  15         73.21         66.07         4.69 o                         
  -4  -3  15         21.11         16.18         3.83 o                         
  -3  -3  15          6.62         10.13         3.20 o                         
  -2  -3  15        105.21        104.18         5.22 o                         
  -1  -3  15         76.31         71.57         3.80 o                         
   0  -3  15        140.94        137.69         5.39 o                         
   1  -3  15        158.37        143.83         5.43 o                         
   2  -3  15        118.50        125.33         5.93 o                         
  -4  -2  15          1.28          3.30         3.89 o                         
  -3  -2  15         32.95         28.18         4.02 o                         
  -2  -2  15          1.66         -0.95         2.82 o                         
  -1  -2  15         51.69         52.46         3.53 o                         
   0  -2  15          4.43          3.75         2.21 o                         
   1  -2  15        610.79        634.03        11.26 o                         
   2  -2  15         16.22         18.53         3.75 o                         
   3  -2  15         35.97         37.29         4.35 o                         
  -5  -1  15          0.58         -0.95         4.76 o                         
  -4  -1  15          5.16          8.22         3.33 o                         
  -3  -1  15        195.91        216.09         6.73 o                         
  -2  -1  15        186.66        178.54         6.08 o                         
  -1  -1  15        104.12        102.56         3.85 o                         
   0  -1  15         70.64         66.65         5.33 o                         
   1  -1  15         97.42        104.18         3.98 o                         
   2  -1  15         34.07         42.41         3.16 o                         
   3  -1  15         24.76         35.09         3.62 o                         
   4  -1  15         63.05         65.80         4.43 o                         
  -5   0  15          0.74          0.30         3.32 o                         
  -4   0  15         33.84         30.14         3.06 o                         
  -3   0  15          7.20         12.19         2.70 o                         
  -2   0  15        119.50        132.80         6.64 o                         
  -1   0  15        113.44        108.45         5.08 o                         
   0   0  15        768.03        805.24        10.76 o                         
   1   0  15         41.68         44.94         2.93 o                         
   2   0  15         47.17         46.94         3.02 o                         
   3   0  15         18.98         21.96         2.40 o                         
   4   0  15          2.18          4.48         2.85 o                         
   5   0  15          4.15          4.33         3.60 o                         
  -5   1  15         34.37         31.76         4.06 o                         
  -4   1  15        195.31        210.61         7.17 o                         
  -3   1  15        152.33        147.69         5.36 o                         
  -2   1  15         20.34         18.45         2.92 o                         
  -1   1  15         69.87         72.87         4.96 o                         
   0   1  15         82.57         85.22         3.21 o                         
   1   1  15         63.69         68.49         2.82 o                         
   2   1  15        104.06        101.38         3.34 o                         
   3   1  15         61.80         55.09         3.36 o                         
   4   1  15        155.69        149.70         8.91 o                         
   5   1  15        101.19         91.93         6.02 o                         
  -5   2  15         46.48         47.54        10.27 o                         
  -4   2  15         41.15         47.87         4.46 o                         
  -3   2  15        301.30        338.63         9.65 o                         
  -2   2  15        110.94        111.19         7.94 o                         
  -1   2  15        134.03        129.44         5.46 o                         
   0   2  15          3.07          1.50         2.76 o                         
   1   2  15          0.63          1.30         2.76 o                         
   2   2  15         51.95         42.96         3.35 o                         
   3   2  15          5.12          2.89         3.10 o                         
   4   2  15          2.56          0.09         3.33 o                         
   5   2  15        214.00        227.51        11.64 o                         
  -4   3  15         17.31         23.05         7.37 o                         
  -3   3  15         44.92         44.01         3.53 o                         
  -2   3  15          2.77          6.13         2.45 o                         
  -1   3  15        244.36        252.67         7.59 o                         
   0   3  15        106.37         97.88         4.00 o                         
   1   3  15          7.45          5.45         2.20 o                         
   2   3  15          1.18          1.64         2.21 o                         
   3   3  15        105.64         97.20         5.06 o                         
   4   3  15        189.04        191.09         7.22 o                         
   5   3  15        148.81        156.69         6.33 o                         
  -4   4  15         53.63         55.44         5.85 o                         
  -3   4  15         11.02          9.57         3.46 o                         
  -2   4  15         75.64         70.64         4.12 o                         
  -1   4  15          3.64          2.01         2.83 o                         
   0   4  15          9.36          7.68         2.75 o                         
   1   4  15         27.67         21.10         2.90 o                         
   2   4  15          2.99          3.96         2.70 o                         
   3   4  15         82.20         72.02         5.46 o                         
   4   4  15        542.02        553.16        10.81 o                         
   5   4  15         12.23         13.64         4.55 o                         
  -3   5  15          2.02          4.47         3.38 o                         
  -2   5  15        110.93        101.46         8.94 o                         
  -1   5  15         19.97         12.57         3.79 o                         
   0   5  15        118.58        102.90         5.26 o                         
   1   5  15          0.07          4.09         3.32 o                         
   2   5  15         30.09         22.55         3.69 o                         
   3   5  15         29.50         38.07         4.86 o                         
   4   5  15          0.69         -4.23         3.24 o                         
   5   5  15        100.62         90.55         5.04 o                         
  -2   6  15          0.56          1.44         4.08 o                         
  -1   6  15         18.52          8.85         3.97 o                         
   0   6  15         10.64         10.04         3.86 o                         
   1   6  15         57.06         50.20         5.83 o                         
   2   6  15         65.43         58.88         4.64 o                         
   3   6  15        224.01        229.98         8.88 o                         
   4   6  15          2.76          1.49         4.48 o                         
   0   7  15         33.32         39.42         4.73 o                         
   1   7  15          4.58          4.65         3.78 o                         
   2   7  15         25.62         25.42         4.29 o                         
  -2  -3  16        191.95        200.98         6.41 o                         
  -1  -3  16         24.10         22.48         3.34 o                         
   0  -3  16         18.24         18.69         3.81 o                         
   1  -3  16          3.76          3.37         3.18 o                         
  -3  -2  16         96.37         90.26         5.35 o                         
  -2  -2  16        233.53        240.29        10.32 o                         
  -1  -2  16        138.92        149.00         6.04 o                         
   0  -2  16         44.52         40.08         3.34 o                         
   1  -2  16          0.61          3.24         3.01 o                         
   2  -2  16         27.71         25.75         4.08 o                         
  -4  -1  16          5.62          4.63         3.55 o                         
  -3  -1  16         76.08         67.40         4.13 o                         
  -2  -1  16          6.73          6.96         3.11 o                         
  -1  -1  16         57.24         58.33         3.46 o                         
   0  -1  16         24.33         27.76         3.05 o                         
   1  -1  16         22.66         29.55         3.17 o                         
   2  -1  16         30.91         28.88         3.12 o                         
   3  -1  16        308.17        334.48         7.31 o                         
  -4   0  16         34.64         34.27         5.29 o                         
  -3   0  16         90.78         84.08         4.28 o                         
  -2   0  16        127.40        124.09         4.63 o                         
  -1   0  16         33.90         38.55         4.06 o                         
   0   0  16          9.03         13.59         2.69 o                         
   1   0  16         78.25         81.40         3.29 o                         
   2   0  16         12.56         14.45         2.49 o                         
   3   0  16        312.35        317.06         7.93 o                         
   4   0  16         44.10         44.79         4.17 o                         
  -4   1  16         11.33          8.14         3.62 o                         
  -3   1  16          1.58          5.20         3.26 o                         
  -2   1  16          0.35          2.93         3.10 o                         
  -1   1  16        661.64        687.23        10.90 o                         
   0   1  16         10.94         11.14         2.88 o                         
   1   1  16         51.54         48.04         3.23 o                         
   2   1  16        396.68        413.16         7.57 o                         
   3   1  16          0.21         -4.46         2.88 o                         
   4   1  16         33.19         31.56         3.94 o                         
  -4   2  16          7.78         12.51         3.75 o                         
  -3   2  16          0.65          5.79         3.65 o                         
  -2   2  16         72.73         74.72         6.60 o                         
  -1   2  16          0.54          0.93         3.08 o                         
   0   2  16         38.33         43.39         3.75 o                         
   1   2  16         12.35         12.93         3.75 o                         
   2   2  16        504.77        519.16         9.38 o                         
   3   2  16        141.57        133.21         7.23 o                         
   4   2  16         52.50         36.54         4.62 o                         
  -4   3  16         19.89         20.35         3.85 o                         
  -3   3  16          0.02          1.26         5.42 o                         
  -2   3  16         60.58         66.24         3.81 o                         
  -1   3  16        269.15        288.62        12.61 o                         
   0   3  16          7.51          4.84         2.38 o                         
   1   3  16        171.69        168.32         6.19 o                         
   2   3  16         20.76         13.90         3.30 o                         
   3   3  16        280.32        281.09         9.78 o                         
   4   3  16         25.76         27.23         3.90 o                         
  -3   4  16         73.96         72.94         5.36 o                         
  -2   4  16         15.72         18.89         3.42 o                         
  -1   4  16         53.86         49.06         3.74 o                         
   0   4  16         48.63         42.67         4.01 o                         
   1   4  16        311.43        296.62         7.25 o                         
   2   4  16        113.53        102.05         4.41 o                         
   3   4  16          0.40         -1.60         3.27 o                         
   4   4  16        119.71        108.78         6.29 o                         
  -2   5  16        233.59        238.55        14.27 o                         
  -1   5  16         32.36         35.07         3.62 o                         
   0   5  16        181.65        167.73         9.85 o                         
   1   5  16         16.35         10.10         3.66 o                         
   2   5  16         39.51         35.30         3.44 o                         
   3   5  16          0.53         -1.19         2.98 o                         
   4   5  16         10.37          5.29         3.62 o                         
  -1   6  16         41.50         37.02         4.65 o                         
   0   6  16         15.70         13.32         4.05 o                         
   1   6  16         46.72         47.48         4.50 o                         
   2   6  16          8.24          8.54         3.84 o                         
   3   6  16          4.33          5.91         4.05 o                         
  -2  -2  17        167.99        168.30         9.25 o                         
  -1  -2  17          4.16          7.41         4.39 o                         
   0  -2  17         59.20         58.08         4.21 o                         
   1  -2  17         57.37         62.33         4.95 o                         
  -3  -1  17          0.23         -0.97         3.71 o                         
  -2  -1  17         42.22         44.73         3.91 o                         
  -1  -1  17         24.95         20.27         3.39 o                         
   0  -1  17         68.82         68.93         4.87 o                         
   1  -1  17         82.98         84.97         3.72 o                         
   2  -1  17         27.08         30.60         3.85 o                         
  -3   0  17         62.36         62.14         4.07 o                         
  -2   0  17          0.54          2.70         2.78 o                         
  -1   0  17          2.11          3.12         2.74 o                         
   0   0  17         46.51         51.60         3.36 o                         
   1   0  17        190.34        219.73         5.42 o                         
   2   0  17          0.88         -4.52         2.88 o                         
   3   0  17         87.57         85.19         4.64 o                         
  -3   1  17        111.83        106.04         7.24 o                         
  -2   1  17        130.85        130.13        10.92 o                         
  -1   1  17        368.45        382.25        10.42 o                         
   0   1  17          1.75          1.41         3.03 o                         
   1   1  17         36.17         38.21         3.51 o                         
   2   1  17          7.00          4.58         2.91 o                         
   3   1  17         80.66         69.26         6.55 o                         
  -3   2  17          1.99          3.00         3.89 o                         
  -2   2  17         69.00         76.66        14.02 o                         
  -1   2  17         56.32         53.84         4.15 o                         
   0   2  17        113.85        111.04         4.97 o                         
   1   2  17          2.88          3.93         3.30 o                         
   2   2  17         48.60         44.26         4.08 o                         
   3   2  17          3.26         -0.34         3.64 o                         
   4   2  17         15.93         18.29         3.95 o                         
  -3   3  17         25.01         22.26         3.55 o                         
  -2   3  17         15.26         17.74         3.34 o                         
  -1   3  17          5.82         10.52         3.25 o                         
   0   3  17          3.50          1.23         3.28 o                         
   1   3  17         13.03         22.00         3.50 o                         
   2   3  17          0.71         -2.40         3.32 o                         
   3   3  17         18.00         18.50         3.83 o                         
   4   3  17         92.62         88.70         5.03 o                         
  -2   4  17         63.42         64.88        11.09 o                         
  -1   4  17         26.16         30.61         3.62 o                         
   0   4  17          1.37          4.88         3.16 o                         
   1   4  17         50.51         46.14         3.75 o                         
   2   4  17         44.49         38.39         3.91 o                         
   3   4  17          6.25          8.40         4.70 o                         
  -1   5  17         39.29         31.44         5.42 o                         
   0   5  17         17.59         10.12         3.37 o                         
   1   5  17         20.80         11.18         3.33 o                         
   2   5  17          2.97          3.52         3.15 o                         
   3   5  17         53.20         41.55         3.90 o                         
  -1  -1  18          1.17         -1.38         3.32 o                         
   0  -1  18         36.28         31.48         3.52 o                         
  -2   0  18         63.52         63.88         4.18 o                         
  -1   0  18          8.35          7.57         3.33 o                         
   0   0  18        308.18        327.72         9.25 o                         
   1   0  18          7.07         12.12         3.06 o                         
   2   0  18         61.66         59.34         3.73 o                         
  -2   1  18          1.89          2.39         3.49 o                         
  -1   1  18          6.11          7.62         3.33 o                         
   0   1  18          1.52          3.63         3.29 o                         
   1   1  18         27.64         26.34         3.61 o                         
   2   1  18         20.78         20.83         3.30 o                         
  -2   2  18         34.15         30.26         4.13 o                         
  -1   2  18         15.28         19.69         3.83 o                         
   0   2  18         86.25         90.04         4.80 o                         
   1   2  18         54.75         53.00         4.44 o                         
   2   2  18         15.45         16.94         3.90 o                         
   3   2  18         23.12         24.58         3.77 o                         
  -2   3  18          1.08          5.90         4.76 o                         
  -1   3  18         16.83         19.37         3.59 o                         
   0   3  18         65.41         65.76         5.23 o                         
   1   3  18         47.04         47.67         5.70 o                         
   2   3  18        246.64        245.68        11.03 o                         
  -1   4  18         23.23         19.48         4.35 o                         
   0   4  18         16.63         16.32         5.62 o                         
   1   4  18         57.46         41.19        10.09 o                         
   2   4  18        321.41        287.97        10.56 o                         
                                                                                
